# Supplementary material for: Natural variation and gene regulatory basis for the responses of asparagus beans to soil drought
Source: Front Plant Sci. 2015 Oct 27;6:891. doi: 10.3389/fpls.2015.00891 (PMC4621818; doi:10.3389/fpls.2015.00891)
Supplement: Table S2 — Pairwise correlation coefficients for the microarray data among each of the three replicates. See below for descriptions of xp1-24. [file Table2.XLSX]

## Sheet: Sheet1
Table S2 Pairwise correlation coefficients for the microarray data among each of the three replicates. See below for descriptions of xp1-24. Source data for each of the hybridization experiment is deposited in the NCBI Gene Expression Omnibus under the GEO series accession number GSE63636.
	xp1	xp2	xp3
xp1	1	0.944487	0.960694
xp2	0.944487	1	0.97422
xp3	0.960694	0.97422	1
	xp7	xp8	xp9
xp7	1	0.982732	0.987678
xp8	0.982732	1	0.99324
xp9	0.987678	0.99324	1
	xp4	xp5	xp6
xp4	1	0.983569	0.989519
xp5	0.983569	1	0.984381
xp6	0.989519	0.984381	1
	xp10	xp11	xp12
xp10	1	0.98836	0.98586
xp11	0.98836	1	0.972094
xp12	0.98586	0.972094	1
	xp13	xp14	xp15
xp13	1	0.968083	0.964046
xp14	0.968083	1	0.960605
xp15	0.964046	0.960605	1
	xp19	xp20	xp21
xp19	1	0.960592	0.992722
xp20	0.960592	1	0.952201
xp21	0.992722	0.952201	1
	xp16	xp17	xp18
xp16	1	0.967072	0.977637
xp17	0.967072	1	0.987646
xp18	0.977637	0.987646	1
	xp22	xp23	xp24
xp22	1	0.982165	0.97313
xp23	0.982165	1	0.954326
xp24	0.97313	0.954326	1
*	1xp	This sample is the first of three biological replicates used in this experiment, reprensting leaves of B128 that grew under well-watered condition
	2xp	This sample is the second of three biological replicates used in this experiment, reprensting leaves of B128 that grew under well-watered condition
	3xp	This sample is the third of three biological replicates used in this experiment, reprensting leaves of B128 that grew under well-watered condition
	4xp	This sample is the first of three biological replicates used in this experiment, reprensting leaves of B47 that grew under well-watered condition
	5xp	This sample is the second of three biological replicates used in this experiment, reprensting leaves of B47 that grew under well-watered condition
	6xp	This sample is the third of three biological replicates used in this experiment, reprensting leaves of B47 that grew under well-watered condition
	7xp	This sample is the first of three biological replicates used in this experiment, reprensting leaves of B128 that grew under drought condition
	8xp	This sample is the second of three biological replicates used in this experiment, reprensting leaves of B128 that grew under drought condition
	9xp	This sample is the third of three biological replicates used in this experiment, reprensting leaves of B128 that grew under drought condition
	10xp	This sample is the first of three biological replicates used in this experiment, reprensting leaves of B47 that grew under drought condition
	11xp	This sample is the second of three biological replicates used in this experiment, reprensting leaves of B47 that grew under drought condition
	12xp	This sample is the third of three biological replicates used in this experiment, reprensting leaves of B47 that grew under drought condition
	13xp	This sample is the first of three biological replicates used in this experiment, reprensting roots of B128 that grew under well-watered condition
	14xp	This sample is the second of three biological replicates used in this experiment, reprensting roots of B128 that grew under well-watered condition
	15xp	This sample is the third of three biological replicates used in this experiment, reprensting roots of B128 that grew under well-watered condition
	16xp	This sample is the first of three biological replicates used in this experiment, reprensting roots of B47 that grew under well-watered condition
	17xp	This sample is the second of three biological replicates used in this experiment, reprensting roots of B47 that grew under well-watered condition
	18xp	This sample is the third of three biological replicates used in this experiment, reprensting roots of B47 that grew under well-watered condition
	19xp	This sample is the first of three biological replicates used in this experiment, reprensting leaves of B128 that grew under drought condition
	20xp	This sample is the second of three biological replicates used in this experiment, reprensting leaves of B128 that grew under drought condition
	21xp	This sample is the third of three biological replicates used in this experiment, reprensting leaves of B128 that grew under drought condition
	22xp	This sample is the first of three biological replicates used in this experiment, reprensting leaves of B47 that grew under drought condition
	23xp	This sample is the second of three biological replicates used in this experiment, reprensting leaves of B47 that grew under drought condition
	24xp	This sample is the third of three biological replicates used in this experiment, reprensting leaves of B47 that grew under drought condition
