# Supplementary material for: Natural variation and gene regulatory basis for the responses of asparagus beans to soil drought
Source: Front Plant Sci. 2015 Oct 27;6:891. doi: 10.3389/fpls.2015.00891 (PMC4621818; doi:10.3389/fpls.2015.00891)
Supplement: Table S3 — Genes that are drought-regulated in both B47 and B128. In red are up-regulated genes and in green down-regulated genes. FC, fold change. [file Table3.XLSX]

## Sheet: sheet1
Table S3 Genes that are drought-regulated in both B47 and B128. In red are up-regulated genes and in green down-regulated genes. FC=fold change.
		Leaf								Root
Unigene code	Annotation	E-value for match	FC in B47	FDR level	FC in B128	FDR level		Unigene code	Annotation	E-value for match	FC in B47	FDR level	FC in B128	FDR level
UP12_22675	gi|1209703|gb|AAB87721.1| maize gl1 homolog [Arabidopsis thaliana]	1e-108	432.498	<0.01	423.44	<0.01		UP12_18112	gi|71089749|gb|AAZ23731.1| chalcone synthase family protein [Arabidopsis thaliana]	5e-86	522.256	<0.01	911.414	<0.01
UP12_5992	gi|186508048|ref|NP_001118525.1| beta glucosidase 17 [Arabidopsis thaliana]_x0001_gi|330255333|gb|AEC10427.1| beta glucosidase 17 [Arabidopsis thaliana]	2e-92	312.175	<0.01	407.978	<0.01		UP12_19862	gi|59956920|dbj|BAD89853.1| mutant protein of chalcone synthase [Arabidopsis thaliana]	2e-29	430.552	<0.01	666.956	<0.01
UP12_16936	gi|110739920|dbj|BAF01865.1| CER1 protein [Arabidopsis thaliana]	4e-83	244.463	<0.01	375.284	<0.01		UP12_17067	gi|15237803|ref|NP_197755.1| bidirectional sugar transporter SWEET12 [Arabidopsis thaliana]_x0001_gi|75100713|sp|O82587.1|SWT12_ARATH RecName: Full=Bidirectional sugar transporter SWEET12; Short=AtSWEET12; AltName: Full=MtN3-like protein_x0001_gi|3747111|gb|AAC64192.1| MTN3 homolog [Arabidopsis thaliana]_x0001_gi|8809694|dbj|BAA97235.1| MtN3-like protein [Arabidopsis thaliana]_x0001_gi|15982723|g…	2e-78	861.5	<0.01	660.473	<0.01
UP12_16935	gi|1209703|gb|AAB87721.1| maize gl1 homolog [Arabidopsis thaliana]	0	134.006	<0.01	268.05	<0.01		UP12_5704	#N/A	1e-39	759.591	<0.01	534.395	<0.01
UP12_20518	#N/A	2e-10	171.61	<0.01	240.738	<0.01		UP12_22518	#N/A	2e-44	367.994	<0.01	295.037	<0.01
UP12_8831	gi|1209703|gb|AAB87721.1| maize gl1 homolog [Arabidopsis thaliana]	0	168.305	<0.01	199.885	<0.01		UP12_5049	gi|22331808|ref|NP_191120.2| delta 1-pyrroline-5-carboxylate synthase 2 [Arabidopsis thaliana]_x0001_gi|1709535|sp|P54888.1|P5CS2_ARATH RecName: Full=Delta-1-pyrroline-5-carboxylate synthase B; Short=P5CS B; Includes: RecName: Full=Glutamate 5-kinase; Short=GK; AltName: Full=Gamma-glutamyl kinase; Includes: RecName: Full=Gamma-glutamyl phosphate reductase; Short=GPR; AltName: Full=Glutamate-5-sem…	4e-95	211.195	<0.01	265.872	<0.01
UP12_22575	gi|62321513|dbj|BAD94983.1| hypothetical protein [Arabidopsis thaliana]	6e-90	19.5534	<0.01	169.281	<0.01		UP12_21526	gi|15228625|ref|NP_191748.1| homeobox-leucine zipper protein ATHB-12 [Arabidopsis thaliana]_x0001_gi|75182677|sp|Q9M276.1|ATB12_ARATH RecName: Full=Homeobox-leucine zipper protein ATHB-12; AltName: Full=HD-ZIP protein ATHB-12; AltName: Full=Homeodomain transcription factor ATHB-12_x0001_gi|6899887|emb|CAB71896.1| homeobox-leucine zipper protein ATHB-12 [Arabidopsis thaliana]_x0001_gi|16648917|gb|…	2e-41	362.815	<0.01	265.397	<0.01
UP12_8114	#N/A	6e-18	115.129	<0.01	141.714	<0.01		UP12_17989	gi|222424566|dbj|BAH20238.1| AT5G52300 [Arabidopsis thaliana]	2e-28	313.714	<0.01	221.063	<0.01
UP12_5309	gi|18390661|ref|NP_563768.1| sn-glycerol-3-phosphate 2-O-acyltransferase [Arabidopsis thaliana]_x0001_gi|83288231|sp|Q9SHJ5.1|GPAT1_ARATH RecName: Full=Glycerol-3-phosphate acyltransferase 1; Short=AtGPAT1_x0001_gi|6692682|gb|AAF24816.1|AC007592_9 F12K11.15 [Arabidopsis thaliana]_x0001_gi|110738168|dbj|BAF01015.1| hypothetical protein [Arabidopsis thaliana]_x0001_gi|193083237|gb|ACF09412.1| At1g0…	3e-46	23.2208	<0.01	133.487	<0.01		UP12_766	gi|18403467|ref|NP_566714.1| protein PAP85 [Arabidopsis thaliana]_x0001_gi|9279682|dbj|BAB01239.1| unnamed protein product [Arabidopsis thaliana]_x0001_gi|16604374|gb|AAL24193.1| AT3g22640/MWI23_1 [Arabidopsis thaliana]_x0001_gi|19699204|gb|AAL90968.1| AT3g22640/MWI23_1 [Arabidopsis thaliana]_x0001_gi|332643139|gb|AEE76660.1| cupin family protein [Arabidopsis thaliana]	0	191.902	<0.01	194.057	<0.01
UP12_11602	gi|39104609|dbj|BAC43654.2| putative heat shock protein 21 [Arabidopsis thaliana]	8e-95	66.9898	<0.01	130.311	<0.01		UP12_20778	#N/A	2e-14	192.965	<0.01	164.906	<0.01
UP12_14301	gi|21537225|gb|AAM61566.1| unknown [Arabidopsis thaliana]	4e-63	123.781	<0.01	129.675	<0.01		UP12_1148	gi|2342457|dbj|BAA21872.1| acidic endochitinase [Arabidopsis thaliana]	1e-154	963.507	<0.01	164.277	<0.01
UP12_20872	gi|30683908|ref|NP_193436.2| expansin-like B1 [Arabidopsis thaliana]_x0001_gi|22095652|sp|O23547.2|EXLB1_ARATH RecName: Full=Expansin-like B1; Short=At-EXPR1; Short=AtEXLB1; Short=AtEXPR1; AltName: Full=Ath-ExpBeta-3.1; Flags: Precursor_x0001_gi|29028846|gb|AAO64802.1| At4g17030 [Arabidopsis thaliana]_x0001_gi|110736418|dbj|BAF00176.1| Expansin-like protein [Arabidopsis thaliana]_x0001_gi|3326584…	1e-71	17.6636	<0.01	127.272	<0.01		UP12_913	gi|18410243|ref|NP_565052.1| inorganic pyrophosphatase 1 [Arabidopsis thaliana]_x0001_gi|75116575|sp|Q67YC0.1|PPSP1_ARATH RecName: Full=Inorganic pyrophosphatase 1; Short=AtPPsPase1; Short=PPi phosphatase 1; Short=Pyrophosphate-specific phosphatase 1; AltName: Full=Protein PHOSPHATE STARVATION-INDUCED GENE 2; Short=AtPS2_x0001_gi|51971238|dbj|BAD44311.1| unknown protein [Arabidopsis thaliana]_x00…	4e-80	134.959	<0.01	155.241	<0.01
UP12_3736	gi|186510075|ref|NP_001118628.1| uncharacterized protein [Arabidopsis thaliana]_x0001_gi|67633634|gb|AAY78741.1| DNA-binding protein-related [Arabidopsis thaliana]_x0001_gi|332642062|gb|AEE75583.1| uncharacterized protein AT3G14880 [Arabidopsis thaliana]	8e-74	136.357	<0.01	125.442	<0.01		UP12_20518	#N/A	2e-10	168.783	<0.01	143.01	<0.01
UP12_5741	gi|39104609|dbj|BAC43654.2| putative heat shock protein 21 [Arabidopsis thaliana]	1e-94	52.4083	<0.01	117.143	<0.01		UP12_3728	gi|15222398|ref|NP_172223.1| protein phosphatase 2C 3 [Arabidopsis thaliana]_x0001_gi|75264091|sp|Q9LNW3.1|P2C03_ARATH RecName: Full=Protein phosphatase 2C 3; Short=AtPP2C03; AltName: Full=Protein AKT1-INTERACTING 1; AltName: Full=Protein phosphatase 2C AIP1; Short=PP2C AIP1_x0001_gi|8778547|gb|AAF79555.1|AC022464_13 F22G5.22 [Arabidopsis thaliana]_x0001_gi|17979175|gb|AAL49783.1| putative protei…	1e-49	84.2527	<0.01	124.942	<0.01
UP12_17022	#N/A	4e-13	52.1103	<0.01	115.283	<0.01		UP12_21308	#N/A	5e-05	74.1711	<0.01	115.009	<0.01
UP12_393	gi|15219071|ref|NP_175678.1| Late embryogenesis abundant protein (LEA) family protein [Arabidopsis thaliana]_x0001_gi|42571837|ref|NP_974009.1| Late embryogenesis abundant protein (LEA) family protein [Arabidopsis thaliana]_x0001_gi|5903037|gb|AAD55596.1|AC008016_6 Identical to gb|X91919 LEA76 homologue type1 from Arabidopsis thaliana. ESTs gb|N97082, gb|Z27056 and gb|Z29902 come from this gene […	1e-57	70.0134	<0.01	111.784	<0.01		UP12_27634	#N/A		123.796	<0.01	113.714	<0.01
UP12_12849	gi|18423187|ref|NP_568742.1| hydroxysteroid dehydrogenase 1 [Arabidopsis thaliana]_x0001_gi|22327700|ref|NP_680418.1| hydroxysteroid dehydrogenase 1 [Arabidopsis thaliana]_x0001_gi|487523270|sp|P0DKC6.1|HSD1B_ARATH RecName: Full=11-beta-hydroxysteroid dehydrogenase 1B; AltName: Full=17-beta-hydroxysteroid dehydrogenase 1B; AltName: Full=Hydroxysteroid dehydrogenase 1; Short=AtHSD1_x0001_gi|487523…	3e-73	38.1121	<0.01	109.624	<0.01		UP12_22455	gi|15225571|ref|NP_181510.1| delta1-pyrroline-5-carboxylate synthase 1 [Arabidopsis thaliana]_x0001_gi|334184827|ref|NP_001189714.1| delta1-pyrroline-5-carboxylate synthase 1 [Arabidopsis thaliana]_x0001_gi|1709534|sp|P54887.1|P5CS1_ARATH RecName: Full=Delta-1-pyrroline-5-carboxylate synthase A; Short=P5CS A; Includes: RecName: Full=Glutamate 5-kinase; Short=GK; AltName: Full=Gamma-glutamyl kinas…	1e-132	113.206	<0.01	98.6475	<0.01
UP12_17989	gi|222424566|dbj|BAH20238.1| AT5G52300 [Arabidopsis thaliana]	2e-28	134.103	<0.01	101.78	<0.01		UP12_13800	gi|7263549|emb|CAB81586.1| delta-1-pyrroline-5-carboxylate synthetase [Arabidopsis thaliana]	1e-134	103.718	<0.01	98.1928	<0.01
UP12_4697	gi|18403467|ref|NP_566714.1| protein PAP85 [Arabidopsis thaliana]_x0001_gi|9279682|dbj|BAB01239.1| unnamed protein product [Arabidopsis thaliana]_x0001_gi|16604374|gb|AAL24193.1| AT3g22640/MWI23_1 [Arabidopsis thaliana]_x0001_gi|19699204|gb|AAL90968.1| AT3g22640/MWI23_1 [Arabidopsis thaliana]_x0001_gi|332643139|gb|AEE76660.1| cupin family protein [Arabidopsis thaliana]	0	36.1256	<0.01	89.2985	<0.01		UP12_10245	gi|1113094|emb|CAA63085.1| LEA D34 protein homologue type 1 [Arabidopsis thaliana]	4e-75	136.748	<0.01	90.9892	<0.01
UP12_22190	#N/A	9e-08	144.82	<0.01	88.5527	<0.01		UP12_3756	gi|18414826|ref|NP_568151.1| uncharacterized protein [Arabidopsis thaliana]_x0001_gi|17386124|gb|AAL38608.1|AF446875_1 AT5g05220/K18I23_2 [Arabidopsis thaliana]_x0001_gi|15450647|gb|AAK96595.1| AT5g05220/K18I23_2 [Arabidopsis thaliana]_x0001_gi|332003460|gb|AED90843.1| uncharacterized protein AT5G05220 [Arabidopsis thaliana]	1e-17	77.8159	<0.01	85.7054	<0.01
UP12_3125	gi|18407444|ref|NP_566110.1| tryptophan-rich sensory protein-like protein [Arabidopsis thaliana]_x0001_gi|75100575|sp|O82245.1|TSPO_ARATH RecName: Full=Translocator protein homolog; Short=AtTSPO_x0001_gi|16226870|gb|AAL16286.1|AF428356_1 At2g47770/F17A22.16 [Arabidopsis thaliana]_x0001_gi|3738290|gb|AAC63632.1| expressed protein [Arabidopsis thaliana]_x0001_gi|15028357|gb|AAK76655.1| unknown prot…	3e-49	27.518	<0.01	85.2727	<0.01		UP12_7694	#N/A		28.4211	<0.01	81.5074	<0.01
UP12_6504	#N/A	1e-157	50.2577	<0.01	84.5665	<0.01		UP12_12856	gi|240254348|ref|NP_177256.4| chaperone DnaJ-domain containing protein [Arabidopsis thaliana]_x0001_gi|332197028|gb|AEE35149.1| chaperone DnaJ-domain containing protein [Arabidopsis thaliana]	6e-53	120.511	<0.01	81.4702	<0.01
UP12_5306	gi|7671494|emb|CAB89335.1| FtsH-like protein Pftf precursor-like [Arabidopsis thaliana]	8e-83	36.5318	<0.01	84.397	<0.01		UP12_19341	gi|240254348|ref|NP_177256.4| chaperone DnaJ-domain containing protein [Arabidopsis thaliana]_x0001_gi|332197028|gb|AEE35149.1| chaperone DnaJ-domain containing protein [Arabidopsis thaliana]	2e-40	116.775	<0.01	77.7915	<0.01
UP12_2072	gi|15220682|ref|NP_174310.1| uncharacterized protein [Arabidopsis thaliana]_x0001_gi|12321628|gb|AAG50854.1|AC074176_3 hypothetical protein [Arabidopsis thaliana]_x0001_gi|61742528|gb|AAX55085.1| hypothetical protein At1g30190 [Arabidopsis thaliana]_x0001_gi|332193068|gb|AEE31189.1| uncharacterized protein AT1G30190 [Arabidopsis thaliana]	2e-22	61.6465	<0.01	79.5614	<0.01		UP12_22190	#N/A	9e-08	116.235	<0.01	72.9642	<0.01
UP12_4985	#N/A	4e-29	106.528	<0.01	79.454	<0.01		UP12_18763	#N/A	2e-10	84.7601	<0.01	70.141	<0.01
UP12_12548	gi|15219557|ref|NP_171875.1| CCCH-type zinc finger protein SOMNUS [Arabidopsis thaliana]_x0001_gi|75268098|sp|Q9ZWA1.1|C3H2_ARATH RecName: Full=Zinc finger CCCH domain-containing protein 2; Short=AtC3H2; AltName: Full=Protein SOMNUS; Short=SOM_x0001_gi|4204308|gb|AAD10689.1| Hypothetical protein [Arabidopsis thaliana]_x0001_gi|332189493|gb|AEE27614.1| CCCH-type zinc finger protein SOMNUS [Arabido…	2e-83	18.9253	<0.01	77.0661	<0.01		UP12_828	gi|6684372|gb|AAF23554.1|AF110456_1 alcohol dehydrogenase [Arabidopsis thaliana]_x0001_gi|1944211|dbj|BAA19616.1| alcohol dehydrogenase [Arabidopsis thaliana]_x0001_gi|1944217|dbj|BAA19622.1| alcohol dehydrogenase [Arabidopsis thaliana]	7e-70	68.0675	<0.01	66.4767	<0.01
UP12_8113	#N/A	6e-20	37.3654	<0.01	71.9315	<0.01		UP12_4985	#N/A	4e-29	42.2988	<0.01	59.5214	<0.01
UP12_5704	#N/A	1e-39	124.227	<0.01	71.3429	<0.01		UP12_15197	gi|18394992|ref|NP_564140.1| bidirectional sugar transporter SWEET1 [Arabidopsis thaliana]_x0001_gi|75154590|sp|Q8L9J7.1|SWET1_ARATH RecName: Full=Bidirectional sugar transporter SWEET1; Short=AtSWEET1_x0001_gi|21594011|gb|AAM65929.1| unknown [Arabidopsis thaliana]_x0001_gi|28393568|gb|AAO42204.1| unknown protein [Arabidopsis thaliana]_x0001_gi|28973143|gb|AAO63896.1| unknown protein [Arabidopsis…	1e-93	92.5736	<0.01	58.1565	<0.01
UP12_6513	gi|15240144|ref|NP_196294.1| late embryogenesis abundant protein 4-5 [Arabidopsis thaliana]_x0001_gi|9759304|dbj|BAB09810.1| late embryogenesis abundant protein LEA like [Arabidopsis thaliana]_x0001_gi|15293005|gb|AAK93613.1| putative late embryogenesis abundant protein LEA [Arabidopsis thaliana]_x0001_gi|20258877|gb|AAM14110.1| putative late embryogenesis abundant protein LEA [Arabidopsis thalia…	9e-25	30.8773	<0.01	70.4235	<0.01		UP12_13920	gi|6684372|gb|AAF23554.1|AF110456_1 alcohol dehydrogenase [Arabidopsis thaliana]_x0001_gi|1944211|dbj|BAA19616.1| alcohol dehydrogenase [Arabidopsis thaliana]_x0001_gi|1944217|dbj|BAA19622.1| alcohol dehydrogenase [Arabidopsis thaliana]	0	49.9886	<0.01	56.7773	<0.01
UP12_6222	#N/A	1e-150	42.9863	<0.01	69.4327	<0.01		UP12_22581	gi|6642640|gb|AAF20221.1|AC012395_8 putative RNA-binding protein [Arabidopsis thaliana]	1e-25	46.2013	<0.01	54.3589	<0.01
UP12_16466	gi|3549681|emb|CAA20592.1| male sterility 2-like protein [Arabidopsis thaliana]	2e-58	63.502	<0.01	69.1559	<0.01		UP12_3184	gi|8920621|gb|AAF81343.1|AC007767_23 Contains similarity to a peptide transport protein homolog F17L22.140 gi|7488004 from Arabidopsis thaliana BAC F17L22 gb|AL035527. It contains a POT family domain PF|00854. ESTs gb|BE038248, gb|T22680, gb|T04498, gb|R89961, gb|R30626, gb|R30389, gb|AA713063 and gb|AA585801 come from this gene [Arabidopsis thaliana]	1e-125	139.919	<0.01	54.0705	<0.01
UP12_28104	gi|15230729|ref|NP_187298.1| GNS1/SUR4 membrane protein family [Arabidopsis thaliana]_x0001_gi|6437542|gb|AAF08569.1|AC011623_2 unknown protein [Arabidopsis thaliana]_x0001_gi|332640878|gb|AEE74399.1| GNS1/SUR4 membrane protein family [Arabidopsis thaliana]	3e-68	17.8848	<0.01	68.1239	<0.01		UP12_7916	gi|6684372|gb|AAF23554.1|AF110456_1 alcohol dehydrogenase [Arabidopsis thaliana]_x0001_gi|1944211|dbj|BAA19616.1| alcohol dehydrogenase [Arabidopsis thaliana]_x0001_gi|1944217|dbj|BAA19622.1| alcohol dehydrogenase [Arabidopsis thaliana]	0	46.0472	<0.01	49.6657	<0.01
UP12_4568	gi|110739920|dbj|BAF01865.1| CER1 protein [Arabidopsis thaliana]	1e-55	53.3379	<0.01	63.7551	<0.01		UP12_12548	gi|15219557|ref|NP_171875.1| CCCH-type zinc finger protein SOMNUS [Arabidopsis thaliana]_x0001_gi|75268098|sp|Q9ZWA1.1|C3H2_ARATH RecName: Full=Zinc finger CCCH domain-containing protein 2; Short=AtC3H2; AltName: Full=Protein SOMNUS; Short=SOM_x0001_gi|4204308|gb|AAD10689.1| Hypothetical protein [Arabidopsis thaliana]_x0001_gi|332189493|gb|AEE27614.1| CCCH-type zinc finger protein SOMNUS [Arabido…	2e-83	37.3412	<0.01	49.6488	<0.01
UP12_21526	gi|15228625|ref|NP_191748.1| homeobox-leucine zipper protein ATHB-12 [Arabidopsis thaliana]_x0001_gi|75182677|sp|Q9M276.1|ATB12_ARATH RecName: Full=Homeobox-leucine zipper protein ATHB-12; AltName: Full=HD-ZIP protein ATHB-12; AltName: Full=Homeodomain transcription factor ATHB-12_x0001_gi|6899887|emb|CAB71896.1| homeobox-leucine zipper protein ATHB-12 [Arabidopsis thaliana]_x0001_gi|16648917|gb|…	2e-41	50.2152	<0.01	56.3365	<0.01		UP12_29513	#N/A	2e-10	75.7971	<0.01	47.6558	<0.01
UP12_23886	gi|9802773|gb|AAF99842.1|AC051629_9 Hypothetical protein [Arabidopsis thaliana]	4e-58	53.2373	<0.01	55.7936	<0.01		UP12_10139	#N/A	6e-12	44.5117	<0.01	46.5428	<0.01
UP12_22518	#N/A	2e-44	66.609	<0.01	54.1742	<0.01		UP12_5804	gi|21553850|gb|AAM62943.1| hypersensitivity-related protein-like protein [Arabidopsis thaliana]	2e-28	120.784	<0.01	45.9054	<0.01
UP12_14344	gi|15224499|ref|NP_181374.1| alanine:glyoxylate aminotransferase 3 [Arabidopsis thaliana]_x0001_gi|85683263|sp|Q94AL9.2|AGT22_ARATH RecName: Full=Alanine--glyoxylate aminotransferase 2 homolog 2, mitochondrial; AltName: Full=Beta-alanine-pyruvate aminotransferase 2; Flags: Precursor_x0001_gi|5731261|gb|AAD48838.1|AF166352_1 alanine:glyoxylate aminotransferase 2 homolog [Arabidopsis thaliana]_x000…	0	38.4124	<0.01	54.1111	<0.01		UP12_10615	gi|30693547|ref|NP_190754.2| vacuolar cation/proton exchanger 3 [Arabidopsis thaliana]_x0001_gi|75163726|sp|Q93Z81.1|CAX3_ARATH RecName: Full=Vacuolar cation/proton exchanger 3; AltName: Full=Ca(2+)/H(+) antiporter CAX3; AltName: Full=Ca(2+)/H(+) exchanger 3; AltName: Full=Protein CATION EXCHANGER 3_x0001_gi|16604312|gb|AAL24162.1| At3g51860/ORF11 [Arabidopsis thaliana]_x0001_gi|56382021|gb|AAV85…	0	18.2389	<0.01	45.1264	<0.01
UP12_21515	#N/A		48.3691	<0.01	54.0647	<0.01		UP12_3078	gi|21593191|gb|AAM65140.1| dessication-related protein, putative [Arabidopsis thaliana]	1e-115	33.5094	<0.01	43.9181	<0.01
UP12_10139	#N/A	6e-12	34.8833	<0.01	53.8689	<0.01		UP12_29359	gi|15218127|ref|NP_172985.1| Cystathionine beta-synthase (CBS) protein [Arabidopsis thaliana]_x0001_gi|75315303|sp|Q9XI37.1|PV42A_ARATH RecName: Full=SNF1-related protein kinase regulatory subunit gamma-like PV42a; Short=AtPV42a; AltName: Full=AKIN subunit gamma-like PV42a; AltName: Full=CBS domain-containing protein CBSCBS4_x0001_gi|5103830|gb|AAD39660.1|AC007591_25 Similar to gb|U40713 Pv42p ge…	5e-87	22.6974	<0.01	43.3382	<0.01
UP12_7306	gi|18416995|ref|NP_567775.1| aluminum induced protein with YGL and LRDR motifs [Arabidopsis thaliana]_x0001_gi|297799238|ref|XP_002867503.1| hypothetical protein ARALYDRAFT_913794 [Arabidopsis lyrata subsp. lyrata]_x0001_gi|14030723|gb|AAK53036.1|AF375452_1 AT4g27450/F27G19_50 [Arabidopsis thaliana]_x0001_gi|15028057|gb|AAK76559.1| unknown protein [Arabidopsis thaliana]_x0001_gi|20259059|gb|AAM14…	1e-100	11.949	<0.01	48.3761	<0.01		UP12_3084	gi|79328591|ref|NP_001031934.1| putative amino acid permease 7 [Arabidopsis thaliana]_x0001_gi|222423447|dbj|BAH19694.1| AT5G23810 [Arabidopsis thaliana]_x0001_gi|332005833|gb|AED93216.1| putative amino acid permease 7 [Arabidopsis thaliana]	5e-41	42.2089	<0.01	42.97	<0.01
UP12_1453	gi|21553944|gb|AAM63025.1| unknown [Arabidopsis thaliana]	1e-109	23.4839	<0.01	45.3715	<0.01		UP12_20024	gi|11967677|emb|CAC19365.1| lipoxygenase [Arabidopsis thaliana]	5e-37	77.6244	<0.01	41.3709	<0.01
UP12_6109	#N/A	4e-07	13.5834	<0.01	44.7633	<0.01		UP12_393	gi|15219071|ref|NP_175678.1| Late embryogenesis abundant protein (LEA) family protein [Arabidopsis thaliana]_x0001_gi|42571837|ref|NP_974009.1| Late embryogenesis abundant protein (LEA) family protein [Arabidopsis thaliana]_x0001_gi|5903037|gb|AAD55596.1|AC008016_6 Identical to gb|X91919 LEA76 homologue type1 from Arabidopsis thaliana. ESTs gb|N97082, gb|Z27056 and gb|Z29902 come from this gene […	1e-57	56.8684	<0.01	40.5061	<0.01
UP12_3734	gi|1592679|emb|CAA63008.1| LEA D113 homologue type1 [Arabidopsis thaliana]	2e-31	17.6741	<0.01	43.3928	<0.01		UP12_3125	gi|18407444|ref|NP_566110.1| tryptophan-rich sensory protein-like protein [Arabidopsis thaliana]_x0001_gi|75100575|sp|O82245.1|TSPO_ARATH RecName: Full=Translocator protein homolog; Short=AtTSPO_x0001_gi|16226870|gb|AAL16286.1|AF428356_1 At2g47770/F17A22.16 [Arabidopsis thaliana]_x0001_gi|3738290|gb|AAC63632.1| expressed protein [Arabidopsis thaliana]_x0001_gi|15028357|gb|AAK76655.1| unknown prot…	3e-49	111.878	<0.01	39.147	<0.01
UP12_29189	gi|240256153|ref|NP_567936.5| fatty acyl-CoA reductase CER4 [Arabidopsis thaliana]_x0001_gi|75163749|sp|Q93ZB9.1|FACR3_ARATH RecName: Full=Fatty acyl-CoA reductase 3; AltName: Full=Protein ECERIFERUM 4_x0001_gi|16323107|gb|AAL15288.1| AT4g33790/T16L1_280 [Arabidopsis thaliana]_x0001_gi|17979129|gb|AAL49822.1| putative male sterility 2 protein [Arabidopsis thaliana]_x0001_gi|332660878|gb|AEE86278.…	4e-87	53.9943	<0.01	41.7984	<0.01		UP12_8114	#N/A	6e-18	22.5287	<0.01	38.5093	<0.01
UP12_14346	gi|9955517|emb|CAC05456.1| branched-chain alpha keto-acid dehydrogenase E1 alpha subunit-like protein [Arabidopsis thaliana]	1e-34	45.1772	<0.01	39.54	<0.01		UP12_28800	#N/A		20.1533	<0.01	38.2541	<0.01
UP12_22582	#N/A	1e-55	47.8214	<0.01	39.3743	<0.01		UP12_18645	gi|30686652|ref|NP_173432.2| pathogenesis-related thaumatin-like protein [Arabidopsis thaliana]_x0001_gi|27311845|gb|AAO00888.1| calreticulin, putative [Arabidopsis thaliana]_x0001_gi|30023804|gb|AAP13435.1| At1g20030 [Arabidopsis thaliana]_x0001_gi|110742266|dbj|BAE99059.1| thaumatin-like protein [Arabidopsis thaliana]_x0001_gi|332191806|gb|AEE29927.1| pathogenesis-related thaumatin-like protein…	1e-100	785.719	<0.01	38.1004	<0.01
UP12_14264	gi|15450421|gb|AAK96504.1| At1g02500/T14P4_22 [Arabidopsis thaliana]_x0001_gi|16974437|gb|AAL31222.1| At1g02500/T14P4_22 [Arabidopsis thaliana]	3e-77	32.1265	<0.01	38.8201	<0.01		UP12_11547	gi|15222089|ref|NP_177641.1| pathogenesis-related protein 5 [Arabidopsis thaliana]_x0001_gi|135915|sp|P28493.1|PR5_ARATH RecName: Full=Pathogenesis-related protein 5; Short=PR-5; Flags: Precursor_x0001_gi|12323897|gb|AAG51923.1|AC013258_17 thaumatin-like protein; 25613-24636 [Arabidopsis thaliana]_x0001_gi|166865|gb|AAA32865.1| thaumatin-like protein [Arabidopsis thaliana]_x0001_gi|1448919|gb|AAB…	1e-96	115.857	<0.01	33.7025	<0.01
UP12_11245	gi|21593111|gb|AAM65060.1| very-long-chain fatty acid condensing enzyme CUT1 [Arabidopsis thaliana]	0	12.3779	<0.01	38.2562	<0.01		UP12_3736	gi|186510075|ref|NP_001118628.1| uncharacterized protein [Arabidopsis thaliana]_x0001_gi|67633634|gb|AAY78741.1| DNA-binding protein-related [Arabidopsis thaliana]_x0001_gi|332642062|gb|AEE75583.1| uncharacterized protein AT3G14880 [Arabidopsis thaliana]	8e-74	39.6059	<0.01	32.634	<0.01
UP12_14920	gi|15229674|ref|NP_188487.1| Oleosin family protein [Arabidopsis thaliana]_x0001_gi|9294318|dbj|BAB02215.1| unnamed protein product [Arabidopsis thaliana]_x0001_gi|28393393|gb|AAO42120.1| putative oleosin [Arabidopsis thaliana]_x0001_gi|28827294|gb|AAO50491.1| putative oleosin [Arabidopsis thaliana]_x0001_gi|332642597|gb|AEE76118.1| Oleosin family protein [Arabidopsis thaliana]	2e-52	15.4614	<0.01	37.6049	<0.01		UP12_29526	gi|21595294|gb|AAM66088.1| nonspecific lipid-transfer protein precursor-like protein [Arabidopsis thaliana]	2e-53	32.8964	<0.01	32.0709	<0.01
UP12_22427	#N/A		17.6899	<0.01	37.1378	<0.01		UP12_5827	gi|79325121|ref|NP_001031645.1| B-box type zinc finger-containing protein [Arabidopsis thaliana]_x0001_gi|98962119|gb|ABF59389.1| unknown protein [Arabidopsis thaliana]_x0001_gi|332658176|gb|AEE83576.1| B-box type zinc finger-containing protein [Arabidopsis thaliana]	4e-19	28.714	<0.01	31.824	<0.01
UP12_23330	gi|15450421|gb|AAK96504.1| At1g02500/T14P4_22 [Arabidopsis thaliana]_x0001_gi|16974437|gb|AAL31222.1| At1g02500/T14P4_22 [Arabidopsis thaliana]	3e-66	19.6982	<0.01	37.0969	<0.01		UP12_22265	gi|79325121|ref|NP_001031645.1| B-box type zinc finger-containing protein [Arabidopsis thaliana]_x0001_gi|98962119|gb|ABF59389.1| unknown protein [Arabidopsis thaliana]_x0001_gi|332658176|gb|AEE83576.1| B-box type zinc finger-containing protein [Arabidopsis thaliana]	5e-19	31.0045	<0.01	31.7528	<0.01
UP12_18507	gi|15220832|ref|NP_175759.1| HSP20-like chaperone [Arabidopsis thaliana]_x0001_gi|21264442|sp|P13853.2|HS17C_ARATH RecName: Full=17.6 kDa class I heat shock protein 3; AltName: Full=17.6 kDa heat shock protein 3; Short=AtHsp17.6C_x0001_gi|12324023|gb|AAG51972.1|AC024260_10 17.6 kDa heat shock protein (AA 1-156); 91675-91202 [Arabidopsis thaliana]_x0001_gi|4376161|emb|CAA34208.1| unnamed protein p…	8e-39	9.5799	<0.01	36.8504	<0.01		UP12_29358	gi|15218127|ref|NP_172985.1| Cystathionine beta-synthase (CBS) protein [Arabidopsis thaliana]_x0001_gi|75315303|sp|Q9XI37.1|PV42A_ARATH RecName: Full=SNF1-related protein kinase regulatory subunit gamma-like PV42a; Short=AtPV42a; AltName: Full=AKIN subunit gamma-like PV42a; AltName: Full=CBS domain-containing protein CBSCBS4_x0001_gi|5103830|gb|AAD39660.1|AC007591_25 Similar to gb|U40713 Pv42p ge…	3e-93	17.1215	<0.01	31.1767	<0.01
UP12_22581	gi|6642640|gb|AAF20221.1|AC012395_8 putative RNA-binding protein [Arabidopsis thaliana]	1e-25	32.2474	<0.01	36.7462	<0.01		UP12_12909	gi|21595294|gb|AAM66088.1| nonspecific lipid-transfer protein precursor-like protein [Arabidopsis thaliana]	9e-53	33.2673	<0.01	29.6271	<0.01
UP12_12146	gi|15225945|ref|NP_182147.1| BCL-2-associated athanogene 6 [Arabidopsis thaliana]_x0001_gi|75220240|sp|O82345.1|BAG6_ARATH RecName: Full=BAG family molecular chaperone regulator 6; AltName: Full=Bcl-2-associated athanogene 6; AltName: Full=CaM-binding protein 1_x0001_gi|3702325|gb|AAC62882.1| hypothetical protein [Arabidopsis thaliana]_x0001_gi|330255570|gb|AEC10664.1| BCL-2-associated athanogene…	4e-19	23.6315	<0.01	35.5758	<0.01		UP12_8113	#N/A	6e-20	41.6833	<0.01	28.5841	<0.01
UP12_14220	gi|15241015|ref|NP_195778.1| protein OAS HIGH ACCUMULATION 1 [Arabidopsis thaliana]_x0001_gi|7327817|emb|CAB82274.1| putative protein [Arabidopsis thaliana]_x0001_gi|332002979|gb|AED90362.1| gamma interferon responsive lysosomal thiol (GILT) reductase family protein [Arabidopsis thaliana]	6e-78	25.8287	<0.01	35.0564	<0.01		UP12_2892	gi|15219988|ref|NP_173145.1| Fe(II)/ascorbate oxidase family protein SRG1 [Arabidopsis thaliana]_x0001_gi|75220747|sp|Q39224.1|SRG1_ARATH RecName: Full=Protein SRG1; Short=AtSRG1; AltName: Full=Protein SENESCENCE-RELATED GENE 1_x0001_gi|5734767|gb|AAD50032.1|AC007651_27 SRG1 Protein [Arabidopsis thaliana]_x0001_gi|479047|emb|CAA55654.1| SRG1 [Arabidopsis thaliana]_x0001_gi|15081819|gb|AAK82564.1|…	1e-135	38.3113	<0.01	28.2597	<0.01
UP12_3289	gi|18265368|dbj|BAB84010.1| hypothetical protein [Arabidopsis thaliana]	6e-40	11.4548	<0.01	34.3633	<0.01		UP12_14475	gi|21595294|gb|AAM66088.1| nonspecific lipid-transfer protein precursor-like protein [Arabidopsis thaliana]	2e-53	49.9686	<0.01	27.9159	<0.01
UP12_11259	gi|22330736|ref|NP_683508.1| camelliol C synthase 1 [Arabidopsis thaliana]_x0001_gi|224493121|sp|P0C8Y0.1|LUP3_ARATH RecName: Full=Camelliol C synthase; AltName: Full=Lupeol synthase 3; Short=AtLUP3_x0001_gi|332198063|gb|AEE36184.1| camelliol C synthase 1 [Arabidopsis thaliana]	0	16.1938	<0.01	33.3544	<0.01		UP12_18668	gi|15224685|ref|NP_180087.1| HXXXD-type acyl-transferase family protein [Arabidopsis thaliana]_x0001_gi|26449784|dbj|BAC42015.1| unknown protein [Arabidopsis thaliana]_x0001_gi|32441258|gb|AAP81804.1| At2g25150 [Arabidopsis thaliana]_x0001_gi|330252569|gb|AEC07663.1| HXXXD-type acyl-transferase family protein [Arabidopsis thaliana]	2e-19	17.7951	<0.01	24.663	<0.01
UP12_23885	gi|18412129|ref|NP_565191.1| curculin-like (mannose-binding) lectin-like protein [Arabidopsis thaliana]_x0001_gi|16226591|gb|AAL16208.1|AF428439_1 At1g78830/F9K20_12 [Arabidopsis thaliana]_x0001_gi|3834312|gb|AAC83028.1| Strong similarity to glycoprotein EP1 gb|L16983 Daucus carota and a member of S locus glycoprotein family PF|00954. ESTs gb|AA067487, gb|Z35737, gb|Z30815, gb|Z35350, gb|AA713171…	2e-71	26.5154	<0.01	32.8754	<0.01		UP12_22582	#N/A	1e-55	21.2146	<0.01	24.5733	<0.01
UP12_4978	#N/A		12.7663	<0.01	32.1582	<0.01		UP12_21548	gi|15224879|ref|NP_181973.1| beta glucosidase 15 [Arabidopsis thaliana]_x0001_gi|75278312|sp|O64879.1|BGL15_ARATH RecName: Full=Beta-glucosidase 15; Short=AtBGLU15; Flags: Precursor_x0001_gi|3128187|gb|AAC16091.1| putative beta-glucosidase [Arabidopsis thaliana]_x0001_gi|330255327|gb|AEC10421.1| beta glucosidase 15 [Arabidopsis thaliana]	2e-60	4.6526	<0.01	24.3561	<0.01
UP12_5733	gi|18400337|ref|NP_565555.1| reticulon-like protein B13 [Arabidopsis thaliana]_x0001_gi|75099222|sp|O64837.1|RTNLM_ARATH RecName: Full=Reticulon-like protein B13; Short=AtRTNLB13_x0001_gi|3152617|gb|AAC17096.1| putative seed maturation protein [Arabidopsis thaliana]_x0001_gi|20197004|gb|AAM14868.1| putative seed maturation protein [Arabidopsis thaliana]_x0001_gi|330252381|gb|AEC07475.1| reticulon…	1e-88	16.2965	<0.01	30.6879	<0.01		UP12_19590	gi|15222362|ref|NP_177115.1| MYB-domain transcription factor LOF2 [Arabidopsis thaliana]_x0001_gi|6692252|gb|AAF24603.1|AC021046_1 myb-related transcription factor, putative; 43081-41930 [Arabidopsis thaliana]_x0001_gi|7644366|gb|AAF65558.1|AF249308_1 putative transcription factor [Arabidopsis thaliana]_x0001_gi|12597789|gb|AAG60101.1|AC073178_12 MYB-family transcription factor, putative [Arabido…	8e-48	31.307	<0.01	23.0479	<0.01
UP12_29358	gi|15218127|ref|NP_172985.1| Cystathionine beta-synthase (CBS) protein [Arabidopsis thaliana]_x0001_gi|75315303|sp|Q9XI37.1|PV42A_ARATH RecName: Full=SNF1-related protein kinase regulatory subunit gamma-like PV42a; Short=AtPV42a; AltName: Full=AKIN subunit gamma-like PV42a; AltName: Full=CBS domain-containing protein CBSCBS4_x0001_gi|5103830|gb|AAD39660.1|AC007591_25 Similar to gb|U40713 Pv42p ge…	3e-93	27.4434	<0.01	30.5622	<0.01		UP12_29404	gi|8920621|gb|AAF81343.1|AC007767_23 Contains similarity to a peptide transport protein homolog F17L22.140 gi|7488004 from Arabidopsis thaliana BAC F17L22 gb|AL035527. It contains a POT family domain PF|00854. ESTs gb|BE038248, gb|T22680, gb|T04498, gb|R89961, gb|R30626, gb|R30389, gb|AA713063 and gb|AA585801 come from this gene [Arabidopsis thaliana]	1e-70	39.5863	<0.01	22.8487	<0.01
UP12_29359	gi|15218127|ref|NP_172985.1| Cystathionine beta-synthase (CBS) protein [Arabidopsis thaliana]_x0001_gi|75315303|sp|Q9XI37.1|PV42A_ARATH RecName: Full=SNF1-related protein kinase regulatory subunit gamma-like PV42a; Short=AtPV42a; AltName: Full=AKIN subunit gamma-like PV42a; AltName: Full=CBS domain-containing protein CBSCBS4_x0001_gi|5103830|gb|AAD39660.1|AC007591_25 Similar to gb|U40713 Pv42p ge…	5e-87	37.717	<0.01	30.2688	<0.01		UP12_25189	gi|15235017|ref|NP_194261.1| 2-oxoglutarate (2OG) and Fe(II)-dependent oxygenase superfamily protein [Arabidopsis thaliana]_x0001_gi|4454019|emb|CAA23072.1| SRG1-like protein [Arabidopsis thaliana]_x0001_gi|7269382|emb|CAB81342.1| SRG1-like protein [Arabidopsis thaliana]_x0001_gi|40823189|gb|AAR92265.1| At4g25310 [Arabidopsis thaliana]_x0001_gi|45752708|gb|AAS76252.1| At4g25310 [Arabidopsis thali…	3e-57	26.2367	<0.01	22.4296	<0.01
UP12_3078	gi|21593191|gb|AAM65140.1| dessication-related protein, putative [Arabidopsis thaliana]	1e-115	19.5824	<0.01	29.3504	<0.01		UP12_11757	gi|42569943|ref|NP_182100.2| BON1-associated protein 2 [Arabidopsis thaliana]_x0001_gi|75103850|sp|Q58FX0.1|BAP2_ARATH RecName: Full=BON1-associated protein 2; AltName: Full=Protein BON1-ASSOCIATED PROTEIN 1-LIKE_x0001_gi|61742689|gb|AAX55165.1| hypothetical protein At2g45760 [Arabidopsis thaliana]_x0001_gi|94442457|gb|ABF19016.1| At2g45760 [Arabidopsis thaliana]_x0001_gi|330255504|gb|AEC10598.1|…	4e-16	30.2514	<0.01	22.3505	<0.01
UP12_15548	gi|21617994|gb|AAM67044.1| unknown [Arabidopsis thaliana]	4e-50	16.9406	<0.01	28.9228	<0.01		UP12_104	gi|21553901|gb|AAM62984.1| photoassimilate-responsive protein PAR-like protein [Arabidopsis thaliana]	6e-58	83.9366	<0.01	22.2835	<0.01
UP12_2613	gi|110739880|dbj|BAF01845.1| hexose transporter - like protein [Arabidopsis thaliana]	1e-60	21.0439	<0.01	27.8668	<0.01		UP12_5071	gi|18410366|ref|NP_565066.1| alpha/beta-Hydrolases superfamily protein [Arabidopsis thaliana]_x0001_gi|15028213|gb|AAK76603.1| putative lysophospholipase homolog [Arabidopsis thaliana]_x0001_gi|25054973|gb|AAN71958.1| putative lysophospholipase homolog [Arabidopsis thaliana]_x0001_gi|332197346|gb|AEE35467.1| alpha/beta-Hydrolases superfamily protein [Arabidopsis thaliana]	1e-118	32.8842	<0.01	22.0249	<0.01
UP12_3728	gi|15222398|ref|NP_172223.1| protein phosphatase 2C 3 [Arabidopsis thaliana]_x0001_gi|75264091|sp|Q9LNW3.1|P2C03_ARATH RecName: Full=Protein phosphatase 2C 3; Short=AtPP2C03; AltName: Full=Protein AKT1-INTERACTING 1; AltName: Full=Protein phosphatase 2C AIP1; Short=PP2C AIP1_x0001_gi|8778547|gb|AAF79555.1|AC022464_13 F22G5.22 [Arabidopsis thaliana]_x0001_gi|17979175|gb|AAL49783.1| putative protei…	1e-49	28.9575	<0.01	27.6375	<0.01		UP12_3297	gi|15230095|ref|NP_189074.1| myb domain protein 305 [Arabidopsis thaliana]_x0001_gi|11994692|dbj|BAB02930.1| MYB-like DNA-binding domain protein [Arabidopsis thaliana]_x0001_gi|332643366|gb|AEE76887.1| myb domain protein 305 [Arabidopsis thaliana]	1e-74	25.814	<0.01	21.7857	<0.01
UP12_7188	gi|15240924|ref|NP_198094.1| E3 ubiquitin-protein ligase ATL31 [Arabidopsis thaliana]_x0001_gi|68565208|sp|Q8LGA5.2|ATL31_ARATH RecName: Full=E3 ubiquitin-protein ligase ATL31; AltName: Full=Protein CARBON/NITROGEN INSENSITIVE 1; AltName: Full=Protein SUPER SURVIVAL 1; AltName: Full=RING-H2 finger protein ATL31; Flags: Precursor_x0001_gi|110742271|dbj|BAE99061.1| RING-H2 zinc finger protein-like …	2e-26	27.8433	<0.01	26.8863	<0.01		UP12_6513	gi|15240144|ref|NP_196294.1| late embryogenesis abundant protein 4-5 [Arabidopsis thaliana]_x0001_gi|9759304|dbj|BAB09810.1| late embryogenesis abundant protein LEA like [Arabidopsis thaliana]_x0001_gi|15293005|gb|AAK93613.1| putative late embryogenesis abundant protein LEA [Arabidopsis thaliana]_x0001_gi|20258877|gb|AAM14110.1| putative late embryogenesis abundant protein LEA [Arabidopsis thalia…	9e-25	16.5841	<0.01	20.4383	<0.01
UP12_27632	gi|15224499|ref|NP_181374.1| alanine:glyoxylate aminotransferase 3 [Arabidopsis thaliana]_x0001_gi|85683263|sp|Q94AL9.2|AGT22_ARATH RecName: Full=Alanine--glyoxylate aminotransferase 2 homolog 2, mitochondrial; AltName: Full=Beta-alanine-pyruvate aminotransferase 2; Flags: Precursor_x0001_gi|5731261|gb|AAD48838.1|AF166352_1 alanine:glyoxylate aminotransferase 2 homolog [Arabidopsis thaliana]_x000…	3e-40	22.7259	<0.01	26.799	<0.01		UP12_25659	#N/A		17.2914	<0.01	20.1642	<0.01
UP12_5413	gi|15225945|ref|NP_182147.1| BCL-2-associated athanogene 6 [Arabidopsis thaliana]_x0001_gi|75220240|sp|O82345.1|BAG6_ARATH RecName: Full=BAG family molecular chaperone regulator 6; AltName: Full=Bcl-2-associated athanogene 6; AltName: Full=CaM-binding protein 1_x0001_gi|3702325|gb|AAC62882.1| hypothetical protein [Arabidopsis thaliana]_x0001_gi|330255570|gb|AEC10664.1| BCL-2-associated athanogene…	5e-19	18.035	<0.01	26.7879	<0.01		UP12_4103	gi|15228883|ref|NP_188925.1| aluminum induced protein with YGL and LRDR motif [Arabidopsis thaliana]_x0001_gi|11994714|dbj|BAB03030.1| unnamed protein product [Arabidopsis thaliana]_x0001_gi|18252901|gb|AAL62377.1| unknown protein [Arabidopsis thaliana]_x0001_gi|21387077|gb|AAM47942.1| unknown protein [Arabidopsis thaliana]_x0001_gi|332643163|gb|AEE76684.1| aluminum induced protein with YGL and L…	4e-93	11.1041	<0.01	19.9334	<0.01
UP12_4960	gi|15220832|ref|NP_175759.1| HSP20-like chaperone [Arabidopsis thaliana]_x0001_gi|21264442|sp|P13853.2|HS17C_ARATH RecName: Full=17.6 kDa class I heat shock protein 3; AltName: Full=17.6 kDa heat shock protein 3; Short=AtHsp17.6C_x0001_gi|12324023|gb|AAG51972.1|AC024260_10 17.6 kDa heat shock protein (AA 1-156); 91675-91202 [Arabidopsis thaliana]_x0001_gi|4376161|emb|CAA34208.1| unnamed protein p…	3e-39	8.163	<0.01	26.2992	<0.01		UP12_12928	gi|15227078|ref|NP_180499.1| highly ABA-induced PP2C protein 3 [Arabidopsis thaliana]_x0001_gi|75339108|sp|Q9ZW21.1|P2C24_ARATH RecName: Full=Probable protein phosphatase 2C 24; Short=AtPP2C24_x0001_gi|3980397|gb|AAC95200.1| putative protein phosphatase 2C [Arabidopsis thaliana]_x0001_gi|63003860|gb|AAY25459.1| At2g29380 [Arabidopsis thaliana]_x0001_gi|66841370|gb|AAY57322.1| At2g29380 [Arabidops…	1e-142	30.1421	<0.01	19.77	<0.01
UP12_4963	gi|22331357|ref|NP_189309.2| transcription factor ICE1 [Arabidopsis thaliana]_x0001_gi|79313662|ref|NP_001030774.1| transcription factor ICE1 [Arabidopsis thaliana]_x0001_gi|145322914|ref|NP_001030776.2| transcription factor ICE1 [Arabidopsis thaliana]_x0001_gi|47605929|sp|Q9LSE2.1|ICE1_ARATH RecName: Full=Transcription factor ICE1; AltName: Full=Basic helix-loop-helix protein 116; Short=AtbHLH11…	3e-97	16.8057	<0.01	26.0493	<0.01		UP12_3734	gi|1592679|emb|CAA63008.1| LEA D113 homologue type1 [Arabidopsis thaliana]	2e-31	21.2839	<0.01	19.7451	<0.01
UP12_16180	gi|15219826|ref|NP_176880.1| ribulose bisphosphate carboxylase small chain 1A [Arabidopsis thaliana]_x0001_gi|27735223|sp|P10795.2|RBS1A_ARATH RecName: Full=Ribulose bisphosphate carboxylase small chain 1A, chloroplastic; Short=RuBisCO small subunit 1A; Flags: Precursor_x0001_gi|11762170|gb|AAG40363.1|AF325011_1 000C10C11 [Arabidopsis thaliana]_x0001_gi|15294200|gb|AAK95277.1|AF410291_1 F1O19.10/…	3e-68	29.8304	<0.01	25.6861	<0.01		UP12_5682	gi|18414605|ref|NP_567488.1| outer envelope pore protein 16-2 [Arabidopsis thaliana]_x0001_gi|21593908|gb|AAM65873.1| pore protein homolog [Arabidopsis thaliana]_x0001_gi|332658305|gb|AEE83705.1| mitochondrial import inner membrane translocase subunit Tim17/Tim22/Tim23 family protein [Arabidopsis thaliana]	2e-74	13.6456	<0.01	19.5597	<0.01
UP12_22455	gi|15225571|ref|NP_181510.1| delta1-pyrroline-5-carboxylate synthase 1 [Arabidopsis thaliana]_x0001_gi|334184827|ref|NP_001189714.1| delta1-pyrroline-5-carboxylate synthase 1 [Arabidopsis thaliana]_x0001_gi|1709534|sp|P54887.1|P5CS1_ARATH RecName: Full=Delta-1-pyrroline-5-carboxylate synthase A; Short=P5CS A; Includes: RecName: Full=Glutamate 5-kinase; Short=GK; AltName: Full=Gamma-glutamyl kinas…	1e-132	45.66	<0.01	25.0947	<0.01		UP12_7306	gi|18416995|ref|NP_567775.1| aluminum induced protein with YGL and LRDR motifs [Arabidopsis thaliana]_x0001_gi|297799238|ref|XP_002867503.1| hypothetical protein ARALYDRAFT_913794 [Arabidopsis lyrata subsp. lyrata]_x0001_gi|14030723|gb|AAK53036.1|AF375452_1 AT4g27450/F27G19_50 [Arabidopsis thaliana]_x0001_gi|15028057|gb|AAK76559.1| unknown protein [Arabidopsis thaliana]_x0001_gi|20259059|gb|AAM14…	1e-100	10.7896	<0.01	19.1826	<0.01
UP12_21872	gi|186532766|ref|NP_001119501.1| probable trehalose-phosphate phosphatase J [Arabidopsis thaliana]_x0001_gi|332010625|gb|AED98008.1| probable trehalose-phosphate phosphatase J [Arabidopsis thaliana]	5e-18	38.2129	<0.01	24.8271	<0.01		UP12_14622	gi|15230330|ref|NP_191311.1| putative galactinol--sucrose galactosyltransferase 2 [Arabidopsis thaliana]_x0001_gi|269969644|sp|Q94A08.2|RFS2_ARATH RecName: Full=Probable galactinol--sucrose galactosyltransferase 2; AltName: Full=Protein SEED IMBIBITION 2; AltName: Full=Raffinose synthase 2_x0001_gi|6706423|emb|CAB66109.1| imbibition protein homolog [Arabidopsis thaliana]_x0001_gi|332646144|gb|AEE…	0	25.8629	<0.01	18.6845	<0.01
UP12_22579	gi|26451296|dbj|BAC42749.1| unknown protein [Arabidopsis thaliana]	2e-32	24.7426	<0.01	24.7679	<0.01		UP12_11717	gi|21595294|gb|AAM66088.1| nonspecific lipid-transfer protein precursor-like protein [Arabidopsis thaliana]	8e-28	35.5517	<0.01	18.3265	<0.01
UP12_21026	#N/A	2e-09	35.5057	<0.01	24.7232	<0.01		UP12_16558	#N/A	6e-18	9.3089	<0.01	17.9081	<0.01
UP12_7826	#N/A	3e-27	11.29	<0.01	24.4763	<0.01		UP12_20300	gi|15218218|ref|NP_173005.1| ABC transporter G family member 40 [Arabidopsis thaliana]_x0001_gi|75336094|sp|Q9M9E1.1|AB40G_ARATH RecName: Full=ABC transporter G family member 40; Short=ABC transporter ABCG.40; Short=AtABCG40; AltName: Full=Pleiotropic drug resistance protein 12_x0001_gi|8072390|gb|AAF71978.1|AC013453_3 Putative ABC transporter [Arabidopsis thaliana]_x0001_gi|28144321|tpg|DAA00880…	3e-32	11.4662	<0.01	17.4767	<0.01
UP12_1564	gi|18406743|ref|NP_564756.1| protein reduce transmission through pollen [Arabidopsis thaliana]_x0001_gi|75318691|sp|O80763.1|NRX1_ARATH RecName: Full=Probable nucleoredoxin 1; Short=AtNrx1_x0001_gi|3249084|gb|AAC24068.1| Similar to red-1 (related to thioredoxin) gene gb|X92750 from Mus musculus. ESTs gb|AA712687 and gb|Z37223 come from this gene [Arabidopsis thaliana]_x0001_gi|17529294|gb|AAL3887…	1e-129	27.5162	<0.01	24.0925	<0.01		UP12_18934	gi|15230095|ref|NP_189074.1| myb domain protein 305 [Arabidopsis thaliana]_x0001_gi|11994692|dbj|BAB02930.1| MYB-like DNA-binding domain protein [Arabidopsis thaliana]_x0001_gi|332643366|gb|AEE76887.1| myb domain protein 305 [Arabidopsis thaliana]	2e-73	31.4879	<0.01	16.0807	<0.01
UP12_1138	gi|2781394|gb|AAB96879.1| O-methyltransferase 1 [Arabidopsis thaliana]	3e-60	30.5078	<0.01	24.0659	<0.01		UP12_17022	#N/A	4e-13	12.3368	<0.01	15.9265	<0.01
UP12_3756	gi|18414826|ref|NP_568151.1| uncharacterized protein [Arabidopsis thaliana]_x0001_gi|17386124|gb|AAL38608.1|AF446875_1 AT5g05220/K18I23_2 [Arabidopsis thaliana]_x0001_gi|15450647|gb|AAK96595.1| AT5g05220/K18I23_2 [Arabidopsis thaliana]_x0001_gi|332003460|gb|AED90843.1| uncharacterized protein AT5G05220 [Arabidopsis thaliana]	1e-17	11.03	<0.01	23.9404	<0.01		UP12_7	gi|15240772|ref|NP_196350.1| uncharacterized protein [Arabidopsis thaliana]_x0001_gi|7576171|emb|CAB87922.1| putative protein [Arabidopsis thaliana]_x0001_gi|26452141|dbj|BAC43159.1| unknown protein [Arabidopsis thaliana]_x0001_gi|34098921|gb|AAQ56843.1| At5g07330 [Arabidopsis thaliana]_x0001_gi|332003754|gb|AED91137.1| uncharacterized protein AT5G07330 [Arabidopsis thaliana]	9e-26	30.0787	<0.01	15.8341	<0.01
UP12_5781	#N/A	1e-20	18.2434	<0.01	23.4609	<0.01		UP12_3963	gi|75309952|sp|Q9FZ42.1|GRDH1_ARATH RecName: Full=Glucose and ribitol dehydrogenase homolog 1_x0001_gi|9857515|gb|AAG00870.1|AC064840_1 Highly similar to dehydrogenase/reductases [Arabidopsis thaliana]_x0001_gi|13937155|gb|AAK50071.1|AF372931_1 At1g54870/F14C21_16 [Arabidopsis thaliana]_x0001_gi|21700875|gb|AAM70561.1| At1g54870/F14C21_16 [Arabidopsis thaliana]	1e-137	17.3714	<0.01	15.4474	<0.01
UP12_11946	gi|15240753|ref|NP_196897.1| chalcone synthase [Arabidopsis thaliana]_x0001_gi|116392|sp|P13114.1|CHSY_ARATH RecName: Full=Chalcone synthase; AltName: Full=Naringenin-chalcone synthase; AltName: Full=Protein TRANSPARENT TESTA 4_x0001_gi|6684407|gb|AAF23561.1|AF112086_1 chalcone synthase [Arabidopsis thaliana]_x0001_gi|166670|gb|AAA32771.1| chalcone synthase [Arabidopsis thaliana]_x0001_gi|1017765…	0	23.1333	<0.01	23.4479	<0.01		UP12_20086	gi|110740857|dbj|BAE98525.1| hypothetical protein [Arabidopsis thaliana]	1e-28	11.6442	<0.01	15.007	<0.01
UP12_4290	gi|15220832|ref|NP_175759.1| HSP20-like chaperone [Arabidopsis thaliana]_x0001_gi|21264442|sp|P13853.2|HS17C_ARATH RecName: Full=17.6 kDa class I heat shock protein 3; AltName: Full=17.6 kDa heat shock protein 3; Short=AtHsp17.6C_x0001_gi|12324023|gb|AAG51972.1|AC024260_10 17.6 kDa heat shock protein (AA 1-156); 91675-91202 [Arabidopsis thaliana]_x0001_gi|4376161|emb|CAA34208.1| unnamed protein p…	4e-39	10.3193	<0.01	23.0987	<0.01		UP12_22580	#N/A	1e-12	14.8275	<0.01	15.0053	<0.01
UP12_7	gi|15240772|ref|NP_196350.1| uncharacterized protein [Arabidopsis thaliana]_x0001_gi|7576171|emb|CAB87922.1| putative protein [Arabidopsis thaliana]_x0001_gi|26452141|dbj|BAC43159.1| unknown protein [Arabidopsis thaliana]_x0001_gi|34098921|gb|AAQ56843.1| At5g07330 [Arabidopsis thaliana]_x0001_gi|332003754|gb|AED91137.1| uncharacterized protein AT5G07330 [Arabidopsis thaliana]	9e-26	5.7293	<0.01	22.2895	<0.01		UP12_19442	gi|12323097|gb|AAG51534.1|AC051631_14 hypothetical protein; 80318-81409 [Arabidopsis thaliana]_x0001_gi|15724357|gb|AAL06571.1|AF412119_1 At1g47960/T2J15_13 [Arabidopsis thaliana]_x0001_gi|15810209|gb|AAL07005.1| At1g47960/T2J15_13 [Arabidopsis thaliana]_x0001_gi|19699120|gb|AAL90926.1| At1g47960/T2J15_13 [Arabidopsis thaliana]_x0001_gi|21536549|gb|AAM60881.1| unknown [Arabidopsis thaliana]	2e-23	13.8545	<0.01	14.7735	<0.01
UP12_246	gi|15241290|ref|NP_197519.1| tetratricopeptide repeat domain-containing protein [Arabidopsis thaliana]_x0001_gi|332005429|gb|AED92812.1| tetratricopeptide repeat domain-containing protein [Arabidopsis thaliana]	3e-50	14.0909	<0.01	21.8125	<0.01		UP12_25658	#N/A		14.7863	<0.01	14.7729	<0.01
UP12_4771	gi|1171429|gb|AAA86281.1| CKC [Arabidopsis thaliana]	7e-80	28.0275	<0.01	21.7913	<0.01		UP12_16959	gi|12324248|gb|AAG52095.1|AC012680_6 unknown protein; 48924-49705 [Arabidopsis thaliana]	5e-40	32.1558	<0.01	14.7531	<0.01
UP12_907	gi|9955517|emb|CAC05456.1| branched-chain alpha keto-acid dehydrogenase E1 alpha subunit-like protein [Arabidopsis thaliana]	1e-138	35.1722	<0.01	21.0217	<0.01		UP12_6246	gi|334183933|ref|NP_001185407.1| GA-responsive GAST1 protein-like protein [Arabidopsis thaliana]_x0001_gi|332197634|gb|AEE35755.1| GA-responsive GAST1 protein-like protein [Arabidopsis thaliana]	2e-32	42.8161	<0.01	13.841	<0.01
UP12_2909	#N/A	2e-16	22.6032	<0.01	20.3108	<0.01		UP12_26670	#N/A		13.2643	<0.01	13.8056	<0.01
UP12_21685	gi|110738585|dbj|BAF01218.1| serine/threonine-specific protein kinase like protein [Arabidopsis thaliana]	3e-88	20.2185	<0.01	17.7053	<0.01		UP12_5762	gi|9293997|dbj|BAB01900.1| CCAAT-binding transcription factor B subunit [Arabidopsis thaliana]	2e-45	19.6531	<0.01	13.7608	<0.01
UP12_5657	gi|15233475|ref|NP_193190.1| nuclear transcription factor Y subunit B-3 [Arabidopsis thaliana]_x0001_gi|75219213|sp|O23310.1|NFYB3_ARATH RecName: Full=Nuclear transcription factor Y subunit B-3; Short=AtNF-YB-3; AltName: Full=Transcriptional activator HAP3C_x0001_gi|2244810|emb|CAB10233.1| CCAAT-binding transcription factor subunit A(CBF-A) [Arabidopsis thaliana]_x0001_gi|7268160|emb|CAB78496.1| …	1e-46	12.4791	<0.01	17.507	<0.01		UP12_29376	gi|21593165|gb|AAM65114.1| unknown [Arabidopsis thaliana]	8e-15	12.53	<0.01	13.4473	<0.01
UP12_27325	gi|169635696|emb|CAP09039.1| flavone synthase [Arabidopsis thaliana]	4e-35	7.5034	<0.01	16.9948	<0.01		UP12_11637	gi|15228194|ref|NP_191139.1| Sedoheptulose-1,7-bisphosphatase [Arabidopsis thaliana]_x0001_gi|1173345|sp|P46283.1|S17P_ARATH RecName: Full=Sedoheptulose-1,7-bisphosphatase, chloroplastic; AltName: Full=SED(1,7)P2ase; AltName: Full=Sedoheptulose bisphosphatase; Short=SBPase; Flags: Precursor_x0001_gi|786466|gb|AAB33001.1| sedoheptulose-1,7-bisphosphatase [Arabidopsis thaliana]_x0001_gi|7263568|emb…	0	9.6477	<0.01	13.3113	<0.01
UP12_6363	gi|169635696|emb|CAP09039.1| flavone synthase [Arabidopsis thaliana]	0	7.7059	<0.01	16.9423	<0.01		UP12_20374	gi|15223567|ref|NP_176053.1| galactinol synthase 2 [Arabidopsis thaliana]_x0001_gi|75173054|sp|Q9FXB2.1|GOLS2_ARATH RecName: Full=Galactinol synthase 2; Short=AtGolS2; Short=GolS-2_x0001_gi|9954752|gb|AAG09103.1|AC009323_14 Putative galactinol synthase [Arabidopsis thaliana]_x0001_gi|15215762|gb|AAK91426.1| At1g56600/F25P12_16 [Arabidopsis thaliana]_x0001_gi|16323314|gb|AAL15412.1| At1g56600/F25P…	1e-121	16.2538	<0.01	13.1648	<0.01
UP12_5049	gi|22331808|ref|NP_191120.2| delta 1-pyrroline-5-carboxylate synthase 2 [Arabidopsis thaliana]_x0001_gi|1709535|sp|P54888.1|P5CS2_ARATH RecName: Full=Delta-1-pyrroline-5-carboxylate synthase B; Short=P5CS B; Includes: RecName: Full=Glutamate 5-kinase; Short=GK; AltName: Full=Gamma-glutamyl kinase; Includes: RecName: Full=Gamma-glutamyl phosphate reductase; Short=GPR; AltName: Full=Glutamate-5-sem…	4e-95	20.0888	<0.01	16.8321	<0.01		UP12_4768	#N/A	3e-14	17.2476	<0.01	13.1279	<0.01
UP12_10245	gi|1113094|emb|CAA63085.1| LEA D34 protein homologue type 1 [Arabidopsis thaliana]	4e-75	9.5187	<0.01	16.8042	<0.01		UP12_13918	gi|23397299|gb|AAN31931.1| unknown protein [Arabidopsis thaliana]	3e-68	19.2364	<0.01	12.7109	<0.01
UP12_20024	gi|11967677|emb|CAC19365.1| lipoxygenase [Arabidopsis thaliana]	5e-37	7.5431	<0.01	16.5714	<0.01		UP12_3905	gi|110740842|dbj|BAE98518.1| imbibition protein homolog [Arabidopsis thaliana]	1e-41	12.2264	<0.01	12.5582	<0.01
UP12_17256	#N/A	2e-11	13.2198	<0.01	15.9859	<0.01		UP12_1789	gi|15220600|ref|NP_176367.1| Sulfite exporter TauE/SafE family protein [Arabidopsis thaliana]_x0001_gi|13272465|gb|AAK17171.1|AF325103_1 unknown protein [Arabidopsis thaliana]_x0001_gi|4508075|gb|AAD21419.1| Unknown protein [Arabidopsis thaliana]_x0001_gi|111074464|gb|ABH04605.1| At1g61740 [Arabidopsis thaliana]_x0001_gi|332195760|gb|AEE33881.1| Sulfite exporter TauE/SafE family protein [Arabidop…	5e-58	10.3446	<0.01	12.358	<0.01
UP12_20086	gi|110740857|dbj|BAE98525.1| hypothetical protein [Arabidopsis thaliana]	1e-28	6.0839	<0.01	15.7898	<0.01		UP12_26671	#N/A		14.1993	<0.01	12.1768	<0.01
UP12_13800	gi|7263549|emb|CAB81586.1| delta-1-pyrroline-5-carboxylate synthetase [Arabidopsis thaliana]	1e-134	21.3588	<0.01	15.7832	<0.01		UP12_20166	gi|18411929|ref|NP_565178.1| glutathione S-transferase TAU 19 [Arabidopsis thaliana]_x0001_gi|75338923|sp|Q9ZRW8.1|GSTUJ_ARATH RecName: Full=Glutathione S-transferase U19; Short=AtGSTU19; AltName: Full=GST class-tau member 19; AltName: Full=Glutathione S-transferase 8_x0001_gi|14326477|gb|AAK60284.1|AF385691_1 At1g78380/F3F9_11 [Arabidopsis thaliana]_x0001_gi|4006934|emb|CAA10060.1| glutathione t…	1e-66	28.296	<0.01	12.0889	<0.01
UP12_23329	gi|15234354|ref|NP_192094.1| S-adenosylmethionine synthase 2 [Arabidopsis thaliana]_x0001_gi|145332959|ref|NP_001078345.1| S-adenosylmethionine synthase 2 [Arabidopsis thaliana]_x0001_gi|127045|sp|P17562.1|METK2_ARATH RecName: Full=S-adenosylmethionine synthase 2; Short=AdoMet synthase 2; AltName: Full=Methionine adenosyltransferase 2; Short=MAT 2_x0001_gi|4558554|gb|AAD22647.1|AC007138_11 S-aden…	1e-119	10.5966	<0.01	15.4176	<0.01		UP12_3735	gi|15238923|ref|NP_199044.1| transcription activator-related protein [Arabidopsis thaliana]_x0001_gi|10177014|dbj|BAB10202.1| unnamed protein product [Arabidopsis thaliana]_x0001_gi|45752626|gb|AAS76211.1| At5g42290 [Arabidopsis thaliana]_x0001_gi|52218820|gb|AAU29480.1| At5g42290 [Arabidopsis thaliana]_x0001_gi|332007409|gb|AED94792.1| transcription activator-related protein [Arabidopsis thalian…	2e-20	7.0806	<0.01	11.9241	<0.01
UP12_22084	gi|3152589|gb|AAC17070.1| Strong similarity to lupeol synthase gb|U49919 from A. thaliana (second gene in a series of three with similar homologies) [Arabidopsis thaliana]	6e-39	8.353	<0.01	15.3938	<0.01		UP12_5296	gi|18395079|ref|NP_564159.1| sulfate transporter 1.3 [Arabidopsis thaliana]_x0001_gi|37089765|sp|Q9FEP7.1|SUT13_ARATH RecName: Full=Sulfate transporter 1.3_x0001_gi|10716805|dbj|BAB16410.1| sulfate tansporter Sultr1;3 [Arabidopsis thaliana]_x0001_gi|332192082|gb|AEE30203.1| sulfate transporter 1.3 [Arabidopsis thaliana]	1e-158	5.4355	<0.01	11.8579	<0.01
UP12_22039	gi|21554408|gb|AAM63513.1| trehalose-phosphatase, putative [Arabidopsis thaliana]	4e-40	23.445	<0.01	14.8603	<0.01		UP12_24496	gi|15242680|ref|NP_198855.1| putative galactinol--sucrose galactosyltransferase 5 [Arabidopsis thaliana]_x0001_gi|75171832|sp|Q9FND9.1|RFS5_ARATH RecName: Full=Probable galactinol--sucrose galactosyltransferase 5; AltName: Full=Protein SEED IMBIBITION 1-LIKE; AltName: Full=Raffinose synthase 5_x0001_gi|10178150|dbj|BAB11595.1| raffinose synthase protein [Arabidopsis thaliana]_x0001_gi|17065410|gb…	3e-58	8.5438	<0.01	11.7905	<0.01
UP12_5974	gi|15232353|ref|NP_191611.1| uncharacterized protein [Arabidopsis thaliana]_x0001_gi|7288000|emb|CAB81838.1| putative protein [Arabidopsis thaliana]_x0001_gi|28416581|gb|AAO42821.1| At3g60520 [Arabidopsis thaliana]_x0001_gi|110735835|dbj|BAE99894.1| hypothetical protein [Arabidopsis thaliana]_x0001_gi|332646553|gb|AEE80074.1| uncharacterized protein AT3G60520 [Arabidopsis thaliana]	8e-46	12.7438	<0.01	14.376	<0.01		UP12_9742	gi|15239741|ref|NP_197445.1| alcohol dehydrogenase-like protein [Arabidopsis thaliana]_x0001_gi|89000941|gb|ABD59060.1| At5g19440 [Arabidopsis thaliana]_x0001_gi|332005324|gb|AED92707.1| alcohol dehydrogenase-like protein [Arabidopsis thaliana]	6e-44	7.3965	<0.01	11.3245	<0.01
UP12_9208	gi|15232607|ref|NP_187533.1| laccase 7 [Arabidopsis thaliana]_x0001_gi|75337548|sp|Q9SR40.1|LAC7_ARATH RecName: Full=Laccase-7; AltName: Full=Benzenediol:oxygen oxidoreductase 7; AltName: Full=Diphenol oxidase 7; AltName: Full=Urishiol oxidase 7; Flags: Precursor_x0001_gi|6478936|gb|AAF14041.1|AC011436_25 putative laccase [Arabidopsis thaliana]_x0001_gi|26450358|dbj|BAC42295.1| putative laccase […	1e-69	4.9559	<0.01	14.2007	<0.01		UP12_8966	gi|15236110|ref|NP_194338.1| protein phosphatase 2C 56 [Arabidopsis thaliana]_x0001_gi|21431817|sp|P49597.2|P2C56_ARATH RecName: Full=Protein phosphatase 2C 56; Short=AtPP2C56; AltName: Full=Protein ABSCISIC ACID-INSENSITIVE 1; AltName: Full=Protein phosphatase 2C ABI1; Short=PP2C ABI1_x0001_gi|499301|emb|CAA54383.1| ABI1 [Arabidopsis thaliana]_x0001_gi|549981|gb|AAA50237.1| abscisic acid insensi…	1e-134	14.7371	<0.01	11.2604	<0.01
UP12_20838	gi|15232353|ref|NP_191611.1| uncharacterized protein [Arabidopsis thaliana]_x0001_gi|7288000|emb|CAB81838.1| putative protein [Arabidopsis thaliana]_x0001_gi|28416581|gb|AAO42821.1| At3g60520 [Arabidopsis thaliana]_x0001_gi|110735835|dbj|BAE99894.1| hypothetical protein [Arabidopsis thaliana]_x0001_gi|332646553|gb|AEE80074.1| uncharacterized protein AT3G60520 [Arabidopsis thaliana]	1e-43	12.8212	<0.01	13.7439	<0.01		UP12_9686	gi|15242680|ref|NP_198855.1| putative galactinol--sucrose galactosyltransferase 5 [Arabidopsis thaliana]_x0001_gi|75171832|sp|Q9FND9.1|RFS5_ARATH RecName: Full=Probable galactinol--sucrose galactosyltransferase 5; AltName: Full=Protein SEED IMBIBITION 1-LIKE; AltName: Full=Raffinose synthase 5_x0001_gi|10178150|dbj|BAB11595.1| raffinose synthase protein [Arabidopsis thaliana]_x0001_gi|17065410|gb…	7e-57	9.2197	<0.01	11.2439	<0.01
UP12_27634	#N/A		12.9728	<0.01	13.2618	<0.01		UP12_22090	#N/A	2e-05	11.8939	<0.01	10.7975	<0.01
UP12_6576	#N/A	2e-19	7.7643	<0.01	12.9524	<0.01		UP12_3934	gi|15218429|ref|NP_177982.1| mechanosensitive channel of small conductance-like 6 [Arabidopsis thaliana]_x0001_gi|75213461|sp|Q9SYM1.1|MSL6_ARATH RecName: Full=Mechanosensitive ion channel protein 6; AltName: Full=Mechanosensitive channel of small conductance-like 6; AltName: Full=MscS-Like protein 6_x0001_gi|4836872|gb|AAD30575.1|AC007260_6 Hypothetical protein [Arabidopsis thaliana]_x0001_gi|33…	4e-28	8.068	<0.01	10.7927	<0.01
UP12_17082	gi|169635696|emb|CAP09039.1| flavone synthase [Arabidopsis thaliana]	7e-87	6.7059	<0.01	12.8381	<0.01		UP12_17626	#N/A	2e-09	13.1398	<0.01	10.6602	<0.01
UP12_16555	#N/A		4.6565	<0.01	12.8066	<0.01		UP12_27743	gi|18405629|ref|NP_030664.1| transmembrane amino acid transporter family protein [Arabidopsis thaliana]_x0001_gi|14532708|gb|AAK64155.1| unknown protein [Arabidopsis thaliana]_x0001_gi|19310729|gb|AAL85095.1| unknown protein [Arabidopsis thaliana]_x0001_gi|20197120|gb|AAD11993.2| expressed protein [Arabidopsis thaliana]_x0001_gi|330254848|gb|AEC09942.1| transmembrane amino acid transporter family…	6e-66	16.2593	<0.01	10.6098	<0.01
UP12_6128	gi|15232353|ref|NP_191611.1| uncharacterized protein [Arabidopsis thaliana]_x0001_gi|7288000|emb|CAB81838.1| putative protein [Arabidopsis thaliana]_x0001_gi|28416581|gb|AAO42821.1| At3g60520 [Arabidopsis thaliana]_x0001_gi|110735835|dbj|BAE99894.1| hypothetical protein [Arabidopsis thaliana]_x0001_gi|332646553|gb|AEE80074.1| uncharacterized protein AT3G60520 [Arabidopsis thaliana]	5e-42	11.9211	<0.01	12.5543	<0.01		UP12_28963	gi|23397299|gb|AAN31931.1| unknown protein [Arabidopsis thaliana]	3e-37	18.3236	<0.01	10.4993	<0.01
UP12_6512	gi|15223150|ref|NP_172295.1| histone H2B [Arabidopsis thaliana]_x0001_gi|75337200|sp|Q9SGE3.1|H2B2_ARATH RecName: Full=Histone H2B.2; AltName: Full=HTB8_x0001_gi|6579213|gb|AAF18256.1|AC011438_18 T23G18.3 [Arabidopsis thaliana]_x0001_gi|8778831|gb|AAF79830.1|AC026875_10 T6D22.26 [Arabidopsis thaliana]_x0001_gi|67633360|gb|AAY78605.1| histone H2B family protein [Arabidopsis thaliana]_x0001_gi|3321…	5e-41	24.0513	<0.01	12.1663	<0.01		UP12_22576	#N/A	5e-92	56.6897	<0.01	10.0884	<0.01
UP12_23265	gi|334185038|ref|NP_001189794.1| uncharacterized protein [Arabidopsis thaliana]_x0001_gi|218551757|sp|P0C897.1|Y3264_ARATH RecName: Full=Putative UPF0481 protein At3g02645_x0001_gi|332640322|gb|AEE73843.1| uncharacterized protein AT3G02645 [Arabidopsis thaliana]	3e-17	5.5226	<0.01	11.703	<0.01		UP12_987	gi|110740663|dbj|BAE98434.1| hypothetical protein [Arabidopsis thaliana]	1e-70	7.5378	<0.01	10.0813	<0.01
UP12_9421	gi|15230534|ref|NP_187864.1| heat shock protein 70-4 [Arabidopsis thaliana]_x0001_gi|75311168|sp|Q9LHA8.1|MD37C_ARATH RecName: Full=Probable mediator of RNA polymerase II transcription subunit 37c; AltName: Full=Heat shock 70 kDa protein 4; AltName: Full=Heat shock cognate 70 kDa protein 4; AltName: Full=Heat shock cognate protein 70-4; Short=AtHsc70-4; AltName: Full=Heat shock protein 70-4; Shor…	0	16.4934	<0.01	11.5741	<0.01		UP12_519	gi|240255888|ref|NP_193326.4| protein DROUGHT-INDUCED 21 [Arabidopsis thaliana]_x0001_gi|469112|emb|CAA55322.1| Di21 [Arabidopsis thaliana]_x0001_gi|27808634|gb|AAO24597.1| At4g15910 [Arabidopsis thaliana]_x0001_gi|332658265|gb|AEE83665.1| drought-induced 21 protein [Arabidopsis thaliana]	4e-37	4.5896	<0.01	9.9241	<0.01
UP12_8903	gi|18400170|ref|NP_566464.1| beta-fructofuranosidase, insoluble isoenzyme CWINV1 [Arabidopsis thaliana]_x0001_gi|75102977|sp|Q43866.1|INV1_ARATH RecName: Full=Beta-fructofuranosidase, insoluble isoenzyme CWINV1; AltName: Full=Cell wall beta-fructosidase 1; Short=AtbetaFRUCT1; AltName: Full=Cell wall invertase 1; Short=AtcwINV1; AltName: Full=Sucrose hydrolase 1; Flags: Precursor_x0001_gi|402740|e…	0	18.3848	<0.01	11.531	<0.01		UP12_27120	gi|30680096|ref|NP_849605.1| serine/arginine rich-like protein SR45a [Arabidopsis thaliana]_x0001_gi|15450753|gb|AAK96648.1| At1g07350/F22G5_25 [Arabidopsis thaliana]_x0001_gi|332189992|gb|AEE28113.1| serine/arginine rich-like protein SR45a [Arabidopsis thaliana]	6e-34	8.3044	<0.01	9.8579	<0.01
UP12_9400	gi|227202664|dbj|BAH56805.1| AT5G25610 [Arabidopsis thaliana]	9e-74	8.4196	<0.01	10.871	<0.01		UP12_12681	gi|15221042|ref|NP_175812.1| aldehyde dehydrogenase 7B4 [Arabidopsis thaliana]_x0001_gi|30695661|ref|NP_849807.1| aldehyde dehydrogenase 7B4 [Arabidopsis thaliana]_x0001_gi|25090061|sp|Q9SYG7.3|AL7B4_ARATH RecName: Full=Aldehyde dehydrogenase family 7 member B4; AltName: Full=Antiquitin-1; AltName: Full=Turgor-responsive ALDH_x0001_gi|4587552|gb|AAD25783.1|AC006577_19 Strong similarity to gb|S770…	1e-27	8.5365	<0.01	9.7775	<0.01
UP12_4538	gi|22330736|ref|NP_683508.1| camelliol C synthase 1 [Arabidopsis thaliana]_x0001_gi|224493121|sp|P0C8Y0.1|LUP3_ARATH RecName: Full=Camelliol C synthase; AltName: Full=Lupeol synthase 3; Short=AtLUP3_x0001_gi|332198063|gb|AEE36184.1| camelliol C synthase 1 [Arabidopsis thaliana]	0	12.5336	<0.01	10.8172	<0.01		UP12_8868	gi|15228381|ref|NP_190416.1| GDSL esterase/lipase [Arabidopsis thaliana]_x0001_gi|75207696|sp|Q9STM6.1|GDL57_ARATH RecName: Full=GDSL esterase/lipase At3g48460; AltName: Full=Extracellular lipase At3g48460; Flags: Precursor_x0001_gi|4678342|emb|CAB41152.1| lipase-like protein [Arabidopsis thaliana]_x0001_gi|28392908|gb|AAO41890.1| putative lipase [Arabidopsis thaliana]_x0001_gi|28827762|gb|AAO507…	1e-139	8.4886	<0.01	9.6089	<0.01
UP12_354	#N/A	6e-15	19.4798	<0.01	10.6728	<0.01		UP12_14067	gi|15239741|ref|NP_197445.1| alcohol dehydrogenase-like protein [Arabidopsis thaliana]_x0001_gi|89000941|gb|ABD59060.1| At5g19440 [Arabidopsis thaliana]_x0001_gi|332005324|gb|AED92707.1| alcohol dehydrogenase-like protein [Arabidopsis thaliana]	1e-153	4.5929	<0.01	9.5	<0.01
UP12_26496	gi|30696940|ref|NP_200588.2| protein ECERIFERUM 3 [Arabidopsis thaliana]_x0001_gi|75151993|sp|Q8H1Z0.1|CER3_ARATH RecName: Full=Protein ECERIFERUM 3; AltName: Full=Protein FACELESS POLLEN 1; AltName: Full=Protein WAX2; AltName: Full=Protein YORE-YORE_x0001_gi|22900949|gb|AAN06975.1| cuticle protein [Arabidopsis thaliana]_x0001_gi|37051339|dbj|BAC81644.1| YORE-YORE protein [Arabidopsis thaliana]_x…	1e-45	14.1621	<0.01	10.0804	<0.01		UP12_4550	gi|12322422|gb|AAG51233.1|AC035249_8 unknown protein; 10-1710 [Arabidopsis thaliana]	3e-98	13.2129	<0.01	9.3593	<0.01
UP12_558	gi|26450797|dbj|BAC42507.1| unknown protein [Arabidopsis thaliana]	4e-53	7.9697	<0.01	10.0791	<0.01		UP12_25156	#N/A	5e-08	6.8183	<0.01	9.2288	<0.01
UP12_5846	gi|15222901|ref|NP_177718.1| GDSL esterase/lipase EXL3 [Arabidopsis thaliana]_x0001_gi|75165254|sp|Q94CH6.1|EXL3_ARATH RecName: Full=GDSL esterase/lipase EXL3; AltName: Full=Family II extracellular lipase 3; Short=Family II lipase EXL3; Flags: Precursor_x0001_gi|15054386|gb|AAK30018.1| family II lipase EXL3 [Arabidopsis thaliana]_x0001_gi|332197651|gb|AEE35772.1| GDSL esterase/lipase EXL3 [Arabid…	2e-68	8.3342	<0.01	9.8854	<0.01		UP12_26511	#N/A		6.0651	<0.01	9.1695	<0.01
UP12_11349	#N/A		5.8021	<0.01	9.8324	<0.01		UP12_22293	#N/A	2e-17	7.9541	<0.01	9.1173	<0.01
UP12_28100	#N/A	1e-05	9.4981	<0.01	9.8008	<0.01		UP12_16450	gi|21554246|gb|AAM63321.1| sts14 [Arabidopsis thaliana]	4e-61	9.0536	<0.01	9.1127	<0.01
UP12_18763	#N/A	2e-10	20.415	<0.01	9.47	<0.01		UP12_6572	gi|15237656|ref|NP_201231.1| protein EXORDIUM like 2 [Arabidopsis thaliana]_x0001_gi|11908088|gb|AAG41473.1|AF326891_1 putative phi-1 protein [Arabidopsis thaliana]_x0001_gi|12642896|gb|AAK00390.1|AF339708_1 putative phi-1 protein [Arabidopsis thaliana]_x0001_gi|14190477|gb|AAK55719.1|AF380638_1 AT5g64260/MSJ1_10 [Arabidopsis thaliana]_x0001_gi|9759402|dbj|BAB09857.1| phi-1-like protein [Arabidop…	1e-106	7.452	<0.01	8.9005	<0.01
UP12_27386	gi|15233165|ref|NP_191720.1| galactose mutarotase-like superfamily protein [Arabidopsis thaliana]_x0001_gi|6850852|emb|CAB71091.1| putative protein [Arabidopsis thaliana]_x0001_gi|332646710|gb|AEE80231.1| galactose mutarotase-like superfamily protein [Arabidopsis thaliana]	1e-66	8.7631	<0.01	9.289	<0.01		UP12_21625	gi|15242680|ref|NP_198855.1| putative galactinol--sucrose galactosyltransferase 5 [Arabidopsis thaliana]_x0001_gi|75171832|sp|Q9FND9.1|RFS5_ARATH RecName: Full=Probable galactinol--sucrose galactosyltransferase 5; AltName: Full=Protein SEED IMBIBITION 1-LIKE; AltName: Full=Raffinose synthase 5_x0001_gi|10178150|dbj|BAB11595.1| raffinose synthase protein [Arabidopsis thaliana]_x0001_gi|17065410|gb…	1e-139	6.5304	<0.01	8.7	<0.01
UP12_29513	#N/A	2e-10	14.2388	<0.01	8.8255	<0.01		UP12_21026	#N/A	2e-09	20.6347	<0.01	8.6148	<0.01
UP12_5106	gi|15223279|ref|NP_174548.1| putative cytochrome c oxidase subunit 6b-like [Arabidopsis thaliana]_x0001_gi|347602492|sp|Q9LPJ2.2|CX6BL_ARATH RecName: Full=Putative cytochrome c oxidase subunit 6b-like_x0001_gi|332193399|gb|AEE31520.1| putative cytochrome c oxidase subunit 6b-like [Arabidopsis thaliana]	3e-23	8.2143	<0.01	8.803	<0.01		UP12_102	gi|15221027|ref|NP_175807.1| CIII heat shock protein 17.4 [Arabidopsis thaliana]_x0001_gi|75314096|sp|Q9SYG1.1|HS174_ARATH RecName: Full=17.4 kDa class III heat shock protein; AltName: Full=17.4 kDa heat shock protein 2; Short=AtHsp17.4B_x0001_gi|4587546|gb|AAD25777.1|AC006577_13 Belongs to the PF|00011 Hsp20/alpha crystallin family. EST gb|W4312 comes from this gene [Arabidopsis thaliana]_x0001_…	1e-51	16.9645	<0.01	8.4549	<0.01
UP12_5491	gi|15219028|ref|NP_175665.1| heat shock protein 26.5 [Arabidopsis thaliana]_x0001_gi|75313824|sp|Q9SSQ8.1|HS26M_ARATH RecName: Full=26.5 kDa heat shock protein, mitochondrial; Short=AtHsp26.5; Flags: Precursor_x0001_gi|5903049|gb|AAD55608.1|AC008016_18 Similar to gb|X07187 heat shock protein 21 precursor from Pisum sativum and is a member of the PF|00011 HSP20/alpha crystallin family [Arabidopsis…	2e-61	7.516	<0.01	8.6704	<0.01		UP12_20344	gi|12324475|gb|AAG52195.1|AC021199_1 putative hydroxymethyltransferase; 49598-47322 [Arabidopsis thaliana]	1e-18	24.1081	<0.01	8.3104	<0.01
UP12_8608	gi|334185038|ref|NP_001189794.1| uncharacterized protein [Arabidopsis thaliana]_x0001_gi|218551757|sp|P0C897.1|Y3264_ARATH RecName: Full=Putative UPF0481 protein At3g02645_x0001_gi|332640322|gb|AEE73843.1| uncharacterized protein AT3G02645 [Arabidopsis thaliana]	4e-32	4.0271	<0.01	8.5394	<0.01		UP12_18631	gi|15225377|ref|NP_179646.1| DNAJ heat shock family protein [Arabidopsis thaliana]_x0001_gi|4586038|gb|AAD25656.1| putative heat shock protein [Arabidopsis thaliana]_x0001_gi|15982895|gb|AAL09794.1| At2g20560/T13C7.15 [Arabidopsis thaliana]_x0001_gi|21554404|gb|AAM63509.1| putative heat shock protein [Arabidopsis thaliana]_x0001_gi|22137258|gb|AAM91474.1| At2g20560/T13C7.15 [Arabidopsis thaliana]…	2e-80	6.3595	<0.01	8.2606	<0.01
UP12_6824	gi|15235536|ref|NP_195453.1| cytochrome P450, family 81, subfamily D, polypeptide 8 [Arabidopsis thaliana]_x0001_gi|4468803|emb|CAB38204.1| cytochrome P450-like protein [Arabidopsis thaliana]_x0001_gi|7270719|emb|CAB80402.1| cytochrome P450-like protein [Arabidopsis thaliana]_x0001_gi|17473898|gb|AAL38368.1| cytochrome P450-like protein [Arabidopsis thaliana]_x0001_gi|23197764|gb|AAN15409.1| cyto…	0	22.958	<0.01	8.3553	<0.01		UP12_9512	gi|4079632|emb|CAA10487.1| hypothetical protein [Arabidopsis thaliana]	5e-84	7.4585	<0.01	8.0382	<0.01
UP12_6446	gi|15228866|ref|NP_188923.1| chlorophyll A-B binding, early light-inducible protein [Arabidopsis thaliana]_x0001_gi|75275086|sp|P93735.1|ELIP1_ARATH RecName: Full=Early light-induced protein 1, chloroplastic; Flags: Precursor_x0001_gi|1872544|gb|AAB88391.1| early light-induced protein [Arabidopsis thaliana]_x0001_gi|9279702|dbj|BAB01259.1| early light-inducable protein-like [Arabidopsis thaliana]…	6e-81	5.5612	<0.01	8.3251	<0.01		UP12_23377	#N/A	2e-06	6.2826	<0.01	8.0305	<0.01
UP12_18631	gi|15225377|ref|NP_179646.1| DNAJ heat shock family protein [Arabidopsis thaliana]_x0001_gi|4586038|gb|AAD25656.1| putative heat shock protein [Arabidopsis thaliana]_x0001_gi|15982895|gb|AAL09794.1| At2g20560/T13C7.15 [Arabidopsis thaliana]_x0001_gi|21554404|gb|AAM63509.1| putative heat shock protein [Arabidopsis thaliana]_x0001_gi|22137258|gb|AAM91474.1| At2g20560/T13C7.15 [Arabidopsis thaliana]…	2e-80	6.9696	<0.01	8.1136	<0.01		UP12_17082	gi|169635696|emb|CAP09039.1| flavone synthase [Arabidopsis thaliana]	7e-87	35.544	<0.01	7.9937	<0.01
UP12_3400	gi|15233165|ref|NP_191720.1| galactose mutarotase-like superfamily protein [Arabidopsis thaliana]_x0001_gi|6850852|emb|CAB71091.1| putative protein [Arabidopsis thaliana]_x0001_gi|332646710|gb|AEE80231.1| galactose mutarotase-like superfamily protein [Arabidopsis thaliana]	1e-123	9.6329	<0.01	8.1095	<0.01		UP12_24611	gi|30694964|ref|NP_175552.2| putative alcohol dehydrogenase [Arabidopsis thaliana]_x0001_gi|67633448|gb|AAY78648.1| putative cinnamyl-alcohol dehydrogenase [Arabidopsis thaliana]_x0001_gi|332194544|gb|AEE32665.1| Rossmann-fold NAD(P)-binding domain-containing protein [Arabidopsis thaliana]	2e-57	19.9068	<0.01	7.9531	<0.01
UP12_828	gi|6684372|gb|AAF23554.1|AF110456_1 alcohol dehydrogenase [Arabidopsis thaliana]_x0001_gi|1944211|dbj|BAA19616.1| alcohol dehydrogenase [Arabidopsis thaliana]_x0001_gi|1944217|dbj|BAA19622.1| alcohol dehydrogenase [Arabidopsis thaliana]	7e-70	85.3065	<0.01	8.0632	<0.01		UP12_20646	gi|334186144|ref|NP_191575.2| multidrug resistance-associated protein 9 [Arabidopsis thaliana]_x0001_gi|374095362|sp|Q9M1C7.2|AB9C_ARATH RecName: Full=ABC transporter C family member 9; Short=ABC transporter ABCC.9; Short=AtABCC9; AltName: Full=ATP-energized glutathione S-conjugate pump 9; AltName: Full=Glutathione S-conjugate-transporting ATPase 9; AltName: Full=Multidrug resistance-associated p…	9e-95	9.5363	<0.01	7.8337	<0.01
UP12_20573	#N/A	2e-19	3.241	<0.01	8.0278	<0.01		UP12_4451	gi|15225377|ref|NP_179646.1| DNAJ heat shock family protein [Arabidopsis thaliana]_x0001_gi|4586038|gb|AAD25656.1| putative heat shock protein [Arabidopsis thaliana]_x0001_gi|15982895|gb|AAL09794.1| At2g20560/T13C7.15 [Arabidopsis thaliana]_x0001_gi|21554404|gb|AAM63509.1| putative heat shock protein [Arabidopsis thaliana]_x0001_gi|22137258|gb|AAM91474.1| At2g20560/T13C7.15 [Arabidopsis thaliana]…	1e-150	5.735	<0.01	7.5488	<0.01
UP12_4418	gi|9758349|dbj|BAB08850.1| lipid transfer protein; glossy1 homolog [Arabidopsis thaliana]	1e-123	7.5816	<0.01	8.024	<0.01		UP12_27310	gi|9665062|gb|AAF97264.1|AC034106_7 Contains similarity to ATP dependent transmembrane transporter protein (wh3) from Bombyx mori gb|AF229609 and contains an ABC transporter PF|00005 domain. ESTs gb|Z18062, gb|AI999375, gb|N96732, gb|F14058, gb|AV528782, gb|AV559526, gb|AV556190, gb|AV562800, gb|AV559560, gb|AV523165, gb|AV565094, gb|AV566285 come from this gene [Arabidopsis thaliana]	1e-102	5.5762	<0.01	7.4668	<0.01
UP12_8966	gi|15236110|ref|NP_194338.1| protein phosphatase 2C 56 [Arabidopsis thaliana]_x0001_gi|21431817|sp|P49597.2|P2C56_ARATH RecName: Full=Protein phosphatase 2C 56; Short=AtPP2C56; AltName: Full=Protein ABSCISIC ACID-INSENSITIVE 1; AltName: Full=Protein phosphatase 2C ABI1; Short=PP2C ABI1_x0001_gi|499301|emb|CAA54383.1| ABI1 [Arabidopsis thaliana]_x0001_gi|549981|gb|AAA50237.1| abscisic acid insensi…	1e-134	8.5279	<0.01	7.9729	<0.01		UP12_15742	#N/A		6.0197	<0.01	7.3975	<0.01
UP12_5748	gi|21592858|gb|AAM64808.1| myb-related protein M4 [Arabidopsis thaliana]	1e-100	7.1283	<0.01	7.9017	<0.01		UP12_3289	gi|18265368|dbj|BAB84010.1| hypothetical protein [Arabidopsis thaliana]	6e-40	8.4785	<0.01	7.3288	<0.01
UP12_15558	#N/A	3e-47	7.9349	<0.01	7.8868	<0.01		UP12_8734	#N/A	8e-17	7.9866	<0.01	7.2049	<0.01
UP12_7916	gi|6684372|gb|AAF23554.1|AF110456_1 alcohol dehydrogenase [Arabidopsis thaliana]_x0001_gi|1944211|dbj|BAA19616.1| alcohol dehydrogenase [Arabidopsis thaliana]_x0001_gi|1944217|dbj|BAA19622.1| alcohol dehydrogenase [Arabidopsis thaliana]	0	75.5197	<0.01	7.7486	<0.01		UP12_19565	gi|42568501|ref|NP_200117.2| hydrolase, alpha/beta fold family protein [Arabidopsis thaliana]_x0001_gi|332008912|gb|AED96295.1| hydrolase, alpha/beta fold family protein [Arabidopsis thaliana]	4e-58	5.377	<0.01	6.8918	<0.01
UP12_13920	gi|6684372|gb|AAF23554.1|AF110456_1 alcohol dehydrogenase [Arabidopsis thaliana]_x0001_gi|1944211|dbj|BAA19616.1| alcohol dehydrogenase [Arabidopsis thaliana]_x0001_gi|1944217|dbj|BAA19622.1| alcohol dehydrogenase [Arabidopsis thaliana]	0	55.2939	<0.01	7.6645	<0.01		UP12_27325	gi|169635696|emb|CAP09039.1| flavone synthase [Arabidopsis thaliana]	4e-35	32.3174	<0.01	6.7156	<0.01
UP12_14704	gi|18394992|ref|NP_564140.1| bidirectional sugar transporter SWEET1 [Arabidopsis thaliana]_x0001_gi|75154590|sp|Q8L9J7.1|SWET1_ARATH RecName: Full=Bidirectional sugar transporter SWEET1; Short=AtSWEET1_x0001_gi|21594011|gb|AAM65929.1| unknown [Arabidopsis thaliana]_x0001_gi|28393568|gb|AAO42204.1| unknown protein [Arabidopsis thaliana]_x0001_gi|28973143|gb|AAO63896.1| unknown protein [Arabidopsis…	5e-83	9.3685	<0.01	7.4472	<0.01		UP12_9953	gi|15221439|ref|NP_177024.1| putative nitrite transporter [Arabidopsis thaliana]_x0001_gi|75266596|sp|Q9SX20.1|PTR18_ARATH RecName: Full=Protein NRT1/ PTR FAMILY 3.1; Short=AtNPF3.1_x0001_gi|5734721|gb|AAD49986.1|AC008075_19 Similar to gb|AF023472 peptide transporter from Hordeum vulgare and is a member of the PF|00854 Peptide transporter family. ESTs gb|T41927 and gb|AA395024 come from this gene…	3e-99	6.0409	<0.01	6.6948	<0.01
UP12_10080	gi|15233165|ref|NP_191720.1| galactose mutarotase-like superfamily protein [Arabidopsis thaliana]_x0001_gi|6850852|emb|CAB71091.1| putative protein [Arabidopsis thaliana]_x0001_gi|332646710|gb|AEE80231.1| galactose mutarotase-like superfamily protein [Arabidopsis thaliana]	2e-63	8.8002	<0.01	7.3244	<0.01		UP12_6024	gi|18395626|ref|NP_564227.1| uncharacterized protein [Arabidopsis thaliana]_x0001_gi|222423977|dbj|BAH19950.1| AT1G25275 [Arabidopsis thaliana]_x0001_gi|332192475|gb|AEE30596.1| uncharacterized protein AT1G25275 [Arabidopsis thaliana]	2e-09	5.838	<0.01	6.585	<0.01
UP12_23262	gi|15235536|ref|NP_195453.1| cytochrome P450, family 81, subfamily D, polypeptide 8 [Arabidopsis thaliana]_x0001_gi|4468803|emb|CAB38204.1| cytochrome P450-like protein [Arabidopsis thaliana]_x0001_gi|7270719|emb|CAB80402.1| cytochrome P450-like protein [Arabidopsis thaliana]_x0001_gi|17473898|gb|AAL38368.1| cytochrome P450-like protein [Arabidopsis thaliana]_x0001_gi|23197764|gb|AAN15409.1| cyto…	2e-68	18.8733	<0.01	7.3067	<0.01		UP12_22031	gi|42569980|ref|NP_182190.2| CCT motif family protein [Arabidopsis thaliana]_x0001_gi|225898603|dbj|BAH30432.1| hypothetical protein [Arabidopsis thaliana]_x0001_gi|330255644|gb|AEC10738.1| CCT motif family protein [Arabidopsis thaliana]	1e-24	2.8455	<0.01	6.5548	<0.01
UP12_10190	gi|30697740|ref|NP_177043.2| phosphoenolpyruvate carboxylase 4 [Arabidopsis thaliana]_x0001_gi|73917652|sp|Q8GVE8.1|CAPP4_ARATH RecName: Full=Phosphoenolpyruvate carboxylase 4; Short=AtPPC4; Short=PEPC 4; Short=PEPCase 4_x0001_gi|26800703|emb|CAD58727.1| phosphoenolpyruvate carboxylase [Arabidopsis thaliana]_x0001_gi|332196714|gb|AEE34835.1| phosphoenolpyruvate carboxylase 4 [Arabidopsis thaliana]	1e-175	10.3758	<0.01	7.1777	<0.01		UP12_23336	gi|15226102|ref|NP_180895.1| 60S ribosomal protein L23B [Arabidopsis thaliana]_x0001_gi|15229287|ref|NP_187090.1| 60S ribosomal protein L23 [Arabidopsis thaliana]_x0001_gi|18390397|ref|NP_563707.1| 60S ribosomal protein L23 [Arabidopsis thaliana]_x0001_gi|297826791|ref|XP_002881278.1| 60S ribosomal protein L23 [Arabidopsis lyrata subsp. lyrata]_x0001_gi|297828934|ref|XP_002882349.1| 60S ribosomal…	1e-58	6.0338	<0.01	6.47	<0.01
UP12_19611	#N/A	9e-14	4.3275	<0.01	7.109	<0.01		UP12_22415	gi|297718140|gb|ADB93660.2| indole-3-acetic acid inducible 27 [Arabidopsis thaliana]	3e-54	3.4132	<0.01	6.2619	<0.01
UP12_11097	gi|15233127|ref|NP_188806.1| MATE efflux family protein [Arabidopsis thaliana]_x0001_gi|11994404|dbj|BAB02363.1| unnamed protein product [Arabidopsis thaliana]_x0001_gi|51536586|gb|AAU05531.1| At3g21690 [Arabidopsis thaliana]_x0001_gi|332643017|gb|AEE76538.1| MATE efflux family protein [Arabidopsis thaliana]	0	5.2544	<0.01	7.0183	<0.01		UP12_11492	gi|15221439|ref|NP_177024.1| putative nitrite transporter [Arabidopsis thaliana]_x0001_gi|75266596|sp|Q9SX20.1|PTR18_ARATH RecName: Full=Protein NRT1/ PTR FAMILY 3.1; Short=AtNPF3.1_x0001_gi|5734721|gb|AAD49986.1|AC008075_19 Similar to gb|AF023472 peptide transporter from Hordeum vulgare and is a member of the PF|00854 Peptide transporter family. ESTs gb|T41927 and gb|AA395024 come from this gene…	1e-127	6.0502	<0.01	6.2461	<0.01
UP12_4221	gi|30685384|ref|NP_567623.2| protein HEAT-STRESS-ASSOCIATED 32 [Arabidopsis thaliana]_x0001_gi|26452567|dbj|BAC43368.1| unknown protein [Arabidopsis thaliana]_x0001_gi|332659039|gb|AEE84439.1| Aldolase-type TIM barrel family protein [Arabidopsis thaliana]	1e-100	4.4312	<0.01	6.9803	<0.01		UP12_9383	gi|30693932|ref|NP_850699.1| uracil phosphoribosyltransferase [Arabidopsis thaliana]_x0001_gi|332645635|gb|AEE79156.1| uracil phosphoribosyltransferase [Arabidopsis thaliana]	2e-98	4.4178	<0.01	6.2417	<0.01
UP12_5762	gi|9293997|dbj|BAB01900.1| CCAAT-binding transcription factor B subunit [Arabidopsis thaliana]	2e-45	7.3183	<0.01	6.9744	<0.01		UP12_16013	#N/A		5.2771	<0.01	6.1002	<0.01
UP12_2950	gi|30678384|ref|NP_566144.2| glucuronokinase G [Arabidopsis thaliana]_x0001_gi|75305909|sp|Q93ZC9.1|GLAK1_ARATH RecName: Full=Glucuronokinase 1; Short=AtGlcAK1_x0001_gi|16323053|gb|AAL15261.1| AT3g01640/F4P13_18 [Arabidopsis thaliana]_x0001_gi|22655334|gb|AAM98259.1| At3g01640/F4P13_18 [Arabidopsis thaliana]_x0001_gi|291293793|gb|ADD92391.1| glucuronokinase [Arabidopsis thaliana]_x0001_gi|3326401…	1e-154	4.6651	<0.01	6.9263	<0.01		UP12_25350	gi|227206132|dbj|BAH57121.1| AT5G07090 [Arabidopsis thaliana]	7e-41	4.8027	<0.01	6.0869	<0.01
UP12_4133	gi|15241601|ref|NP_196455.1| alpha-galactosidase 1 [Arabidopsis thaliana]_x0001_gi|10178280|emb|CAC08338.1| alpha-galactosidase-like protein [Arabidopsis thaliana]_x0001_gi|332003909|gb|AED91292.1| alpha-galactosidase 1 [Arabidopsis thaliana]	1e-105	3.0876	<0.01	6.8865	<0.01		UP12_23436	#N/A		7.3233	<0.01	5.9485	<0.01
UP12_14419	gi|18406296|ref|NP_564734.1| probable squalene epoxidase 1 [Arabidopsis thaliana]_x0001_gi|75206735|sp|Q9SM02.1|ERG14_ARATH RecName: Full=Squalene epoxidase 1; Short=AtSQE1; AltName: Full=Protein DROUGHT HYPERSENSITIVE 2; AltName: Full=Squalene monooxygenase; AltName: Full=XF1 protein_x0001_gi|6566342|dbj|BAA88268.1| XF1 [Arabidopsis thaliana]_x0001_gi|18181937|dbj|BAB83875.1| squalene monooxygen…	3e-54	3.1503	<0.01	6.7786	<0.01		UP12_11843	gi|18400725|ref|NP_566506.1| core-2/I-branching beta-1,6-N-acetylglucosaminyltransferase family protein [Arabidopsis thaliana]_x0001_gi|42572447|ref|NP_974319.1| core-2/I-branching beta-1,6-N-acetylglucosaminyltransferase family protein [Arabidopsis thaliana]_x0001_gi|9294262|dbj|BAB02164.1| glycosylation enzyme-like protein [Arabidopsis thaliana]_x0001_gi|19715568|gb|AAL91610.1| AT3g15350/K7L4_1…	1e-66	7.5686	<0.01	5.8871	<0.01
UP12_8572	gi|186493483|ref|NP_001117558.1| cytochrome P450 superfamily protein [Arabidopsis thaliana]_x0001_gi|110741567|dbj|BAE98732.1| hypothetical protein [Arabidopsis thaliana]_x0001_gi|332196402|gb|AEE34523.1| cytochrome P450 superfamily protein [Arabidopsis thaliana]	4e-84	9.7564	<0.01	6.6297	<0.01		UP12_3181	gi|8778264|gb|AAF79273.1|AC023279_22 F12K21.8 [Arabidopsis thaliana]	3e-19	15.3996	<0.01	5.88	<0.01
UP12_29506	gi|15238323|ref|NP_199035.1| E3 ubiquitin-protein ligase ATL23 [Arabidopsis thaliana]_x0001_gi|68565203|sp|Q8L9W3.2|ATL23_ARATH RecName: Full=E3 ubiquitin-protein ligase ATL23; AltName: Full=RING-H2 finger protein ATL23_x0001_gi|9757965|dbj|BAB08453.1| unnamed protein product [Arabidopsis thaliana]_x0001_gi|28392904|gb|AAO41888.1| unknown protein [Arabidopsis thaliana]_x0001_gi|28827760|gb|AAO507…	5e-44	27.105	<0.01	6.5615	<0.01		UP12_18001	gi|15240379|ref|NP_200995.1| ethylene-responsive transcription factor ERF114 [Arabidopsis thaliana]_x0001_gi|75262469|sp|Q9FH54.1|EF114_ARATH RecName: Full=Ethylene-responsive transcription factor ERF114_x0001_gi|9758388|dbj|BAB08875.1| AP2 domain transcription factor-like [Arabidopsis thaliana]_x0001_gi|48479316|gb|AAT44929.1| putative AP2/EREBP transcription factor [Arabidopsis thaliana]_x0001_…	2e-23	14.2743	<0.01	5.8234	<0.01
UP12_29507	gi|15238323|ref|NP_199035.1| E3 ubiquitin-protein ligase ATL23 [Arabidopsis thaliana]_x0001_gi|68565203|sp|Q8L9W3.2|ATL23_ARATH RecName: Full=E3 ubiquitin-protein ligase ATL23; AltName: Full=RING-H2 finger protein ATL23_x0001_gi|9757965|dbj|BAB08453.1| unnamed protein product [Arabidopsis thaliana]_x0001_gi|28392904|gb|AAO41888.1| unknown protein [Arabidopsis thaliana]_x0001_gi|28827760|gb|AAO507…	5e-44	22.8147	<0.01	6.4915	<0.01		UP12_11772	gi|12325077|gb|AAG52486.1|AC018364_4 unknown protein; 57564-56338 [Arabidopsis thaliana]	1e-88	4.4605	<0.01	5.8178	<0.01
UP12_21768	gi|15225510|ref|NP_182079.1| cytochrome P450 76C4 [Arabidopsis thaliana]_x0001_gi|5915834|sp|O64635.1|C76C4_ARATH RecName: Full=Cytochrome P450 76C4_x0001_gi|2979547|gb|AAC06156.1| putative cytochrome P450 [Arabidopsis thaliana]_x0001_gi|330255475|gb|AEC10569.1| cytochrome P450 76C4 [Arabidopsis thaliana]	6e-39	3.7968	<0.01	6.3569	<0.01		UP12_3400	gi|15233165|ref|NP_191720.1| galactose mutarotase-like superfamily protein [Arabidopsis thaliana]_x0001_gi|6850852|emb|CAB71091.1| putative protein [Arabidopsis thaliana]_x0001_gi|332646710|gb|AEE80231.1| galactose mutarotase-like superfamily protein [Arabidopsis thaliana]	1e-123	6.1169	<0.01	5.7536	<0.01
UP12_29216	gi|15233127|ref|NP_188806.1| MATE efflux family protein [Arabidopsis thaliana]_x0001_gi|11994404|dbj|BAB02363.1| unnamed protein product [Arabidopsis thaliana]_x0001_gi|51536586|gb|AAU05531.1| At3g21690 [Arabidopsis thaliana]_x0001_gi|332643017|gb|AEE76538.1| MATE efflux family protein [Arabidopsis thaliana]	2e-67	4.7523	<0.01	6.282	<0.01		UP12_14472	gi|15237678|ref|NP_200657.1| putative cinnamoyl-CoA reductase [Arabidopsis thaliana]_x0001_gi|10177026|dbj|BAB10264.1| dihydroflavonol 4-reductase-like [Arabidopsis thaliana]_x0001_gi|21592589|gb|AAM64538.1| cinnamoyl-CoA reductase-like protein [Arabidopsis thaliana]_x0001_gi|27754235|gb|AAO22571.1| putative cinnamoyl-CoA reductase [Arabidopsis thaliana]_x0001_gi|332009676|gb|AED97059.1| putative…	8e-99	3.6048	<0.01	5.6282	<0.01
UP12_7925	#N/A	7e-34	3.6222	<0.01	6.281	<0.01		UP12_14700	gi|15221042|ref|NP_175812.1| aldehyde dehydrogenase 7B4 [Arabidopsis thaliana]_x0001_gi|30695661|ref|NP_849807.1| aldehyde dehydrogenase 7B4 [Arabidopsis thaliana]_x0001_gi|25090061|sp|Q9SYG7.3|AL7B4_ARATH RecName: Full=Aldehyde dehydrogenase family 7 member B4; AltName: Full=Antiquitin-1; AltName: Full=Turgor-responsive ALDH_x0001_gi|4587552|gb|AAD25783.1|AC006577_19 Strong similarity to gb|S770…	2e-78	6.5032	<0.01	5.5969	<0.01
UP12_3887	gi|186493483|ref|NP_001117558.1| cytochrome P450 superfamily protein [Arabidopsis thaliana]_x0001_gi|110741567|dbj|BAE98732.1| hypothetical protein [Arabidopsis thaliana]_x0001_gi|332196402|gb|AEE34523.1| cytochrome P450 superfamily protein [Arabidopsis thaliana]	2e-90	12.6472	<0.01	6.1966	<0.01		UP12_12958	gi|15218409|ref|NP_172478.1| branched-chain-amino-acid aminotransferase 2 [Arabidopsis thaliana]_x0001_gi|79317492|ref|NP_001031015.1| branched-chain-amino-acid aminotransferase 2 [Arabidopsis thaliana]_x0001_gi|26391680|sp|Q9M439.1|BCAT2_ARATH RecName: Full=Branched-chain-amino-acid aminotransferase 2, chloroplastic; Short=Atbcat-2; Flags: Precursor_x0001_gi|13877745|gb|AAK43950.1|AF370135_1 put…	1e-141	6.3998	<0.01	5.3977	<0.01
UP12_13590	gi|15228866|ref|NP_188923.1| chlorophyll A-B binding, early light-inducible protein [Arabidopsis thaliana]_x0001_gi|75275086|sp|P93735.1|ELIP1_ARATH RecName: Full=Early light-induced protein 1, chloroplastic; Flags: Precursor_x0001_gi|1872544|gb|AAB88391.1| early light-induced protein [Arabidopsis thaliana]_x0001_gi|9279702|dbj|BAB01259.1| early light-inducable protein-like [Arabidopsis thaliana]…	2e-50	5.5911	<0.01	6.1773	<0.01		UP12_28284	gi|145334551|ref|NP_001078621.1| CHY and CTCHY and RING-type zinc finger protein [Arabidopsis thaliana]_x0001_gi|332006080|gb|AED93463.1| CHY and CTCHY and RING-type zinc finger protein [Arabidopsis thaliana]	3e-83	4.5367	<0.01	5.3589	<0.01
UP12_18831	gi|15238055|ref|NP_196570.1| aspartyl protease family protein [Arabidopsis thaliana]_x0001_gi|75180764|sp|Q9LX20.1|ASPL1_ARATH RecName: Full=Aspartic proteinase-like protein 1; Flags: Precursor_x0001_gi|7960727|emb|CAB92049.1| putative protein [Arabidopsis thaliana]_x0001_gi|332004108|gb|AED91491.1| aspartyl protease family protein [Arabidopsis thaliana]	5e-66	6.6833	<0.01	6.1589	<0.01		UP12_22264	gi|15146308|gb|AAK83637.1| AT3g15350/K7L4_15 [Arabidopsis thaliana]	1e-56	7.1575	<0.01	5.341	<0.01
UP12_29438	gi|79510351|ref|NP_196613.2| AP2-like ethylene-responsive transcription factor AIL6 [Arabidopsis thaliana]_x0001_gi|46451391|gb|AAS97940.1| AP2/EREBP transcription factor [Arabidopsis thaliana]_x0001_gi|332004173|gb|AED91556.1| AP2-like ethylene-responsive transcription factor AIL6 [Arabidopsis thaliana]	2e-36	11.1336	<0.01	5.9979	<0.01		UP12_24626	gi|334186166|ref|NP_191656.2| putative ABC transporter C-15 [Arabidopsis thaliana]_x0001_gi|363548388|sp|Q7FB56.2|AB15C_ARATH RecName: Full=Putative ABC transporter C family member 15; Short=ABC transporter ABCC.15; Short=AtABCC15; AltName: Full=ATP-energized glutathione S-conjugate pump 15; AltName: Full=Glutathione S-conjugate-transporting ATPase 15; AltName: Full=Putative multidrug resistance-…	1e-102	9.7031	<0.01	5.2316	<0.01
UP12_1378	gi|18414255|ref|NP_568121.1| ras-related protein RABC2a [Arabidopsis thaliana]_x0001_gi|297810433|ref|XP_002873100.1| predicted protein [Arabidopsis lyrata subsp. lyrata]_x0001_gi|75098916|sp|O49841.1|RAC2A_ARATH RecName: Full=Ras-related protein RABC2a; Short=AtRABC2a; AltName: Full=Ras-related protein Rab18B; Short=AtRab18B_x0001_gi|2723477|dbj|BAA24074.1| GTP-binding protein [Arabidopsis thali…	2e-82	3.8231	<0.01	5.8235	<0.01		UP12_9032	gi|42568081|ref|NP_197938.2| CHY and CTCHY and RING-type zinc finger protein [Arabidopsis thaliana]_x0001_gi|332006079|gb|AED93462.1| CHY and CTCHY and RING-type zinc finger protein [Arabidopsis thaliana]	1e-139	5.0198	<0.01	5.197	<0.01
UP12_4172	gi|110741881|dbj|BAE98882.1| predicted GPI-anchored protein [Arabidopsis thaliana]	2e-55	6.3735	<0.01	5.7288	<0.01		UP12_16213	#N/A		4.6338	<0.01	5.1689	<0.01
UP12_4451	gi|15225377|ref|NP_179646.1| DNAJ heat shock family protein [Arabidopsis thaliana]_x0001_gi|4586038|gb|AAD25656.1| putative heat shock protein [Arabidopsis thaliana]_x0001_gi|15982895|gb|AAL09794.1| At2g20560/T13C7.15 [Arabidopsis thaliana]_x0001_gi|21554404|gb|AAM63509.1| putative heat shock protein [Arabidopsis thaliana]_x0001_gi|22137258|gb|AAM91474.1| At2g20560/T13C7.15 [Arabidopsis thaliana]…	1e-150	4.6814	<0.01	5.7272	<0.01		UP12_6506	#N/A	2e-24	2.5479	<0.01	5.0245	<0.01
UP12_20039	gi|3152599|gb|AAC17080.1| Strong similarity to lupeol synthase gb|U49919 and cycloartenol synthase gb|U02555 from A. thaliana (the third gene with similar homology) [Arabidopsis thaliana]	1e-47	6.7368	<0.01	5.7162	<0.01		UP12_20953	#N/A	3e-16	5.0633	<0.01	5.0082	<0.01
UP12_5123	gi|15226424|ref|NP_182191.1| homeobox-leucine zipper protein ATHB-7 [Arabidopsis thaliana]_x0001_gi|21431751|sp|P46897.2|ATHB7_ARATH RecName: Full=Homeobox-leucine zipper protein ATHB-7; AltName: Full=HD-ZIP protein ATHB-7; AltName: Full=Homeodomain transcription factor ATHB-7_x0001_gi|3831442|gb|AAC69925.1| homeodomain transcription factor (ATHB-7) [Arabidopsis thaliana]_x0001_gi|15027939|gb|AAK…	1e-70	4.595	<0.01	5.653	<0.01		UP12_11379	gi|117168167|gb|ABK32166.1| At5g27700 [Arabidopsis thaliana]	5e-33	4.932	<0.01	4.9736	<0.01
UP12_9521	gi|15810575|gb|AAL07175.1| unknown protein [Arabidopsis thaliana]	7e-67	5.6791	<0.01	5.593	<0.01		UP12_14585	gi|222424534|dbj|BAH20222.1| AT4G33150 [Arabidopsis thaliana]	3e-73	7.2309	<0.01	4.9327	<0.01
UP12_625	gi|18416334|ref|NP_567701.1| uncharacterized protein [Arabidopsis thaliana]_x0001_gi|26451917|dbj|BAC43051.1| unknown protein [Arabidopsis thaliana]_x0001_gi|88196765|gb|ABD43025.1| At4g24380 [Arabidopsis thaliana]_x0001_gi|332659495|gb|AEE84895.1| uncharacterized protein AT4G24380 [Arabidopsis thaliana]	1e-99	4.349	<0.01	5.581	<0.01		UP12_18416	#N/A		3.3493	<0.01	4.8863	<0.01
UP12_22787	#N/A		3.1758	<0.01	5.5317	<0.01		UP12_11481	gi|334184410|ref|NP_001189590.1| NADP-dependent glyceraldehyde-3-phosphate dehydrogenase [Arabidopsis thaliana]_x0001_gi|330252461|gb|AEC07555.1| NADP-dependent glyceraldehyde-3-phosphate dehydrogenase [Arabidopsis thaliana]	0	5.2252	<0.01	4.8024	<0.01
UP12_15885	gi|6714478|gb|AAF26164.1|AC008261_21 unknown protein [Arabidopsis thaliana]_x0001_gi|498707|emb|CAA55187.1| HYP1 [Arabidopsis thaliana]	1e-155	6.38	<0.01	5.4598	<0.01		UP12_25239	gi|18395424|ref|NP_565289.1| ubiquitin-conjugating enzyme E2 A [Arabidopsis thaliana]_x0001_gi|297814522|ref|XP_002875144.1| ubiquiting-conjugating enzyme 2 [Arabidopsis lyrata subsp. lyrata]_x0001_gi|567142975|ref|XP_006395760.1| hypothetical protein EUTSA_v10005070mg [Eutrema salsugineum]_x0001_gi|1174844|sp|P42745.1|UBC2_ARATH RecName: Full=Ubiquitin-conjugating enzyme E2 2; AltName: Full=Ubiq…	5e-24	4.438	<0.01	4.7844	<0.01
UP12_29565	#N/A	2e-08	14.3715	<0.01	5.4258	<0.01		UP12_15892	gi|15241824|ref|NP_195865.1| 60S ribosomal protein L36-3 [Arabidopsis thaliana]_x0001_gi|17865566|sp|Q9LZ57.1|RL363_ARATH RecName: Full=60S ribosomal protein L36-3_x0001_gi|11692870|gb|AAG40038.1|AF324687_1 AT5g02450 [Arabidopsis thaliana]_x0001_gi|11908070|gb|AAG41464.1|AF326882_1 putative 60S ribosomal protein [Arabidopsis thaliana]_x0001_gi|12642884|gb|AAK00384.1|AF339702_1 putative 60S riboso…	1e-48	3.3538	<0.01	4.7705	<0.01
UP12_2500	gi|15235300|ref|NP_192137.1| sucrose synthase 3 [Arabidopsis thaliana]_x0001_gi|75264545|sp|Q9M111.1|SUS3_ARATH RecName: Full=Sucrose synthase 3; Short=AtSUS3; AltName: Full=Sucrose-UDP glucosyltransferase 3_x0001_gi|7268988|emb|CAB80721.1| putative sucrose synthetase [Arabidopsis thaliana]_x0001_gi|15293135|gb|AAK93678.1| putative sucrose synthetase [Arabidopsis thaliana]_x0001_gi|15982721|gb|AA…	1e-128	6.5203	<0.01	5.352	<0.01		UP12_23976	gi|15242865|ref|NP_201174.1| Nucleic acid-binding, OB-fold-like protein [Arabidopsis thaliana]_x0001_gi|10177050|dbj|BAB10462.1| unnamed protein product [Arabidopsis thaliana]_x0001_gi|332010403|gb|AED97786.1| Nucleic acid-binding, OB-fold-like protein [Arabidopsis thaliana]	6e-55	4.488	<0.01	4.7083	<0.01
UP12_4437	gi|145339839|ref|NP_191931.2| AT hook motif DNA-binding family protein [Arabidopsis thaliana]_x0001_gi|66792610|gb|AAY56407.1| At4g00200 [Arabidopsis thaliana]_x0001_gi|110737183|dbj|BAF00540.1| putative transcription factor [Arabidopsis thaliana]_x0001_gi|332656437|gb|AEE81837.1| AT hook motif DNA-binding family protein [Arabidopsis thaliana]	1e-109	3.5852	<0.01	5.3129	<0.01		UP12_4714	gi|18420050|ref|NP_568382.1| Chaperonin-like RbcX protein [Arabidopsis thaliana]_x0001_gi|21593746|gb|AAM65713.1| unknown [Arabidopsis thaliana]_x0001_gi|28393243|gb|AAO42050.1| unknown protein [Arabidopsis thaliana]_x0001_gi|28827676|gb|AAO50682.1| unknown protein [Arabidopsis thaliana]_x0001_gi|332005374|gb|AED92757.1| Chaperonin-like RbcX protein [Arabidopsis thaliana]	4e-79	24.3765	<0.01	4.6757	<0.01
UP12_12323	#N/A	2e-15	4.9892	<0.01	5.2435	<0.01		UP12_4396	gi|18411929|ref|NP_565178.1| glutathione S-transferase TAU 19 [Arabidopsis thaliana]_x0001_gi|75338923|sp|Q9ZRW8.1|GSTUJ_ARATH RecName: Full=Glutathione S-transferase U19; Short=AtGSTU19; AltName: Full=GST class-tau member 19; AltName: Full=Glutathione S-transferase 8_x0001_gi|14326477|gb|AAK60284.1|AF385691_1 At1g78380/F3F9_11 [Arabidopsis thaliana]_x0001_gi|4006934|emb|CAA10060.1| glutathione t…	1e-110	3.6169	<0.01	4.6534	<0.01
UP12_29072	gi|604881|dbj|BAA04830.1| calcium-dependent protein kinase [Arabidopsis thaliana]	4e-60	5.9217	<0.01	5.208	<0.01		UP12_21634	#N/A		6.7625	<0.01	4.6492	<0.01
UP12_8497	gi|18417676|ref|NP_568314.1| chaperone protein ClpB3 [Arabidopsis thaliana]_x0001_gi|75174044|sp|Q9LF37.1|CLPB3_ARATH RecName: Full=Chaperone protein ClpB3, chloroplastic; AltName: Full=ATP-dependent Clp protease ATP-binding subunit ClpB homolog 3; AltName: Full=Casein lytic proteinase B3; AltName: Full=Protein ALBINO OR PALE GREEN 6; Flags: Precursor_x0001_gi|9755800|emb|CAC01744.1| clpB heat sh…	0	6.4094	<0.01	5.1263	<0.01		UP12_11413	gi|145329589|ref|NP_001077944.1| transcription factor bHLH18 [Arabidopsis thaliana]_x0001_gi|122237712|sp|Q1PF17.1|BH018_ARATH RecName: Full=Transcription factor bHLH18; AltName: Full=Basic helix-loop-helix protein 18; Short=AtbHLH18; Short=bHLH 18; AltName: Full=Transcription factor EN 28; AltName: Full=bHLH transcription factor bHLH018_x0001_gi|91806240|gb|ABE65848.1| basic helix-loop-helix fam…	2e-42	5.7138	<0.01	4.5918	<0.01
UP12_1938	gi|79295356|ref|NP_001030613.1| uncharacterized protein [Arabidopsis thaliana]_x0001_gi|332640090|gb|AEE73611.1| uncharacterized protein AT3G01100 [Arabidopsis thaliana]	1e-140	7.3645	<0.01	5.1051	<0.01		UP12_17331	gi|210148649|gb|ACJ09230.1| HVA22d [Arabidopsis thaliana]_x0001_gi|210148663|gb|ACJ09237.1| HVA22d [Arabidopsis thaliana]_x0001_gi|210148671|gb|ACJ09241.1| HVA22d [Arabidopsis thaliana]_x0001_gi|210148687|gb|ACJ09249.1| HVA22d [Arabidopsis thaliana]_x0001_gi|210148711|gb|ACJ09261.1| HVA22d [Arabidopsis thaliana]	3e-41	5.0178	<0.01	4.5809	<0.01
UP12_13148	gi|15226012|ref|NP_179089.1| BTB/POZ domain-containing protein NPY2 [Arabidopsis thaliana]_x0001_gi|75100015|sp|O80970.1|NPY2_ARATH RecName: Full=BTB/POZ domain-containing protein NPY2; AltName: Full=Protein NAKED PINS IN YUC MUTANTS 2_x0001_gi|3252807|gb|AAC24177.1| hypothetical protein [Arabidopsis thaliana]_x0001_gi|330251242|gb|AEC06336.1| BTB/POZ domain-containing protein NPY2 [Arabidopsis t…	5e-74	3.0236	<0.01	5.0721	<0.01		UP12_3273	gi|18404701|ref|NP_565886.1| AMP deaminase [Arabidopsis thaliana]_x0001_gi|30687456|ref|NP_850294.1| AMP deaminase [Arabidopsis thaliana]_x0001_gi|75223196|sp|O80452.2|AMPD_ARATH RecName: Full=AMP deaminase; Short=AtAMPD; AltName: Full=Protein EMBRYONIC FACTOR 1_x0001_gi|15810525|gb|AAL07150.1| putative AMP deaminase [Arabidopsis thaliana]_x0001_gi|20196986|gb|AAC27176.2| putative AMP deaminase […	1e-149	5.4247	<0.01	4.5591	<0.01
UP12_25169	gi|26449570|dbj|BAC41911.1| unknown protein [Arabidopsis thaliana]	8e-72	3.5314	<0.01	4.9753	<0.01		UP12_8689	gi|18404496|ref|NP_565868.1| NAD(P)-binding Rossmann-fold-containing protein [Arabidopsis thaliana]_x0001_gi|22096383|sp|O80934.2|Y2766_ARATH RecName: Full=Uncharacterized protein At2g37660, chloroplastic; Flags: Precursor_x0001_gi|14596079|gb|AAK68767.1| Unknown protein [Arabidopsis thaliana]_x0001_gi|20148255|gb|AAM10018.1| unknown protein [Arabidopsis thaliana]_x0001_gi|20197253|gb|AAC23636.2|…	1e-109	3.5869	<0.01	4.4837	<0.01
UP12_3553	gi|15221042|ref|NP_175812.1| aldehyde dehydrogenase 7B4 [Arabidopsis thaliana]_x0001_gi|30695661|ref|NP_849807.1| aldehyde dehydrogenase 7B4 [Arabidopsis thaliana]_x0001_gi|25090061|sp|Q9SYG7.3|AL7B4_ARATH RecName: Full=Aldehyde dehydrogenase family 7 member B4; AltName: Full=Antiquitin-1; AltName: Full=Turgor-responsive ALDH_x0001_gi|4587552|gb|AAD25783.1|AC006577_19 Strong similarity to gb|S770…	0	5.8632	<0.01	4.9706	<0.01		UP12_14348	#N/A		3.1252	<0.01	4.4686	<0.01
UP12_2450	#N/A		7.7538	<0.01	4.8673	<0.01		UP12_22986	gi|15225886|ref|NP_180318.1| dephospho-CoA kinase [Arabidopsis thaliana]_x0001_gi|30683542|ref|NP_850102.1| dephospho-CoA kinase [Arabidopsis thaliana]_x0001_gi|4314391|gb|AAD15601.1| unknown protein [Arabidopsis thaliana]_x0001_gi|110737255|dbj|BAF00575.1| hypothetical protein [Arabidopsis thaliana]_x0001_gi|117168209|gb|ABK32187.1| At2g27490 [Arabidopsis thaliana]_x0001_gi|330252908|gb|AEC08002…	4e-51	6.2951	<0.01	4.3502	<0.01
UP12_913	gi|18410243|ref|NP_565052.1| inorganic pyrophosphatase 1 [Arabidopsis thaliana]_x0001_gi|75116575|sp|Q67YC0.1|PPSP1_ARATH RecName: Full=Inorganic pyrophosphatase 1; Short=AtPPsPase1; Short=PPi phosphatase 1; Short=Pyrophosphate-specific phosphatase 1; AltName: Full=Protein PHOSPHATE STARVATION-INDUCED GENE 2; Short=AtPS2_x0001_gi|51971238|dbj|BAD44311.1| unknown protein [Arabidopsis thaliana]_x00…	4e-80	4.5665	<0.01	4.823	<0.01		UP12_11909	gi|42571193|ref|NP_973670.1| transcription factor bHLH130 [Arabidopsis thaliana]_x0001_gi|330255006|gb|AEC10100.1| transcription factor bHLH130 [Arabidopsis thaliana]	6e-37	4.349	<0.01	4.118	<0.01
UP12_3760	gi|18412661|ref|NP_567143.1| uncharacterized protein [Arabidopsis thaliana]_x0001_gi|17473857|gb|AAL38351.1| putative protein [Arabidopsis thaliana]_x0001_gi|20148465|gb|AAM10123.1| putative protein [Arabidopsis thaliana]_x0001_gi|332646927|gb|AEE80448.1| uncharacterized protein AT3G63210 [Arabidopsis thaliana]	3e-42	7.8788	<0.01	4.8197	<0.01		UP12_14537	gi|42571369|ref|NP_973775.1| E3 ubiquitin protein ligase DRIP1 [Arabidopsis thaliana]_x0001_gi|193885159|gb|ACF28393.1| At1g06770 [Arabidopsis thaliana]_x0001_gi|332189913|gb|AEE28034.1| E3 ubiquitin protein ligase DRIP1 [Arabidopsis thaliana]	3e-58	4.8505	<0.01	4.068	<0.01
UP12_19707	gi|15242680|ref|NP_198855.1| putative galactinol--sucrose galactosyltransferase 5 [Arabidopsis thaliana]_x0001_gi|75171832|sp|Q9FND9.1|RFS5_ARATH RecName: Full=Probable galactinol--sucrose galactosyltransferase 5; AltName: Full=Protein SEED IMBIBITION 1-LIKE; AltName: Full=Raffinose synthase 5_x0001_gi|10178150|dbj|BAB11595.1| raffinose synthase protein [Arabidopsis thaliana]_x0001_gi|17065410|gb…	3e-83	3.5041	<0.01	4.7986	<0.01		UP12_22087	gi|62320188|dbj|BAD94408.1| putative vacuolar proton-ATPase subunit [Arabidopsis thaliana]	3e-16	3.374	<0.01	4.0136	<0.01
UP12_10715	#N/A	5e-06	2.7837	<0.01	4.7592	<0.01		UP12_13720	gi|334186166|ref|NP_191656.2| putative ABC transporter C-15 [Arabidopsis thaliana]_x0001_gi|363548388|sp|Q7FB56.2|AB15C_ARATH RecName: Full=Putative ABC transporter C family member 15; Short=ABC transporter ABCC.15; Short=AtABCC15; AltName: Full=ATP-energized glutathione S-conjugate pump 15; AltName: Full=Glutathione S-conjugate-transporting ATPase 15; AltName: Full=Putative multidrug resistance-…	2e-26	4.9245	<0.01	3.986	<0.01
UP12_27216	gi|15225187|ref|NP_180771.1| heat-shock protein 70T-2 [Arabidopsis thaliana]_x0001_gi|30685183|ref|NP_850183.1| heat-shock protein 70T-2 [Arabidopsis thaliana]_x0001_gi|75313546|sp|Q9SKY8.1|HSP7H_ARATH RecName: Full=Heat shock 70 kDa protein 8; AltName: Full=Heat shock protein 70-8; Short=AtHsp70-8; AltName: Full=Heat-shock protein 70T-2_x0001_gi|4263707|gb|AAD15393.1| 70kD heat shock protein [Ar…	4e-43	4.2351	<0.01	4.7344	<0.01		UP12_13125	#N/A		6.9809	<0.01	3.9381	<0.01
UP12_4879	gi|30684143|ref|NP_850811.1| nuclear transcription factor Y subunit A-1 [Arabidopsis thaliana]_x0001_gi|42573355|ref|NP_974774.1| nuclear transcription factor Y subunit A-1 [Arabidopsis thaliana]_x0001_gi|2398521|emb|CAA74048.1| transcription factor [Arabidopsis thaliana]_x0001_gi|222424028|dbj|BAH19975.1| AT5G12840 [Arabidopsis thaliana]_x0001_gi|332004435|gb|AED91818.1| nuclear transcription fa…	1e-60	4.055	<0.01	4.6389	<0.01		UP12_12812	gi|18958013|gb|AAL79580.1| At1g03610/F21B7_13 [Arabidopsis thaliana]_x0001_gi|29028760|gb|AAO64759.1| At1g03610/F21B7_13 [Arabidopsis thaliana]	1e-55	4.2954	<0.01	3.9056	<0.01
UP12_11772	gi|12325077|gb|AAG52486.1|AC018364_4 unknown protein; 57564-56338 [Arabidopsis thaliana]	1e-88	4.3369	<0.01	4.5267	<0.01		UP12_6363	gi|169635696|emb|CAP09039.1| flavone synthase [Arabidopsis thaliana]	0	15.355	<0.01	3.866	<0.01
UP12_22487	gi|18423501|ref|NP_568791.1| putative beta-1,3-galactosyltransferase 11 [Arabidopsis thaliana]_x0001_gi|75165503|sp|Q94F27.1|B3GTB_ARATH RecName: Full=Probable beta-1,3-galactosyltransferase 11_x0001_gi|14423410|gb|AAK62387.1|AF386942_1 Avr9 elicitor response protein-like [Arabidopsis thaliana]_x0001_gi|20148409|gb|AAM10095.1| Avr9 elicitor response protein-like [Arabidopsis thaliana]_x0001_gi|33…	1e-49	3.4019	<0.01	4.5204	<0.01		UP12_3598	gi|18401485|ref|NP_566574.1| S-adenosyl-L-methionine-dependent methyltransferase-like protein [Arabidopsis thaliana]_x0001_gi|15293079|gb|AAK93650.1| unknown protein [Arabidopsis thaliana]_x0001_gi|21689773|gb|AAM67530.1| unknown protein [Arabidopsis thaliana]_x0001_gi|332642423|gb|AEE75944.1| S-adenosyl-L-methionine-dependent methyltransferase-like protein [Arabidopsis thaliana]	2e-76	5.554	<0.01	3.8614	<0.01
UP12_11770	gi|15146246|gb|AAK83606.1| At2g44640/F16B22.13 [Arabidopsis thaliana]_x0001_gi|19699152|gb|AAL90942.1| At2g44640/F16B22.13 [Arabidopsis thaliana]	1e-122	5.3873	<0.01	4.5094	<0.01		UP12_4352	gi|18404701|ref|NP_565886.1| AMP deaminase [Arabidopsis thaliana]_x0001_gi|30687456|ref|NP_850294.1| AMP deaminase [Arabidopsis thaliana]_x0001_gi|75223196|sp|O80452.2|AMPD_ARATH RecName: Full=AMP deaminase; Short=AtAMPD; AltName: Full=Protein EMBRYONIC FACTOR 1_x0001_gi|15810525|gb|AAL07150.1| putative AMP deaminase [Arabidopsis thaliana]_x0001_gi|20196986|gb|AAC27176.2| putative AMP deaminase […	4e-18	3.6053	<0.01	3.7541	<0.01
UP12_14622	gi|15230330|ref|NP_191311.1| putative galactinol--sucrose galactosyltransferase 2 [Arabidopsis thaliana]_x0001_gi|269969644|sp|Q94A08.2|RFS2_ARATH RecName: Full=Probable galactinol--sucrose galactosyltransferase 2; AltName: Full=Protein SEED IMBIBITION 2; AltName: Full=Raffinose synthase 2_x0001_gi|6706423|emb|CAB66109.1| imbibition protein homolog [Arabidopsis thaliana]_x0001_gi|332646144|gb|AEE…	0	7.2959	<0.01	4.4452	<0.01		UP12_22297	#N/A		3.3679	<0.01	3.7191	<0.01
UP12_4072	gi|21618197|gb|AAM67247.1| putative aminotransferase [Arabidopsis thaliana]	2e-58	3.1728	<0.01	4.4157	<0.01		UP12_4050	gi|15242193|ref|NP_199996.1| pfkB-like carbohydrate kinase family protein [Arabidopsis thaliana]_x0001_gi|13878053|gb|AAK44104.1|AF370289_1 putative fructokinase 1 [Arabidopsis thaliana]_x0001_gi|10177882|dbj|BAB11252.1| fructokinase 1 [Arabidopsis thaliana]_x0001_gi|17104645|gb|AAL34211.1| putative fructokinase 1 [Arabidopsis thaliana]_x0001_gi|332008749|gb|AED96132.1| pfkB-like carbohydrate kin…	1e-145	3.3858	<0.01	3.6593	<0.01
UP12_4306	gi|15232628|ref|NP_187538.1| glutathione S-transferase TAU 8 [Arabidopsis thaliana]_x0001_gi|75337546|sp|Q9SR36.1|GSTU8_ARATH RecName: Full=Glutathione S-transferase U8; Short=AtGSTU8; AltName: Full=GST class-tau member 8_x0001_gi|6478920|gb|AAF14025.1|AC011436_9 putative glutathione transferase [Arabidopsis thaliana]_x0001_gi|21554248|gb|AAM63323.1| putative glutathione transferase [Arabidopsis …	5e-79	2.8691	<0.01	4.3627	<0.01		UP12_17284	gi|15235567|ref|NP_195463.1| hydrolase, alpha/beta fold family protein [Arabidopsis thaliana]_x0001_gi|75337914|sp|Q9SZU7.1|KAI2_ARATH RecName: Full=Probable esterase KAI2; AltName: Full=Protein DWARF-14-like; Short=Protein D14-like; AltName: Full=Protein HYPOSENSITIVE TO LIGHT; AltName: Full=Protein KARRIKIN INSENSITIVE 2_x0001_gi|444302309|pdb|4IH1|A Chain A, Crystal Structure Of Karrikin Insen…	1e-120	6.3511	<0.01	3.6411	<0.01
UP12_12341	gi|145323960|ref|NP_001077569.1| high mobility group B2 protein [Arabidopsis thaliana]_x0001_gi|332191887|gb|AEE30008.1| high mobility group B2 protein [Arabidopsis thaliana]	9e-68	3.4022	<0.01	4.3402	<0.01		UP12_13595	#N/A	2e-13	4.3356	<0.01	3.5504	<0.01
UP12_15008	gi|22329146|ref|NP_195128.2| protein DJ-1 homolog C [Arabidopsis thaliana]_x0001_gi|75161395|sp|Q8VY09.1|DJ1C_ARATH RecName: Full=Protein DJ-1 homolog C; Short=AtDJ1C; Flags: Precursor_x0001_gi|18377684|gb|AAL66992.1| unknown protein [Arabidopsis thaliana]_x0001_gi|20465753|gb|AAM20345.1| unknown protein [Arabidopsis thaliana]_x0001_gi|332660910|gb|AEE86310.1| protein DJ-1 homolog C [Arabidopsis …	1e-154	3.8707	<0.01	4.3034	<0.01		UP12_18358	gi|15242856|ref|NP_201169.1| ENTH/VHS/GAT family protein [Arabidopsis thaliana]_x0001_gi|10177045|dbj|BAB10457.1| unnamed protein product [Arabidopsis thaliana]_x0001_gi|17065014|gb|AAL32661.1| Unknown protein [Arabidopsis thaliana]_x0001_gi|21387125|gb|AAM47966.1| unknown protein [Arabidopsis thaliana]_x0001_gi|332010397|gb|AED97780.1| ENTH/VHS/GAT family protein [Arabidopsis thaliana]	1e-27	4.2292	<0.01	3.502	<0.01
UP12_21291	gi|9758349|dbj|BAB08850.1| lipid transfer protein; glossy1 homolog [Arabidopsis thaliana]	4e-83	4.7379	<0.01	4.2203	<0.01		UP12_8400	gi|21592490|gb|AAM64440.1| unknown [Arabidopsis thaliana]	5e-54	3.505	<0.01	3.4973	<0.01
UP12_6172	gi|15219988|ref|NP_173145.1| Fe(II)/ascorbate oxidase family protein SRG1 [Arabidopsis thaliana]_x0001_gi|75220747|sp|Q39224.1|SRG1_ARATH RecName: Full=Protein SRG1; Short=AtSRG1; AltName: Full=Protein SENESCENCE-RELATED GENE 1_x0001_gi|5734767|gb|AAD50032.1|AC007651_27 SRG1 Protein [Arabidopsis thaliana]_x0001_gi|479047|emb|CAA55654.1| SRG1 [Arabidopsis thaliana]_x0001_gi|15081819|gb|AAK82564.1|…	5e-30	2.9697	<0.01	4.1928	<0.01		UP12_28051	gi|15228958|ref|NP_191216.1| SET domain-containing protein [Arabidopsis thaliana]_x0001_gi|7594535|emb|CAB88060.1| putative protein [Arabidopsis thaliana]_x0001_gi|332646015|gb|AEE79536.1| SET domain-containing protein [Arabidopsis thaliana]	8e-34	3.8838	<0.01	3.4536	<0.01
UP12_16803	gi|20260602|gb|AAM13199.1| alpha-galactosidase-like protein [Arabidopsis thaliana]_x0001_gi|30725668|gb|AAP37856.1| At5g08380 [Arabidopsis thaliana]	5e-64	2.2855	<0.01	4.1598	<0.01		UP12_10593	gi|30698866|ref|NP_565040.2| alanine aminotransferase 2 [Arabidopsis thaliana]_x0001_gi|75173856|sp|Q9LDV4.1|ALAT2_ARATH RecName: Full=Alanine aminotransferase 2, mitochondrial; Short=AtAlaAT2; Short=AtAlaATm; AltName: Full=Alanine-2-oxoglutarate aminotransferase 3; Flags: Precursor_x0001_gi|9082268|gb|AAF82781.1|AF275371_1 alanine aminotransferase [Arabidopsis thaliana]_x0001_gi|12325273|gb|AAG5…	0	3.298	<0.01	3.4266	<0.01
UP12_24733	gi|30793849|gb|AAP40377.1| putative hexose transporter protein [Arabidopsis thaliana]_x0001_gi|30794114|gb|AAP40499.1| putative hexose transporter protein [Arabidopsis thaliana]	4e-76	3.3343	<0.01	4.0715	<0.01		UP12_4950	gi|18411332|ref|NP_567178.1| plasma membrane intrinsic protein 1;4 [Arabidopsis thaliana]_x0001_gi|32363274|sp|Q39196.1|PIP14_ARATH RecName: Full=Probable aquaporin PIP1-4; AltName: Full=Plasma membrane intrinsic protein 1-4; Short=AtPIP1;4; AltName: Full=Transmembrane protein C; Short=TMP-C_x0001_gi|535780|dbj|BAA05654.1| transmembrane protein [Arabidopsis thaliana]_x0001_gi|20466718|gb|AAM20676…	1e-143	4.2388	<0.01	3.3119	<0.01
UP12_20823	gi|7670042|dbj|BAA94996.1| serine carboxypeptidase II-like protein [Arabidopsis thaliana]	4e-47	6.144	<0.01	4.0418	<0.01		UP12_29541	gi|15225839|ref|NP_180270.1| 20S proteasome alpha subunit G1 [Arabidopsis thaliana]_x0001_gi|12644056|sp|O23715.2|PSA3_ARATH RecName: Full=Proteasome subunit alpha type-3; AltName: Full=20S proteasome alpha subunit G-1; AltName: Full=DiDi 17A-2a; AltName: Full=Proteasome component 8; AltName: Full=Proteasome subunit alpha type-7_x0001_gi|14030729|gb|AAK53039.1|AF375455_1 At2g27020/T20P8.7 [Arabid…	3e-35	3.0923	<0.01	3.2266	<0.01
UP12_25071	#N/A		4.0017	<0.01	4.0141	<0.01		UP12_17038	gi|5103837|gb|AAD39667.1|AC007591_32 Simalar to gi|4377403 Polypeptide Deformylase from Chlamydia pneumoniae genome gb|AE001687 [Arabidopsis thaliana]_x0001_gi|13605760|gb|AAK32873.1|AF361861_1 At1g15390/F9L1_34 [Arabidopsis thaliana]_x0001_gi|22136570|gb|AAM91071.1| At1g15390/F9L1_34 [Arabidopsis thaliana]	1e-87	3.7244	<0.01	3.2187	<0.01
UP12_6941	#N/A		4.3633	<0.01	3.9641	<0.01		UP12_20616	#N/A	1e-28	3.7373	<0.01	3.2006	<0.01
UP12_15654	gi|14596075|gb|AAK68765.1| Unknown protein [Arabidopsis thaliana]_x0001_gi|25083878|gb|AAN72130.1| Unknown protein [Arabidopsis thaliana]	6e-65	4.4332	<0.01	3.8963	<0.01		UP12_23051	#N/A		3.44	<0.01	3.1733	<0.01
UP12_24061	gi|15220709|ref|NP_174319.1| chaperone DnaJ-domain-containing protein [Arabidopsis thaliana]_x0001_gi|12320857|gb|AAG50567.1|AC073506_9 hypothetical protein [Arabidopsis thaliana]_x0001_gi|17979181|gb|AAL49786.1| unknown protein [Arabidopsis thaliana]_x0001_gi|21436477|gb|AAM51439.1| unknown protein [Arabidopsis thaliana]_x0001_gi|332193081|gb|AEE31202.1| chaperone DnaJ-domain-containing protein …	5e-45	6.0217	<0.01	3.8959	<0.01		UP12_21162	#N/A	3e-08	7.2003	<0.01	3.1421	<0.01
UP12_28391	gi|17064828|gb|AAL32568.1| Unknown protein [Arabidopsis thaliana]_x0001_gi|20259858|gb|AAM13276.1| unknown protein [Arabidopsis thaliana]	4e-49	8.4745	<0.01	3.8682	<0.01		UP12_4452	gi|42565088|ref|NP_188791.3| transducin/WD40 domain-containing protein [Arabidopsis thaliana]_x0001_gi|11994390|dbj|BAB02349.1| unnamed protein product [Arabidopsis thaliana]_x0001_gi|332643000|gb|AEE76521.1| transducin/WD40 domain-containing protein [Arabidopsis thaliana]	0	2.5613	<0.01	3.1334	<0.01
UP12_8486	gi|22328578|ref|NP_192945.2| AT-hook motif nuclear-localized protein 1 [Arabidopsis thaliana]_x0001_gi|17979485|gb|AAL50079.1| AT4g12080/F16J13_150 [Arabidopsis thaliana]_x0001_gi|23506149|gb|AAN31086.1| At4g12080/F16J13_150 [Arabidopsis thaliana]_x0001_gi|118420990|dbj|BAF37220.1| AT-hook motif nuclear localized protein 1 [Arabidopsis thaliana]_x0001_gi|332657694|gb|AEE83094.1| AT-hook motif nuc…	1e-118	3.1543	<0.01	3.8484	<0.01		UP12_976	gi|30697234|ref|NP_851223.1| Haloacid dehalogenase-like hydrolase (HAD) superfamily protein [Arabidopsis thaliana]_x0001_gi|8885553|dbj|BAA97483.1| ripening-related protein-like; hydrolase-like [Arabidopsis thaliana]_x0001_gi|17979377|gb|AAL49914.1| putative ripening-related protein [Arabidopsis thaliana]_x0001_gi|20465781|gb|AAM20379.1| putative ripening protein [Arabidopsis thaliana]_x0001_gi|3…	1e-106	3.8448	<0.01	3.0829	<0.01
UP12_6102	gi|18411317|ref|NP_565146.1| ACT domain-containing protein 3 [Arabidopsis thaliana]_x0001_gi|30699222|ref|NP_849896.1| ACT domain-containing protein 3 [Arabidopsis thaliana]_x0001_gi|30699224|ref|NP_849897.1| ACT domain-containing protein 3 [Arabidopsis thaliana]_x0001_gi|79321337|ref|NP_001031289.1| ACT domain-containing protein 3 [Arabidopsis thaliana]_x0001_gi|186495930|ref|NP_001117608.1| ACT…	1e-112	4.9459	<0.01	3.822	<0.01		UP12_16354	gi|12321947|gb|AAG51004.1|AC069474_3 unknown protein; 49125-46422 [Arabidopsis thaliana]	2e-44	2.9191	<0.01	3.041	<0.01
UP12_18204	gi|227202620|dbj|BAH56783.1| AT1G21660 [Arabidopsis thaliana]	1e-42	7.1383	<0.01	3.8013	<0.01		UP12_264	gi|222424956|dbj|BAH20429.1| AT3G06240 [Arabidopsis thaliana]	2e-23	2.7639	<0.01	3.0164	<0.01
UP12_790	#N/A	1e-10	7.4132	<0.01	3.7721	<0.01		UP12_27535	#N/A	5e-84	3.4206	<0.01	3.0119	<0.01
UP12_5486	gi|18402430|ref|NP_565704.1| uncharacterized protein [Arabidopsis thaliana]_x0001_gi|42570989|ref|NP_973568.1| uncharacterized protein [Arabidopsis thaliana]_x0001_gi|15724150|gb|AAL06467.1|AF411777_1 At2g30700/T11J7.9 [Arabidopsis thaliana]_x0001_gi|20196902|gb|AAM14829.1| Expressed protein [Arabidopsis thaliana]_x0001_gi|20334858|gb|AAM16185.1| At2g30700/T11J7.9 [Arabidopsis thaliana]_x0001_gi|…	4e-49	4.9408	<0.01	3.7238	<0.01		UP12_4016	gi|8953386|emb|CAB96659.1| putative protein [Arabidopsis thaliana]	2e-38	3.2054	<0.01	2.9182	<0.01
UP12_8594	gi|15220164|ref|NP_178168.1| Major facilitator superfamily protein [Arabidopsis thaliana]_x0001_gi|6730730|gb|AAF27120.1|AC018849_8 nodulin-like protein; 38383-40406 [Arabidopsis thaliana]_x0001_gi|14334880|gb|AAK59618.1| putative nodulin protein [Arabidopsis thaliana]_x0001_gi|15810607|gb|AAL07191.1| putative nodulin protein [Arabidopsis thaliana]_x0001_gi|332198295|gb|AEE36416.1| Major facilita…	1e-83	3.9901	<0.01	3.6763	<0.01		UP12_23073	#N/A		2.862	<0.01	2.901	<0.01
UP12_8933	gi|30697740|ref|NP_177043.2| phosphoenolpyruvate carboxylase 4 [Arabidopsis thaliana]_x0001_gi|73917652|sp|Q8GVE8.1|CAPP4_ARATH RecName: Full=Phosphoenolpyruvate carboxylase 4; Short=AtPPC4; Short=PEPC 4; Short=PEPCase 4_x0001_gi|26800703|emb|CAD58727.1| phosphoenolpyruvate carboxylase [Arabidopsis thaliana]_x0001_gi|332196714|gb|AEE34835.1| phosphoenolpyruvate carboxylase 4 [Arabidopsis thaliana]	0	5.1226	<0.01	3.654	<0.01		UP12_6183	gi|15239517|ref|NP_197960.1| NADP-dependent malic enzyme 3 [Arabidopsis thaliana]_x0001_gi|75267517|sp|Q9XGZ0.1|MAOP3_ARATH RecName: Full=NADP-dependent malic enzyme 3; Short=AtNADP-ME3; Short=NADP-malic enzyme 3_x0001_gi|5107826|gb|AAD40139.1|AF149413_20 similar to malate dehydrogenases; Pfam PF00390, Score=1290.5. E=0, N=1 [Arabidopsis thaliana]_x0001_gi|332006114|gb|AED93497.1| NADP-dependent …	1e-130	6.2296	<0.01	2.8276	<0.01
UP12_29544	gi|21593619|gb|AAM65586.1| receptor protein kinase-like protein [Arabidopsis thaliana]	2e-54	6.0259	<0.01	3.5714	<0.01		UP12_7165	gi|3608144|gb|AAC36177.1| unknown protein [Arabidopsis thaliana]_x0001_gi|32815921|gb|AAP88345.1| At2g35440 [Arabidopsis thaliana]_x0001_gi|51971761|dbj|BAD44545.1| unknown protein [Arabidopsis thaliana]	3e-68	2.6443	<0.01	2.7278	<0.01
UP12_28105	#N/A	3e-61	4.9614	<0.01	3.5279	<0.01		UP12_16014	#N/A	5e-05	3.4753	<0.01	2.7211	<0.01
UP12_3267	gi|145359095|ref|NP_199887.2| Heavy-metal-associated domain-containing protein [Arabidopsis thaliana]_x0001_gi|332008601|gb|AED95984.1| Heavy-metal-associated domain-containing protein [Arabidopsis thaliana]	1e-107	9.408	<0.01	3.4948	<0.01		UP12_7838	gi|15383744|gb|AAK73756.1| delta-1-pyrroline-5-carboxylate dehydrogenase precursor [Arabidopsis thaliana]	1e-147	2.8313	<0.01	2.6778	<0.01
UP12_4009	gi|15226424|ref|NP_182191.1| homeobox-leucine zipper protein ATHB-7 [Arabidopsis thaliana]_x0001_gi|21431751|sp|P46897.2|ATHB7_ARATH RecName: Full=Homeobox-leucine zipper protein ATHB-7; AltName: Full=HD-ZIP protein ATHB-7; AltName: Full=Homeodomain transcription factor ATHB-7_x0001_gi|3831442|gb|AAC69925.1| homeodomain transcription factor (ATHB-7) [Arabidopsis thaliana]_x0001_gi|15027939|gb|AAK…	4e-39	7.0415	<0.01	3.4837	<0.01		UP12_20928	gi|15240032|ref|NP_196258.1| pentatricopeptide repeat-containing protein [Arabidopsis thaliana]_x0001_gi|75171850|sp|Q9FNG8.1|PP366_ARATH RecName: Full=Putative pentatricopeptide repeat-containing protein At5g06400, mitochondrial; Flags: Precursor_x0001_gi|9758420|dbj|BAB08962.1| unnamed protein product [Arabidopsis thaliana]_x0001_gi|332003627|gb|AED91010.1| pentatricopeptide repeat-containing p…	3e-87	2.2388	<0.01	2.6734	<0.01
UP12_8243	gi|15230367|ref|NP_190669.1| alpha/beta-Hydrolases superfamily protein [Arabidopsis thaliana]_x0001_gi|13937213|gb|AAK50099.1|AF372961_1 AT3g51000/F24M12_40 [Arabidopsis thaliana]_x0001_gi|6562252|emb|CAB62622.1| epoxide hydrolase-like protein [Arabidopsis thaliana]_x0001_gi|18491129|gb|AAL69533.1| AT3g51000/F24M12_40 [Arabidopsis thaliana]_x0001_gi|332645215|gb|AEE78736.1| alpha/beta-Hydrolases …	1e-128	4.3713	<0.01	3.4777	<0.01		UP12_29296	gi|42569798|ref|NP_181567.3| transducin/WD-40 repeat-containing protein [Arabidopsis thaliana]_x0001_gi|330254724|gb|AEC09818.1| transducin/WD-40 repeat-containing protein [Arabidopsis thaliana]	1e-123	2.8586	<0.01	2.6586	<0.01
UP12_7964	gi|90568008|gb|ABD94074.1| At5g50110 [Arabidopsis thaliana]	3e-54	3.1106	<0.01	3.4505	<0.01		UP12_8280	gi|10177437|dbj|BAB10670.1| unnamed protein product [Arabidopsis thaliana]	2e-79	2.6804	<0.01	2.6483	<0.01
UP12_26680	gi|15240088|ref|NP_196274.1| uncharacterized protein [Arabidopsis thaliana]_x0001_gi|13430752|gb|AAK25998.1|AF360288_1 unknown protein [Arabidopsis thaliana]_x0001_gi|10178112|dbj|BAB11405.1| unnamed protein product [Arabidopsis thaliana]_x0001_gi|15293221|gb|AAK93721.1| unknown protein [Arabidopsis thaliana]_x0001_gi|332003651|gb|AED91034.1| uncharacterized protein AT5G06560 [Arabidopsis thalian…	2e-35	4.3663	<0.01	3.4254	<0.01		UP12_10493	#N/A	7e-08	42.7065	<0.01	2.6145	<0.01
UP12_2836	gi|22330130|ref|NP_683414.1| uncharacterized protein [Arabidopsis thaliana]_x0001_gi|122215419|sp|Q3ECT8.1|CSPL4_ARATH RecName: Full=CASP-like protein At1g49405_x0001_gi|332194305|gb|AEE32426.1| uncharacterized protein AT1G49405 [Arabidopsis thaliana]	4e-47	3.7747	<0.01	3.4234	<0.01		UP12_8504	gi|6598627|gb|AAF18660.1| unknown protein [Arabidopsis thaliana]_x0001_gi|40822828|gb|AAR92242.1| At2g01120 [Arabidopsis thaliana]_x0001_gi|44681456|gb|AAS47668.1| At2g01120 [Arabidopsis thaliana]	1e-17	3.9018	<0.01	2.574	<0.01
UP12_23789	#N/A	4e-08	2.5604	<0.01	3.3565	<0.01		UP12_91	#N/A		2.4953	<0.01	2.5616	<0.01
UP12_20546	gi|186532814|ref|NP_001119510.1| uncharacterized protein [Arabidopsis thaliana]_x0001_gi|332010851|gb|AED98234.1| uncharacterized protein AT5G66600 [Arabidopsis thaliana]	1e-101	5.5411	<0.01	3.3299	<0.01		UP12_16793	gi|42561840|ref|NP_563833.2| mannosylglycoprotein endo-beta-mannosidase [Arabidopsis thaliana]_x0001_gi|75226517|sp|Q75W54.3|EBM_ARATH RecName: Full=Mannosylglycoprotein endo-beta-mannosidase; Short=AtEBM; Short=Endo-beta-mannosidase; Contains: RecName: Full=Mannosylglycoprotein endo-beta-mannosidase 31 kDa subunit; Contains: RecName: Full=Mannosylglycoprotein endo-beta-mannosidase 28 kDa subunit…	2e-98	2.6956	<0.01	2.5504	<0.01
UP12_14537	gi|42571369|ref|NP_973775.1| E3 ubiquitin protein ligase DRIP1 [Arabidopsis thaliana]_x0001_gi|193885159|gb|ACF28393.1| At1g06770 [Arabidopsis thaliana]_x0001_gi|332189913|gb|AEE28034.1| E3 ubiquitin protein ligase DRIP1 [Arabidopsis thaliana]	3e-58	3.1645	<0.01	3.3182	<0.01		UP12_28595	gi|334184622|ref|NP_001189652.1| cofactor of nitrate reductase and xanthine dehydrogenase 2 [Arabidopsis thaliana]_x0001_gi|330253516|gb|AEC08610.1| cofactor of nitrate reductase and xanthine dehydrogenase 2 [Arabidopsis thaliana]	1e-106	2.937	<0.01	2.449	<0.01
UP12_14725	gi|18398716|ref|NP_565437.1| esterase/lipase domain-containing protein [Arabidopsis thaliana]_x0001_gi|13605611|gb|AAK32799.1|AF361631_1 At2g18360/T30D6.13 [Arabidopsis thaliana]_x0001_gi|20197805|gb|AAD15501.2| expressed protein [Arabidopsis thaliana]_x0001_gi|21360541|gb|AAM47467.1| At2g18360/T30D6.13 [Arabidopsis thaliana]_x0001_gi|330251667|gb|AEC06761.1| esterase/lipase domain-containing pro…	1e-113	3.7306	<0.01	3.2773	<0.01		UP12_16262	#N/A	1e-31	2.184	<0.01	2.3975	<0.01
UP12_28392	#N/A	6e-23	6.9703	<0.01	3.2578	<0.01		UP12_28035	gi|42561755|ref|NP_172143.3| putative methyltransferase [Arabidopsis thaliana]_x0001_gi|30102680|gb|AAP21258.1| At1g06560 [Arabidopsis thaliana]_x0001_gi|110743735|dbj|BAE99704.1| hypothetical protein [Arabidopsis thaliana]_x0001_gi|332189884|gb|AEE28005.1| putative methyltransferase [Arabidopsis thaliana]	1e-45	2.7682	<0.01	2.3774	<0.01
UP12_9383	gi|30693932|ref|NP_850699.1| uracil phosphoribosyltransferase [Arabidopsis thaliana]_x0001_gi|332645635|gb|AEE79156.1| uracil phosphoribosyltransferase [Arabidopsis thaliana]	2e-98	3.1647	<0.01	3.249	<0.01		UP12_4782	gi|18420050|ref|NP_568382.1| Chaperonin-like RbcX protein [Arabidopsis thaliana]_x0001_gi|21593746|gb|AAM65713.1| unknown [Arabidopsis thaliana]_x0001_gi|28393243|gb|AAO42050.1| unknown protein [Arabidopsis thaliana]_x0001_gi|28827676|gb|AAO50682.1| unknown protein [Arabidopsis thaliana]_x0001_gi|332005374|gb|AED92757.1| Chaperonin-like RbcX protein [Arabidopsis thaliana]	9e-60	2.8487	<0.01	2.3267	<0.01
UP12_21787	gi|30678625|ref|NP_567175.2| inorganic phosphate transporter PHT4;4 [Arabidopsis thaliana]_x0001_gi|75244391|sp|Q8GX78.1|ANTR2_ARATH RecName: Full=Probable anion transporter 2, chloroplastic; AltName: Full=Phosphate transporter PHT4;4; Flags: Precursor_x0001_gi|26451814|dbj|BAC43000.1| unknown protein [Arabidopsis thaliana]_x0001_gi|32306495|gb|AAP78931.1| At4g00370 [Arabidopsis thaliana]_x0001_g…	1e-132	2.6962	<0.01	3.233	<0.01		UP12_14894	gi|15241293|ref|NP_196909.1| transducin/WD40 repeat-like superfamily protein [Arabidopsis thaliana]_x0001_gi|17366762|sp|Q9FMU5.1|UTP18_ARATH RecName: Full=U3 small nucleolar RNA-associated protein 18 homolog_x0001_gi|9757786|dbj|BAB08284.1| unnamed protein product [Arabidopsis thaliana]_x0001_gi|18700147|gb|AAL77685.1| AT5g14050/MUA22_5 [Arabidopsis thaliana]_x0001_gi|22137238|gb|AAM91464.1| AT5…	1e-142	2.2856	<0.01	2.2216	<0.01
UP12_13721	gi|15220164|ref|NP_178168.1| Major facilitator superfamily protein [Arabidopsis thaliana]_x0001_gi|6730730|gb|AAF27120.1|AC018849_8 nodulin-like protein; 38383-40406 [Arabidopsis thaliana]_x0001_gi|14334880|gb|AAK59618.1| putative nodulin protein [Arabidopsis thaliana]_x0001_gi|15810607|gb|AAL07191.1| putative nodulin protein [Arabidopsis thaliana]_x0001_gi|332198295|gb|AEE36416.1| Major facilita…	5e-96	2.9685	<0.01	3.2201	<0.01		UP12_16343	gi|227206146|dbj|BAH57128.1| AT5G14780 [Arabidopsis thaliana]	9e-79	2.376	<0.01	2.1319	<0.01
UP12_12120	gi|15217942|ref|NP_175561.1| ABC transporter G family member 12 [Arabidopsis thaliana]_x0001_gi|75333524|sp|Q9C8K2.1|AB12G_ARATH RecName: Full=ABC transporter G family member 12; Short=ABC transporter ABCG.12; Short=AtABCG12; AltName: Full=Protein ECERIFERUM 5; AltName: Full=White-brown complex homolog protein 12; Short=AtWBC12_x0001_gi|12325360|gb|AAG52619.1|AC024261_6 ATP-dependent transmembran…	9e-75	2.4498	<0.01	3.1869	<0.01		UP12_22960	gi|79594244|ref|NP_850245.2| catalytic/ hydrolase [Arabidopsis thaliana]_x0001_gi|51968996|dbj|BAD43190.1| unnamed protein product [Arabidopsis thaliana]_x0001_gi|330254015|gb|AEC09109.1| catalytic/ hydrolase [Arabidopsis thaliana]	6e-67	2.496	<0.01	2.0722	<0.01
UP12_26679	#N/A	5e-07	5.9032	<0.01	3.1591	<0.01		UP12_6409	gi|15240576|ref|NP_199800.1| chloride channel protein CLC-c [Arabidopsis thaliana]_x0001_gi|41688510|sp|Q96282.1|CLCC_ARATH RecName: Full=Chloride channel protein CLC-c; Short=AtCLC-c; AltName: Full=CBS domain-containing protein CBSCLC4_x0001_gi|1655536|emb|CAA70310.1| chloride channel [Arabidopsis thaliana]_x0001_gi|1742957|emb|CAA96059.1| CLC-c chloride channel protein [Arabidopsis thaliana]_x0…	9e-30	3.598	<0.01	2.0347	<0.01
UP12_19674	gi|240256423|ref|NP_568720.4| S-adenosyl-L-methionine-dependent methyltransferases superfamily protein [Arabidopsis thaliana]_x0001_gi|332008514|gb|AED95897.1| S-adenosyl-L-methionine-dependent methyltransferases superfamily protein [Arabidopsis thaliana]	5e-84	2.5285	<0.01	3.1564	<0.01		UP12_7097	gi|21450866|gb|AAK59628.2| putative dnaK-type molecular chaperone hsc70.1 protein [Arabidopsis thaliana]	2e-51	0.3907	<0.01	0.4704	<0.01
UP12_7838	gi|15383744|gb|AAK73756.1| delta-1-pyrroline-5-carboxylate dehydrogenase precursor [Arabidopsis thaliana]	1e-147	2.8437	<0.01	3.1493	<0.01		UP12_6796	gi|15221283|ref|NP_172076.1| chitinase-like protein 1 [Arabidopsis thaliana]_x0001_gi|75191903|sp|Q9MA41.1|CTL1_ARATH RecName: Full=Chitinase-like protein 1; Short=AtCTL1; AltName: Full=Protein ANION ALTERED ROOT MORPHOLOGY; AltName: Full=Protein ECTOPIC DEPOSITION OF LIGNIN IN PITH 1; AltName: Full=Protein ECTOPIC ROOT HAIR 2; AltName: Full=Protein POM-POM1; AltName: Full=Protein SENSITIVE TO HO…	1e-165	0.4473	<0.01	0.4649	<0.01
UP12_5556	gi|15240088|ref|NP_196274.1| uncharacterized protein [Arabidopsis thaliana]_x0001_gi|13430752|gb|AAK25998.1|AF360288_1 unknown protein [Arabidopsis thaliana]_x0001_gi|10178112|dbj|BAB11405.1| unnamed protein product [Arabidopsis thaliana]_x0001_gi|15293221|gb|AAK93721.1| unknown protein [Arabidopsis thaliana]_x0001_gi|332003651|gb|AED91034.1| uncharacterized protein AT5G06560 [Arabidopsis thalian…	3e-72	4.4077	<0.01	3.1486	<0.01		UP12_13339	gi|15221283|ref|NP_172076.1| chitinase-like protein 1 [Arabidopsis thaliana]_x0001_gi|75191903|sp|Q9MA41.1|CTL1_ARATH RecName: Full=Chitinase-like protein 1; Short=AtCTL1; AltName: Full=Protein ANION ALTERED ROOT MORPHOLOGY; AltName: Full=Protein ECTOPIC DEPOSITION OF LIGNIN IN PITH 1; AltName: Full=Protein ECTOPIC ROOT HAIR 2; AltName: Full=Protein POM-POM1; AltName: Full=Protein SENSITIVE TO HO…	1e-137	0.428	<0.01	0.4261	<0.01
UP12_13700	gi|18398225|ref|NP_566333.1| elongation factor EF-P [Arabidopsis thaliana]_x0001_gi|17380806|gb|AAL36090.1| putative elongation factor P (EF-P) [Arabidopsis thaliana]_x0001_gi|21436359|gb|AAM51349.1| putative elongation factor P (EF-P) [Arabidopsis thaliana]_x0001_gi|21592331|gb|AAM64282.1| putative elongation factor P (EF-P) [Arabidopsis thaliana]_x0001_gi|332641151|gb|AEE74672.1| elongation fac…	2e-89	3.2896	<0.01	3.1431	<0.01		UP12_10363	gi|4587532|gb|AAD25763.1|AC007060_21 Strong similarity to F19I3.2 gi|3033375 putative berberine bridge enzyme from Arabidopsis thaliana BAC gb|AC004238. This gene, partial [Arabidopsis thaliana]	2e-83	0.2164	<0.01	0.4257	<0.01
UP12_22179	#N/A	8e-07	4.0407	<0.01	3.0954	<0.01		UP12_20150	gi|145360782|ref|NP_181441.3| Rossmann-fold NAD(P)-binding domain-containing protein [Arabidopsis thaliana]_x0001_gi|17473602|gb|AAL38267.1| unknown protein [Arabidopsis thaliana]_x0001_gi|21386945|gb|AAM47876.1| unknown protein [Arabidopsis thaliana]_x0001_gi|330254538|gb|AEC09632.1| Rossmann-fold NAD(P)-binding domain-containing protein [Arabidopsis thaliana]	3e-83	0.441	<0.01	0.4136	<0.01
UP12_25735	gi|15237703|ref|NP_201248.1| PB1 domain-containing protein [Arabidopsis thaliana]_x0001_gi|10178224|dbj|BAB11604.1| unnamed protein product [Arabidopsis thaliana]_x0001_gi|17064916|gb|AAL32612.1| Unknown protein [Arabidopsis thaliana]_x0001_gi|20259930|gb|AAM13312.1| unknown protein [Arabidopsis thaliana]_x0001_gi|20260126|gb|AAM12961.1| unknown protein [Arabidopsis thaliana]_x0001_gi|31711922|gb…	3e-77	3.6776	<0.01	3.0929	<0.01		UP12_14958	gi|15221491|ref|NP_176444.1| flavin-containing monooxygenase FMO GS-OX3 [Arabidopsis thaliana]_x0001_gi|75213226|sp|Q9SXE1.1|GSOX3_ARATH RecName: Full=Flavin-containing monooxygenase FMO GS-OX3; AltName: Full=Flavin-monooxygenase glucosinolate S-oxygenase 3_x0001_gi|5454198|gb|AAD43613.1|AC005698_12 T3P18.12 [Arabidopsis thaliana]_x0001_gi|13877747|gb|AAK43951.1|AF370136_1 putative flavin-contain…	3e-60	0.4379	<0.01	0.404	<0.01
UP12_4664	#N/A	1e-142	3.1812	<0.01	3.0731	<0.01		UP12_3030	gi|15236282|ref|NP_195242.1| O-methyltransferase family protein [Arabidopsis thaliana]_x0001_gi|4455342|emb|CAB36723.1| O-methyltransferase-like protein [Arabidopsis thaliana]_x0001_gi|7270467|emb|CAB80233.1| O-methyltransferase-like protein [Arabidopsis thaliana]_x0001_gi|20466674|gb|AAM20654.1| O-methyltransferase-like protein [Arabidopsis thaliana]_x0001_gi|23198188|gb|AAN15621.1| O-methyltran…	2e-65	0.4369	<0.01	0.401	<0.01
UP12_25052	gi|15238082|ref|NP_198961.1| uncharacterized protein [Arabidopsis thaliana]_x0001_gi|9758054|dbj|BAB08517.1| unnamed protein product [Arabidopsis thaliana]_x0001_gi|53828537|gb|AAU94378.1| At5g41460 [Arabidopsis thaliana]_x0001_gi|57444904|gb|AAW50706.1| At5g41460 [Arabidopsis thaliana]_x0001_gi|332007298|gb|AED94681.1| uncharacterized protein AT5G41460 [Arabidopsis thaliana]_x0001_gi|591401728|g…	1e-55	5.3633	<0.01	3.0337	<0.01		UP12_3699	gi|15231577|ref|NP_189291.1| MATE efflux family protein [Arabidopsis thaliana]_x0001_gi|1402878|emb|CAA66809.1| hypothetical protein [Arabidopsis thaliana]_x0001_gi|9293938|dbj|BAB01841.1| unnamed protein product [Arabidopsis thaliana]_x0001_gi|16323121|gb|AAL15295.1| AT3g26590/MFE16_11 [Arabidopsis thaliana]_x0001_gi|25141209|gb|AAN73299.1| At3g26590/MFE16_11 [Arabidopsis thaliana]_x0001_gi|3326…	2e-61	0.296	<0.01	0.3994	<0.01
UP12_24224	#N/A		2.712	<0.01	3.0179	<0.01		UP12_15848	gi|18395849|ref|NP_565313.1| fasciclin-like arabinogalactan protein 7 [Arabidopsis thaliana]_x0001_gi|30678131|ref|NP_849935.1| fasciclin-like arabinogalactan protein 7 [Arabidopsis thaliana]_x0001_gi|38257788|sp|Q9SJ81.1|FLA7_ARATH RecName: Full=Fasciclin-like arabinogalactan protein 7; Flags: Precursor_x0001_gi|13377782|gb|AAK20860.1|AF333973_1 fasciclin-like arabinogalactan-protein 7 [Arabidop…	3e-34	0.3608	<0.01	0.3959	<0.01
UP12_8270	gi|15236640|ref|NP_192629.1| arginase [Arabidopsis thaliana]_x0001_gi|1168493|sp|P46637.1|ARGI1_ARATH RecName: Full=Arginase 1, mitochondrial; AltName: Full=Arginine amidohydrolase 1; Flags: Precursor_x0001_gi|602422|gb|AAA85816.1| arginase [Arabidopsis thaliana]_x0001_gi|4325373|gb|AAD17369.1| Arabidopsis thaliana arginase (SW:P46637) (Pfam: PF00491, Score=419.6, E=3.7e-142 N=1) [Arabidopsis tha…	1e-163	2.746	<0.01	2.9958	<0.01		UP12_9535	gi|18395849|ref|NP_565313.1| fasciclin-like arabinogalactan protein 7 [Arabidopsis thaliana]_x0001_gi|30678131|ref|NP_849935.1| fasciclin-like arabinogalactan protein 7 [Arabidopsis thaliana]_x0001_gi|38257788|sp|Q9SJ81.1|FLA7_ARATH RecName: Full=Fasciclin-like arabinogalactan protein 7; Flags: Precursor_x0001_gi|13377782|gb|AAK20860.1|AF333973_1 fasciclin-like arabinogalactan-protein 7 [Arabidop…	1e-88	0.3595	<0.01	0.3881	<0.01
UP12_19946	gi|15225814|ref|NP_180259.1| ABC transporter G family member 32 [Arabidopsis thaliana]_x0001_gi|75318727|sp|O81016.1|AB32G_ARATH RecName: Full=ABC transporter G family member 32; Short=ABC transporter ABCG.32; Short=AtABCG32; AltName: Full=Probable pleiotropic drug resistance protein 4_x0001_gi|3426037|gb|AAC32236.1| putative ABC transporter [Arabidopsis thaliana]_x0001_gi|28144347|tpg|DAA00872.1…	1e-101	2.9923	<0.01	2.8783	<0.01		UP12_4458	gi|62321196|dbj|BAD94354.1| phenylalanine ammonia lyase [Arabidopsis thaliana]	1e-131	0.3035	<0.01	0.3814	<0.01
UP12_10574	gi|79470337|ref|NP_192950.2| mitochondrial-type protein COG0354 [Arabidopsis thaliana]_x0001_gi|22655070|gb|AAM98126.1| putative protein [Arabidopsis thaliana]_x0001_gi|30725630|gb|AAP37837.1| At4g12130 [Arabidopsis thaliana]_x0001_gi|332657699|gb|AEE83099.1| mitochondrial-type protein COG0354 [Arabidopsis thaliana]	1e-122	2.9777	<0.01	2.8242	<0.01		UP12_773	gi|15217692|ref|NP_174094.1| zinc finger protein STZ/ZAT10 [Arabidopsis thaliana]_x0001_gi|75332918|sp|Q96289.1|ZAT10_ARATH RecName: Full=Zinc finger protein ZAT10; AltName: Full=Salt-tolerance zinc finger_x0001_gi|9965731|gb|AAG10142.1|AF250336_1 zinc finger protein STZ/ZAT10 [Arabidopsis thaliana]_x0001_gi|1565227|emb|CAA64820.1| salt-tolerance zinc finger protein [Arabidopsis thaliana]_x0001_g…	1e-106	0.3472	<0.01	0.3804	<0.01
UP12_596	gi|15221358|ref|NP_172089.1| calmodulin-like protein 7 [Arabidopsis thaliana]_x0001_gi|75335243|sp|Q9LNE7.1|CML7_ARATH RecName: Full=Calmodulin-like protein 7_x0001_gi|8810461|gb|AAF80122.1|AC024174_4 Contains similarity to a calcium-binding protein from Lotus japonicus gi|6580549 and contains a EF hand PF|00036 domain. EST gb|T46471 comes from this gene [Arabidopsis thaliana]_x0001_gi|12083340|g…	5e-38	2.6928	<0.01	2.8237	<0.01		UP12_14728	gi|15225637|ref|NP_181543.1| zinc finger CCCH domain-containing protein 29 [Arabidopsis thaliana]_x0001_gi|79324795|ref|NP_001031517.1| zinc finger CCCH domain-containing protein 29 [Arabidopsis thaliana]_x0001_gi|75315011|sp|Q9XEE6.1|C3H29_ARATH RecName: Full=Zinc finger CCCH domain-containing protein 29; Short=AtC3H29; AltName: Full=AtSZF2_x0001_gi|4587989|gb|AAD25930.1|AF085279_3 hypothetical …	5e-92	0.353	<0.01	0.3791	<0.01
UP12_28342	gi|9759033|dbj|BAB09360.1| acyl-peptide hydrolase-like [Arabidopsis thaliana]	1e-119	2.4141	<0.01	2.7519	<0.01		UP12_27893	#N/A		0.2539	<0.01	0.3723	<0.01
UP12_9339	gi|15242793|ref|NP_200570.1| putative transcription factor MYB36 [Arabidopsis thaliana]_x0001_gi|9758323|dbj|BAB08797.1| Myb-related transcription factor-like protein [Arabidopsis thaliana]_x0001_gi|41619474|gb|AAS10110.1| MYB transcription factor [Arabidopsis thaliana]_x0001_gi|110737544|dbj|BAF00714.1| Myb-related transcription factor-like protein [Arabidopsis thaliana]_x0001_gi|126352298|gb|AB…	3e-85	2.7109	<0.01	2.7425	<0.01		UP12_27682	gi|15225637|ref|NP_181543.1| zinc finger CCCH domain-containing protein 29 [Arabidopsis thaliana]_x0001_gi|79324795|ref|NP_001031517.1| zinc finger CCCH domain-containing protein 29 [Arabidopsis thaliana]_x0001_gi|75315011|sp|Q9XEE6.1|C3H29_ARATH RecName: Full=Zinc finger CCCH domain-containing protein 29; Short=AtC3H29; AltName: Full=AtSZF2_x0001_gi|4587989|gb|AAD25930.1|AF085279_3 hypothetical …	4e-62	0.3476	<0.01	0.3695	<0.01
UP12_23512	gi|15235768|ref|NP_194825.1| CBL-interacting serine/threonine-protein kinase 6 [Arabidopsis thaliana]_x0001_gi|75318580|sp|O65554.1|CIPK6_ARATH RecName: Full=CBL-interacting serine/threonine-protein kinase 6; AltName: Full=SNF1-related kinase 3.14; AltName: Full=SOS2-like protein kinase PKS4; AltName: Full=SOS3-interacting protein 3_x0001_gi|9280634|gb|AAF86505.1|AF285106_1 CBL-interacting protei…	3e-44	2.2411	<0.01	2.6917	<0.01		UP12_15125	gi|15229916|ref|NP_190012.1| putative CCR4-associated factor 1 [Arabidopsis thaliana]_x0001_gi|75335618|sp|Q9LXM2.1|CAF1I_ARATH RecName: Full=Probable CCR4-associated factor 1 homolog 9_x0001_gi|7649377|emb|CAB88994.1| CCR4-associated factor 1-like protein [Arabidopsis thaliana]_x0001_gi|15292829|gb|AAK92783.1| putative CCR4-associated factor 1 [Arabidopsis thaliana]_x0001_gi|21436313|gb|AAM51295…	1e-113	0.3717	<0.01	0.3673	<0.01
UP12_17423	gi|15221365|ref|NP_172093.1| probable fructokinase-2 [Arabidopsis thaliana]_x0001_gi|75311394|sp|Q9LNE3.1|SCRK2_ARATH RecName: Full=Probable fructokinase-2_x0001_gi|8810465|gb|AAF80126.1|AC024174_8 Contains similarity to a fructokinase from Solanum tuberosum gi|585973 and is a member of the pfkB carbohydrate kinase family PF|00294 [Arabidopsis thaliana]_x0001_gi|20258778|gb|AAM13911.1| putative f…	1e-161	2.8681	<0.01	2.6888	<0.01		UP12_15023	gi|62321162|dbj|BAD94300.1| hypothetical protein [Arabidopsis thaliana]	7e-77	0.3592	<0.01	0.3661	<0.01
UP12_16014	#N/A	5e-05	3.6903	<0.01	2.6863	<0.01		UP12_8680	gi|21592524|gb|AAM64474.1| unknown [Arabidopsis thaliana]	5e-65	0.1902	<0.01	0.365	<0.01
UP12_13025	gi|18391169|ref|NP_563872.1| protein PRIN2 [Arabidopsis thaliana]_x0001_gi|145323826|ref|NP_001077502.1| protein PRIN2 [Arabidopsis thaliana]_x0001_gi|5091545|gb|AAD39574.1|AC007067_14 T10O24.14 [Arabidopsis thaliana]_x0001_gi|21554792|gb|AAM63692.1| unknown [Arabidopsis thaliana]_x0001_gi|149944329|gb|ABR46207.1| At1g10522 [Arabidopsis thaliana]_x0001_gi|332190468|gb|AEE28589.1| uncharacterized …	2e-48	2.8727	<0.01	2.6563	<0.01		UP12_18525	#N/A	4e-10	0.3315	<0.01	0.3613	<0.01
UP12_18651	gi|15239154|ref|NP_196733.1| glycosyl hydrolases family 31 protein [Arabidopsis thaliana]_x0001_gi|7573386|emb|CAB87690.1| alpha-glucosidase 1 [Arabidopsis thaliana]_x0001_gi|15450745|gb|AAK96644.1| AT5g11720/T22P22_110 [Arabidopsis thaliana]_x0001_gi|25090119|gb|AAN72233.1| At5g11720/T22P22_110 [Arabidopsis thaliana]_x0001_gi|332004331|gb|AED91714.1| glycosyl hydrolases family 31 protein [Arabid…	2e-56	4.2034	<0.01	2.6389	<0.01		UP12_12238	gi|18401882|ref|NP_566609.1| protein prenylyltransferase superfamily protein [Arabidopsis thaliana]_x0001_gi|11994105|dbj|BAB01108.1| unnamed protein product [Arabidopsis thaliana]_x0001_gi|14335158|gb|AAK59859.1| AT3g18420/MYF24_13 [Arabidopsis thaliana]_x0001_gi|18655375|gb|AAL76143.1| AT3g18420/MYF24_13 [Arabidopsis thaliana]_x0001_gi|21592430|gb|AAM64381.1| unknown [Arabidopsis thaliana]_x000…	4e-86	0.2801	<0.01	0.3608	<0.01
UP12_4639	gi|15229955|ref|NP_187818.1| actin-11 [Arabidopsis thaliana]_x0001_gi|1703129|sp|P53496.1|ACT11_ARATH RecName: Full=Actin-11_x0001_gi|12322007|gb|AAG51045.1|AC069473_7 actin 11 (ACT11); 24016-22523 [Arabidopsis thaliana]_x0001_gi|1002533|gb|AAB39404.1| actin-11 [Arabidopsis thaliana]_x0001_gi|9294108|dbj|BAB01959.1| actin 11 [Arabidopsis thaliana]_x0001_gi|21593328|gb|AAM65277.1| actin 11 (ACT11)…	1e-124	5.0883	<0.01	2.4339	<0.01		UP12_4475	gi|15218440|ref|NP_177987.1| gamma-glutamyl hydrolase 1 [Arabidopsis thaliana]_x0001_gi|42572163|ref|NP_974172.1| gamma-glutamyl hydrolase 1 [Arabidopsis thaliana]_x0001_gi|75213457|sp|Q9SYL6.1|GGH1_ARATH RecName: Full=Gamma-glutamyl hydrolase 1; Short=AtGGH1; AltName: Full=Conjugase; AltName: Full=GH; AltName: Full=Gamma-Glu-X carboxypeptidase; Flags: Precursor_x0001_gi|4836867|gb|AAD30570.1|AC0…	2e-50	0.3699	<0.01	0.3516	<0.01
UP12_27494	gi|15238198|ref|NP_196075.1| uncharacterized protein [Arabidopsis thaliana]_x0001_gi|13605829|gb|AAK32900.1|AF367313_1 AT5g04550/T32M21_140 [Arabidopsis thaliana]_x0001_gi|7406458|emb|CAB85560.1| putative protein [Arabidopsis thaliana]_x0001_gi|17064802|gb|AAL32555.1| putative protein [Arabidopsis thaliana]_x0001_gi|20259826|gb|AAM13260.1| putative protein [Arabidopsis thaliana]_x0001_gi|20260408…	1e-51	2.0242	<0.01	2.368	<0.01		UP12_8266	gi|15226994|ref|NP_181089.1| late embryogenesis abundant hydroxyproline-rich glycoprotein [Arabidopsis thaliana]_x0001_gi|3608142|gb|AAC36175.1| similar to harpin-induced protein hin1 from tobacco [Arabidopsis thaliana]_x0001_gi|330254016|gb|AEC09110.1| late embryogenesis abundant hydroxyproline-rich glycoprotein [Arabidopsis thaliana]	6e-54	0.3141	<0.01	0.351	<0.01
UP12_13193	gi|186510948|ref|NP_190755.2| putative envelope ADP,ATP carrier protein [Arabidopsis thaliana]_x0001_gi|332278178|sp|O65023.2|EAAC_ARATH RecName: Full=Probable envelope ADP,ATP carrier protein, chloroplastic; AltName: Full=Envelope ADP/ATP translocase; Flags: Precursor_x0001_gi|110738620|dbj|BAF01235.1| hypothetical protein [Arabidopsis thaliana]_x0001_gi|332645333|gb|AEE78854.1| putative envelop…	1e-156	2.4374	<0.01	2.3446	<0.01		UP12_4637	gi|18411783|ref|NP_565167.1| uncharacterized protein [Arabidopsis thaliana]_x0001_gi|6573767|gb|AAF17687.1|AC009243_14 F28K19.24 [Arabidopsis thaliana]_x0001_gi|17380852|gb|AAL36238.1| unknown protein [Arabidopsis thaliana]_x0001_gi|21436411|gb|AAM51406.1| unknown protein [Arabidopsis thaliana]_x0001_gi|332197937|gb|AEE36058.1| uncharacterized protein AT1G78020 [Arabidopsis thaliana]	7e-21	0.3063	<0.01	0.349	<0.01
UP12_14082	gi|15230393|ref|NP_190677.1| GATA transcription factor 6 [Arabidopsis thaliana]_x0001_gi|71660882|sp|Q9SD38.1|GATA6_ARATH RecName: Full=GATA transcription factor 6_x0001_gi|6562260|emb|CAB62630.1| transcription factor-like protein [Arabidopsis thaliana]_x0001_gi|17381184|gb|AAL36404.1| putative transcription factor [Arabidopsis thaliana]_x0001_gi|21436205|gb|AAM51390.1| putative transcription fac…	5e-42	3.5254	<0.01	2.3191	<0.01		UP12_23991	gi|18394649|ref|NP_564062.1| uncharacterized protein [Arabidopsis thaliana]_x0001_gi|6730709|gb|AAF27104.1|AC011809_13 Unknown protein [Arabidopsis thaliana]_x0001_gi|14517472|gb|AAK62626.1| At1g18740/F6A14_15 [Arabidopsis thaliana]_x0001_gi|22136562|gb|AAM91067.1| At1g18740/F6A14_15 [Arabidopsis thaliana]_x0001_gi|332191636|gb|AEE29757.1| uncharacterized protein AT1G18740 [Arabidopsis thaliana]	2e-19	0.2626	<0.01	0.349	<0.01
UP12_24064	gi|26449800|dbj|BAC42023.1| putative glucan synthase [Arabidopsis thaliana]	4e-46	2.7103	<0.01	2.2824	<0.01		UP12_23907	gi|15228891|ref|NP_188931.1| putative calcium-transporting ATPase 13 [Arabidopsis thaliana]_x0001_gi|12229654|sp|Q9LIK7.1|ACA13_ARATH RecName: Full=Putative calcium-transporting ATPase 13, plasma membrane-type; AltName: Full=Ca(2+)-ATPase isoform 13_x0001_gi|11994720|dbj|BAB03036.1| Ca2+-transporting ATPase-like protein [Arabidopsis thaliana]_x0001_gi|332643169|gb|AEE76690.1| putative calcium-tra…	2e-89	0.3575	<0.01	0.3476	<0.01
UP12_25183	#N/A	2e-24	4.6173	<0.01	2.2655	<0.01		UP12_25171	gi|18411489|ref|NP_567202.1| uncharacterized protein [Arabidopsis thaliana]_x0001_gi|21618007|gb|AAM67057.1| unknown [Arabidopsis thaliana]_x0001_gi|110741814|dbj|BAE98850.1| hypothetical protein [Arabidopsis thaliana]_x0001_gi|332656560|gb|AEE81960.1| uncharacterized protein AT4G00955 [Arabidopsis thaliana]	6e-27	0.329	<0.01	0.3476	<0.01
UP12_15371	gi|16290|emb|CAA45358.1| G-box binding factor 3 [Arabidopsis thaliana]	1e-115	2.725	<0.01	2.258	<0.01		UP12_5626	gi|30688506|ref|NP_181637.2| uncharacterized methyltransferase [Arabidopsis thaliana]_x0001_gi|122223742|sp|Q0WPT7.1|Y2104_ARATH RecName: Full=Uncharacterized methyltransferase At2g41040, chloroplastic; Flags: Precursor_x0001_gi|110737847|dbj|BAF00862.1| hypothetical protein [Arabidopsis thaliana]_x0001_gi|330254824|gb|AEC09918.1| uncharacterized methyltransferase [Arabidopsis thaliana]	1e-133	0.3857	<0.01	0.3456	<0.01
UP12_13230	gi|6730638|gb|AAF27059.1|AC008262_8 F4N2.16 [Arabidopsis thaliana]	0	3.6069	<0.01	2.2284	<0.01		UP12_9358	gi|18412886|ref|NP_565243.1| PPPDE putative thiol peptidase family protein [Arabidopsis thaliana]_x0001_gi|21593549|gb|AAM65516.1| unknown [Arabidopsis thaliana]_x0001_gi|105830048|gb|ABF74712.1| At1g80690 [Arabidopsis thaliana]_x0001_gi|332198316|gb|AEE36437.1| PPPDE putative thiol peptidase family protein [Arabidopsis thaliana]	1e-85	0.353	<0.01	0.3442	<0.01
UP12_7940	gi|15241373|ref|NP_199923.1| Fe superoxide dismutase 2 [Arabidopsis thaliana]_x0001_gi|75264241|sp|Q9LU64.1|SODF2_ARATH RecName: Full=Superoxide dismutase [Fe] 2, chloroplastic; AltName: Full=Protein ALBINO OR PALE GREEN 8; AltName: Full=Protein FE SUPEROXIDE DISMUTASE 2; Flags: Precursor_x0001_gi|8843846|dbj|BAA97372.1| unnamed protein product [Arabidopsis thaliana]_x0001_gi|21537292|gb|AAM61633…	6e-89	2.3876	<0.01	2.2279	<0.01		UP12_12585	#N/A	2e-21	0.2966	<0.01	0.3428	<0.01
UP12_5482	gi|110739953|dbj|BAF01881.1| hypothetical protein [Arabidopsis thaliana]	1e-69	2.1704	<0.01	2.1928	<0.01		UP12_18995	gi|15231849|ref|NP_190930.1| pyrophosphorylase 4 [Arabidopsis thaliana]_x0001_gi|6729513|emb|CAB67669.1| inorganic pyrophosphatase-like protein [Arabidopsis thaliana]_x0001_gi|110741493|dbj|BAE98700.1| inorganic pyrophosphatase -like protein [Arabidopsis thaliana]_x0001_gi|332645599|gb|AEE79120.1| pyrophosphorylase 4 [Arabidopsis thaliana]	8e-97	0.3507	<0.01	0.3418	<0.01
UP12_21074	gi|18414940|ref|NP_567534.1| uncharacterized protein [Arabidopsis thaliana]_x0001_gi|17381090|gb|AAL36357.1| unknown protein [Arabidopsis thaliana]_x0001_gi|21436245|gb|AAM51261.1| unknown protein [Arabidopsis thaliana]_x0001_gi|332658531|gb|AEE83931.1| uncharacterized protein AT4G17670 [Arabidopsis thaliana]	1e-38	3.2089	<0.01	2.1719	<0.01		UP12_1417	gi|15242180|ref|NP_197617.1| CCR4-associated factor 1B [Arabidopsis thaliana]_x0001_gi|75334084|sp|Q9FMS6.1|CAF1K_ARATH RecName: Full=Probable CCR4-associated factor 1 homolog 11_x0001_gi|9757805|dbj|BAB08323.1| CCR4-associated factor-like protein [Arabidopsis thaliana]_x0001_gi|17381058|gb|AAL36341.1| putative CCR4-associated factor [Arabidopsis thaliana]_x0001_gi|25054979|gb|AAN71961.1| putativ…	1e-51	0.3171	<0.01	0.3353	<0.01
UP12_11858	gi|22329083|ref|NP_680756.1| uncharacterized protein [Arabidopsis thaliana]_x0001_gi|28392894|gb|AAO41883.1| unknown protein [Arabidopsis thaliana]_x0001_gi|28827750|gb|AAO50719.1| unknown protein [Arabidopsis thaliana]_x0001_gi|332660636|gb|AEE86036.1| uncharacterized protein AT4G32295 [Arabidopsis thaliana]	2e-56	2.2763	<0.01	2.012	<0.01		UP12_3436	gi|15231849|ref|NP_190930.1| pyrophosphorylase 4 [Arabidopsis thaliana]_x0001_gi|6729513|emb|CAB67669.1| inorganic pyrophosphatase-like protein [Arabidopsis thaliana]_x0001_gi|110741493|dbj|BAE98700.1| inorganic pyrophosphatase -like protein [Arabidopsis thaliana]_x0001_gi|332645599|gb|AEE79120.1| pyrophosphorylase 4 [Arabidopsis thaliana]	1e-108	0.4343	<0.01	0.3347	<0.01
UP12_13161	gi|15233117|ref|NP_191705.1| brassinosteroid-responsive RING-H2 [Arabidopsis thaliana]_x0001_gi|297820998|ref|XP_002878382.1| brassinosteroid-responsive ring-H2 [Arabidopsis lyrata subsp. lyrata]_x0001_gi|4689366|gb|AAD27870.1|AF134155_1 BRH1 RING finger protein [Arabidopsis thaliana]_x0001_gi|6850837|emb|CAB71076.1| RING finger protein [Arabidopsis thaliana]_x0001_gi|17644157|gb|AAL38776.1| puta…	2e-56	0.2226	<0.01	0.4784	<0.01		UP12_27512	#N/A	7e-13	0.3068	<0.01	0.3345	<0.01
UP12_8586	gi|42569980|ref|NP_182190.2| CCT motif family protein [Arabidopsis thaliana]_x0001_gi|225898603|dbj|BAH30432.1| hypothetical protein [Arabidopsis thaliana]_x0001_gi|330255644|gb|AEC10738.1| CCT motif family protein [Arabidopsis thaliana]	2e-99	0.4796	<0.01	0.4604	<0.01		UP12_13947	gi|15237207|ref|NP_197091.1| glycosyl hydrolase family 81 protein [Arabidopsis thaliana]_x0001_gi|9755633|emb|CAC01786.1| putative protein [Arabidopsis thaliana]_x0001_gi|332004836|gb|AED92219.1| glycosyl hydrolase family 81 protein [Arabidopsis thaliana]	2e-96	0.3053	<0.01	0.3345	<0.01
UP12_5821	gi|15234026|ref|NP_192710.1| RAB GTPase homolog G3A [Arabidopsis thaliana]_x0001_gi|75164695|sp|Q948K8.1|RAG3A_ARATH RecName: Full=Ras-related protein RABG3a; Short=AtRABG3a; AltName: Full=Ras-related protein Rab76; Short=AtRab76_x0001_gi|15718418|dbj|BAB68376.1| AtRab76 [Arabidopsis thaliana]_x0001_gi|110738224|dbj|BAF01041.1| AtRab76 [Arabidopsis thaliana]_x0001_gi|119360063|gb|ABL66760.1| At4g…	1e-113	0.4487	<0.01	0.445	<0.01		UP12_18618	gi|15242180|ref|NP_197617.1| CCR4-associated factor 1B [Arabidopsis thaliana]_x0001_gi|75334084|sp|Q9FMS6.1|CAF1K_ARATH RecName: Full=Probable CCR4-associated factor 1 homolog 11_x0001_gi|9757805|dbj|BAB08323.1| CCR4-associated factor-like protein [Arabidopsis thaliana]_x0001_gi|17381058|gb|AAL36341.1| putative CCR4-associated factor [Arabidopsis thaliana]_x0001_gi|25054979|gb|AAN71961.1| putativ…	3e-69	0.3418	<0.01	0.3343	<0.01
UP12_16085	gi|42573211|ref|NP_974702.1| uncharacterized protein [Arabidopsis thaliana]_x0001_gi|15809848|gb|AAL06852.1| AT4g38060/F20D10_180 [Arabidopsis thaliana]_x0001_gi|15810147|gb|AAL07217.1| unknown protein [Arabidopsis thaliana]_x0001_gi|17978853|gb|AAL47398.1| AT4g38060/F20D10_180 [Arabidopsis thaliana]_x0001_gi|222424280|dbj|BAH20097.1| AT4G38060 [Arabidopsis thaliana]_x0001_gi|332661469|gb|AEE8686…	2e-66	0.3405	<0.01	0.4416	<0.01		UP12_28329	gi|15233158|ref|NP_188817.1| UDP-glucosyl transferase 71B8 [Arabidopsis thaliana]_x0001_gi|75311543|sp|Q9LSY4.1|U71B8_ARATH RecName: Full=UDP-glycosyltransferase 71B8_x0001_gi|11994647|dbj|BAB02842.1| UTP-glucose glucosyltransferase [Arabidopsis thaliana]_x0001_gi|332643032|gb|AEE76553.1| UDP-glucosyl transferase 71B8 [Arabidopsis thaliana]_x0001_gi|591402054|gb|AHL38754.1| glycosyltransferase, p…	1e-37	0.2803	<0.01	0.3343	<0.01
UP12_14438	gi|15241038|ref|NP_195791.1| methyltransferase [Arabidopsis thaliana]_x0001_gi|7327830|emb|CAB82287.1| putative protein [Arabidopsis thaliana]_x0001_gi|15810369|gb|AAL07072.1| unknown protein [Arabidopsis thaliana]_x0001_gi|23296924|gb|AAN13203.1| unknown protein [Arabidopsis thaliana]_x0001_gi|24417484|gb|AAN60352.1| unknown [Arabidopsis thaliana]_x0001_gi|332002997|gb|AED90380.1| methyltransfer…	1e-127	0.4448	<0.01	0.4067	<0.01		UP12_27714	gi|21593007|gb|AAM64956.1| putative nematode-resistance protein [Arabidopsis thaliana]	1e-43	0.3525	<0.01	0.3321	<0.01
UP12_4691	gi|18400663|ref|NP_565578.1| DnaJ/Hsp40 cysteine-rich domain-containing protein [Arabidopsis thaliana]_x0001_gi|15294198|gb|AAK95276.1|AF410290_1 At2g24860/F27C12.22 [Arabidopsis thaliana]_x0001_gi|20197874|gb|AAD23026.2| expressed protein [Arabidopsis thaliana]_x0001_gi|20453299|gb|AAM19888.1| At2g24860/F27C12.22 [Arabidopsis thaliana]_x0001_gi|21618127|gb|AAM67177.1| Tsi1-interacting protein TS…	7e-47	0.363	<0.01	0.3952	<0.01		UP12_23076	gi|2194117|gb|AAB61092.1| Strong similarity to Arabidopsis receptor protein kinase PR5K (gb|ATU48698) [Arabidopsis thaliana]	1e-50	0.3757	<0.01	0.3317	<0.01
UP12_11433	gi|15222437|ref|NP_172237.1| protein kinase APK1A [Arabidopsis thaliana]_x0001_gi|42571375|ref|NP_973778.1| protein kinase APK1A [Arabidopsis thaliana]_x0001_gi|1168470|sp|Q06548.1|APK1A_ARATH RecName: Full=Protein kinase APK1A, chloroplastic; Flags: Precursor_x0001_gi|217829|dbj|BAA02092.1| tyrosine-serine-threonine kinase [Arabidopsis thaliana]_x0001_gi|28393320|gb|AAO42086.1| putative protein …	2e-62	0.4135	<0.01	0.3806	<0.01		UP12_571	gi|15218960|ref|NP_176204.1| NAD(P)-linked oxidoreductase superfamily protein [Arabidopsis thaliana]_x0001_gi|5080826|gb|AAD39335.1|AC007258_24 Putative Aldo/keto reductase [Arabidopsis thaliana]_x0001_gi|15451098|gb|AAK96820.1| Putative Aldo/keto reductase [Arabidopsis thaliana]_x0001_gi|18377508|gb|AAL66920.1| putative aldo/keto reductase [Arabidopsis thaliana]_x0001_gi|332195523|gb|AEE33644.1|…	1e-123	0.2548	<0.01	0.3315	<0.01
UP12_28690	gi|15226758|ref|NP_180997.1| cytochrome P450 710A1 [Arabidopsis thaliana]_x0001_gi|75278303|sp|O64697.1|C7101_ARATH RecName: Full=Cytochrome P450 710A1; AltName: Full=C-22 sterol desaturase_x0001_gi|3128210|gb|AAC26690.1| putative cytochrome P450 [Arabidopsis thaliana]_x0001_gi|20197156|gb|AAM14944.1| putative cytochrome P450 [Arabidopsis thaliana]_x0001_gi|25083451|gb|AAN72080.1| putative cytoch…	2e-53	0.2055	<0.01	0.3788	<0.01		UP12_25220	gi|18400580|ref|NP_565574.1| putative WRKY transcription factor 17 [Arabidopsis thaliana]_x0001_gi|29839677|sp|Q9SJA8.2|WRK17_ARATH RecName: Full=Probable WRKY transcription factor 17; AltName: Full=WRKY DNA-binding protein 17_x0001_gi|15991744|gb|AAL13049.1|AF425836_1 WRKY transcription factor 17 [Arabidopsis thaliana]_x0001_gi|20197975|gb|AAD23889.2| putative WRKY-type DNA binding protein [Arab…	2e-33	0.2071	<0.01	0.3312	<0.01
UP12_10989	gi|18397925|ref|NP_566305.1| E3 ubiquitin-protein ligase CHIP [Arabidopsis thaliana]_x0001_gi|75337574|sp|Q9SRS9.1|CHIP_ARATH RecName: Full=E3 ubiquitin-protein ligase CHIP; AltName: Full=Carboxyl terminus of HSC70-interacting protein; Short=AtCHIP; AltName: Full=Plant U-box protein 61; AltName: Full=U-box domain-containing protein 61_x0001_gi|6041853|gb|AAF02162.1|AC009853_22 hypothetical protei…	1e-106	0.4124	<0.01	0.3717	<0.01		UP12_462	#N/A	1e-06	0.1936	<0.01	0.3296	<0.01
UP12_24134	gi|21592533|gb|AAM64482.1| unknown [Arabidopsis thaliana]	3e-28	0.2972	<0.01	0.3615	<0.01		UP12_29558	gi|4204286|gb|AAD10667.1| Unknown protein [Arabidopsis thaliana]	2e-23	0.3095	<0.01	0.3285	<0.01
UP12_8515	gi|148729113|gb|ABR08959.1| cytochrome P450 monooxygenase [Arabidopsis thaliana]_x0001_gi|148729115|gb|ABR08960.1| cytochrome P450 monooxygenase [Arabidopsis thaliana]_x0001_gi|148729119|gb|ABR08962.1| cytochrome P450 monooxygenase [Arabidopsis thaliana]_x0001_gi|148729121|gb|ABR08963.1| cytochrome P450 monooxygenase [Arabidopsis thaliana]_x0001_gi|148729123|gb|ABR08964.1| cytochrome P450 monooxy…	4e-38	0.2679	<0.01	0.3594	<0.01		UP12_22758	gi|21553534|gb|AAM62627.1| unknown [Arabidopsis thaliana]	9e-74	0.2458	<0.01	0.3223	<0.01
UP12_16817	gi|334182335|ref|NP_001184921.1| conserved peptide upstream open reading frame 8 [Arabidopsis thaliana]_x0001_gi|193806610|sp|P0C7P8.1|LHWL1_ARATH RecName: Full=Transcription factor EMB1444; AltName: Full=Basic helix-loop-helix protein EMB1444; AltName: Full=LONESOME HIGHWAY-like protein 1; AltName: Full=Protein EMBRYO DEFECTIVE 1444; AltName: Full=bHLH transcription factor EMB1444_x0001_gi|33218…	2e-38	0.2942	<0.01	0.3555	<0.01		UP12_21559	#N/A	5e-22	0.2254	<0.01	0.3206	<0.01
UP12_1884	gi|4966352|gb|AAD34683.1|AC006341_11 >F3O9.11 [Arabidopsis thaliana]_x0001_gi|17529248|gb|AAL38851.1| unknown protein [Arabidopsis thaliana]	1e-155	0.4352	<0.01	0.35	<0.01		UP12_17114	gi|1155058|emb|CAA58318.1| glutathione synthetase [Arabidopsis thaliana]	1e-122	0.3095	<0.01	0.3206	<0.01
UP12_15023	gi|62321162|dbj|BAD94300.1| hypothetical protein [Arabidopsis thaliana]	7e-77	0.3461	<0.01	0.346	<0.01		UP12_24094	gi|6554191|gb|AAF16637.1|AC011661_15 T23J18.24 [Arabidopsis thaliana]	5e-78	0.1773	<0.01	0.3194	<0.01
UP12_14950	gi|15233475|ref|NP_193190.1| nuclear transcription factor Y subunit B-3 [Arabidopsis thaliana]_x0001_gi|75219213|sp|O23310.1|NFYB3_ARATH RecName: Full=Nuclear transcription factor Y subunit B-3; Short=AtNF-YB-3; AltName: Full=Transcriptional activator HAP3C_x0001_gi|2244810|emb|CAB10233.1| CCAAT-binding transcription factor subunit A(CBF-A) [Arabidopsis thaliana]_x0001_gi|7268160|emb|CAB78496.1| …	7e-69	0.3026	<0.01	0.3458	<0.01		UP12_12953	gi|20147211|gb|AAM10321.1| AT5g67360/K8K14_8 [Arabidopsis thaliana]_x0001_gi|24111425|gb|AAN46863.1| At5g67360/K8K14_8 [Arabidopsis thaliana]	1e-161	0.2395	<0.01	0.3189	<0.01
UP12_18596	#N/A	3e-06	0.3763	<0.01	0.3403	<0.01		UP12_16040	gi|15240079|ref|NP_199217.1| uncharacterized protein [Arabidopsis thaliana]_x0001_gi|9758563|dbj|BAB09064.1| unnamed protein product [Arabidopsis thaliana]_x0001_gi|20466155|gb|AAM20395.1| putative protein [Arabidopsis thaliana]_x0001_gi|30725674|gb|AAP37859.1| At5g44040 [Arabidopsis thaliana]_x0001_gi|332007668|gb|AED95051.1| uncharacterized protein AT5G44040 [Arabidopsis thaliana]	1e-19	0.3284	<0.01	0.3141	<0.01
UP12_11432	gi|79323397|ref|NP_001031439.1| protein kinase APK1B [Arabidopsis thaliana]_x0001_gi|12644274|sp|P46573.2|APK1B_ARATH RecName: Full=Protein kinase APK1B, chloroplastic; Flags: Precursor_x0001_gi|3461835|gb|AAC33221.1| putative protein kinase [Arabidopsis thaliana]_x0001_gi|20197437|gb|AAM15075.1| putative protein kinase [Arabidopsis thaliana]_x0001_gi|330253096|gb|AEC08190.1| protein kinase APK1B…	5e-91	0.3681	<0.01	0.338	<0.01		UP12_10589	gi|18414755|ref|NP_567515.1| phospholipase A1-Ibeta2 [Arabidopsis thaliana]_x0001_gi|374095438|sp|O23522.2|PLA14_ARATH RecName: Full=Phospholipase A1-Ibeta2, chloroplastic; Flags: Precursor_x0001_gi|332658408|gb|AEE83808.1| phospholipase A1-Ibeta2 [Arabidopsis thaliana]	0	0.1789	<0.01	0.3127	<0.01
UP12_3190	gi|2736075|gb|AAB94051.1| PAP-specific phosphatase [Arabidopsis thaliana]	1e-148	0.3505	<0.01	0.3337	<0.01		UP12_5655	gi|11994287|dbj|BAB01470.1| unnamed protein product [Arabidopsis thaliana]	4e-33	0.2149	<0.01	0.3119	<0.01
UP12_11669	gi|26453056|dbj|BAC43604.1| unknown protein [Arabidopsis thaliana]	2e-48	0.3539	<0.01	0.3323	<0.01		UP12_4206	gi|79350419|ref|NP_173724.2| uncharacterized protein [Arabidopsis thaliana]_x0001_gi|186478778|ref|NP_001117336.1| uncharacterized protein [Arabidopsis thaliana]_x0001_gi|186478780|ref|NP_001117337.1| uncharacterized protein [Arabidopsis thaliana]_x0001_gi|334182781|ref|NP_001185068.1| uncharacterized protein [Arabidopsis thaliana]_x0001_gi|334182783|ref|NP_001185069.1| uncharacterized protein [A…	7e-88	0.2777	<0.01	0.3104	<0.01
UP12_13865	gi|18415696|ref|NP_567627.1| PapD-like superfamily protein [Arabidopsis thaliana]_x0001_gi|75161506|sp|Q8VYN2.1|VAP42_ARATH RecName: Full=Vesicle-associated protein 4-2; AltName: Full=Plant VAP homolog 4-2; Short=AtPVA42; AltName: Full=VAMP-associated protein 4-2_x0001_gi|17979373|gb|AAL49912.1| putative membrane associated protein [Arabidopsis thaliana]_x0001_gi|20465773|gb|AAM20375.1| putative …	1e-107	0.31	<0.01	0.3304	<0.01		UP12_19780	gi|21593385|gb|AAM65334.1| unknown [Arabidopsis thaliana]	9e-37	0.2931	<0.01	0.3057	<0.01
UP12_12231	gi|6016696|gb|AAF01523.1|AC009991_19 unknown protein [Arabidopsis thaliana]	8e-43	0.2682	<0.01	0.3238	<0.01		UP12_24484	gi|22327670|ref|NP_680410.1| C3H4 type zinc finger protein [Arabidopsis thaliana]_x0001_gi|8978263|dbj|BAA98154.1| retroelement pol polyprotein-like [Arabidopsis thaliana]_x0001_gi|23306382|gb|AAN17418.1| Unknown protein [Arabidopsis thaliana]_x0001_gi|34098795|gb|AAQ56780.1| At5g49665 [Arabidopsis thaliana]_x0001_gi|332008460|gb|AED95843.1| C3H4 type zinc finger protein [Arabidopsis thaliana]_x0…	1e-45	0.2129	<0.01	0.3054	<0.01
UP12_6631	gi|30681389|ref|NP_849355.1| putative wound-responsive protein [Arabidopsis thaliana]_x0001_gi|26450739|dbj|BAC42478.1| unknown protein [Arabidopsis thaliana]_x0001_gi|28416769|gb|AAO42915.1| At4g10262 [Arabidopsis thaliana]_x0001_gi|332657461|gb|AEE82861.1| putative wound-responsive protein [Arabidopsis thaliana]	2e-28	0.3497	<0.01	0.3222	<0.01		UP12_3526	gi|15217692|ref|NP_174094.1| zinc finger protein STZ/ZAT10 [Arabidopsis thaliana]_x0001_gi|75332918|sp|Q96289.1|ZAT10_ARATH RecName: Full=Zinc finger protein ZAT10; AltName: Full=Salt-tolerance zinc finger_x0001_gi|9965731|gb|AAG10142.1|AF250336_1 zinc finger protein STZ/ZAT10 [Arabidopsis thaliana]_x0001_gi|1565227|emb|CAA64820.1| salt-tolerance zinc finger protein [Arabidopsis thaliana]_x0001_g…	4e-76	0.3313	<0.01	0.3037	<0.01
UP12_7096	gi|18409398|ref|NP_566955.1| Tautomerase/MIF superfamily protein [Arabidopsis thaliana]_x0001_gi|297819864|ref|XP_002877815.1| macrophage migration inhibitory factor family protein [Arabidopsis lyrata subsp. lyrata]_x0001_gi|21536646|gb|AAM60978.1| LS1-like protein [Arabidopsis thaliana]_x0001_gi|26450314|dbj|BAC42273.1| putative LS1 [Arabidopsis thaliana]_x0001_gi|28827214|gb|AAO50451.1| putativ…	1e-38	0.3848	<0.01	0.317	<0.01		UP12_12231	gi|6016696|gb|AAF01523.1|AC009991_19 unknown protein [Arabidopsis thaliana]	8e-43	0.3519	<0.01	0.3018	<0.01
UP12_1234	gi|18396338|ref|NP_566183.1| zinc finger protein 1 [Arabidopsis thaliana]_x0001_gi|62901378|sp|Q8GXX7.1|C3H33_ARATH RecName: Full=Zinc finger CCCH domain-containing protein 33; Short=AtC3H33; AltName: Full=Zinc finger CCCH domain-containing protein ZFN1_x0001_gi|26451016|dbj|BAC42614.1| putative zinc finger protein 1 zfn1 [Arabidopsis thaliana]_x0001_gi|109134113|gb|ABG25055.1| At3g02830 [Arabido…	0	0.4054	<0.01	0.3169	<0.01		UP12_21697	gi|18396341|ref|NP_566184.1| uncharacterized protein [Arabidopsis thaliana]_x0001_gi|6728978|gb|AAF26976.1|AC018363_21 unknown protein [Arabidopsis thaliana]_x0001_gi|26452125|dbj|BAC43151.1| unknown protein [Arabidopsis thaliana]_x0001_gi|27311855|gb|AAO00893.1| expressed protein [Arabidopsis thaliana]_x0001_gi|30725622|gb|AAP37833.1| At3g02840 [Arabidopsis thaliana]_x0001_gi|332640344|gb|AEE738…	1e-65	0.2664	<0.01	0.3012	<0.01
UP12_19094	gi|15230534|ref|NP_187864.1| heat shock protein 70-4 [Arabidopsis thaliana]_x0001_gi|75311168|sp|Q9LHA8.1|MD37C_ARATH RecName: Full=Probable mediator of RNA polymerase II transcription subunit 37c; AltName: Full=Heat shock 70 kDa protein 4; AltName: Full=Heat shock cognate 70 kDa protein 4; AltName: Full=Heat shock cognate protein 70-4; Short=AtHsc70-4; AltName: Full=Heat shock protein 70-4; Shor…	4e-93	0.281	<0.01	0.3102	<0.01		UP12_25944	gi|15241865|ref|NP_201061.1| uncharacterized protein [Arabidopsis thaliana]_x0001_gi|10178086|dbj|BAB11505.1| unnamed protein product [Arabidopsis thaliana]_x0001_gi|110738788|dbj|BAF01317.1| hypothetical protein [Arabidopsis thaliana]_x0001_gi|332010238|gb|AED97621.1| uncharacterized protein AT5G62550 [Arabidopsis thaliana]	2e-45	0.268	<0.01	0.301	<0.01
UP12_19360	#N/A		0.0786	<0.01	0.3054	<0.01		UP12_22255	#N/A	3e-38	0.1792	<0.01	0.298	<0.01
UP12_3136	gi|15238285|ref|NP_196648.1| chorismate mutase 2 [Arabidopsis thaliana]_x0001_gi|75193886|sp|Q9S7H4.1|CM2_ARATH RecName: Full=Chorismate mutase 2; Short=AtCM2; AltName: Full=CM-2_x0001_gi|5732016|gb|AAD48922.1|L47355_1 chorimate mutase [Arabidopsis thaliana]_x0001_gi|5824345|emb|CAB54519.1| chorismate mutase [Arabidopsis thaliana]_x0001_gi|8979721|emb|CAB96842.1| chorismate mutase CM2 [Arabidopsi…	3e-82	0.4117	<0.01	0.3048	<0.01		UP12_18453	#N/A	1e-06	0.1649	<0.01	0.298	<0.01
UP12_24291	gi|15222437|ref|NP_172237.1| protein kinase APK1A [Arabidopsis thaliana]_x0001_gi|42571375|ref|NP_973778.1| protein kinase APK1A [Arabidopsis thaliana]_x0001_gi|1168470|sp|Q06548.1|APK1A_ARATH RecName: Full=Protein kinase APK1A, chloroplastic; Flags: Precursor_x0001_gi|217829|dbj|BAA02092.1| tyrosine-serine-threonine kinase [Arabidopsis thaliana]_x0001_gi|28393320|gb|AAO42086.1| putative protein …	5e-69	0.3201	<0.01	0.2993	<0.01		UP12_28402	gi|22530930|gb|AAM96969.1| vacuolar sorting receptor-like protein [Arabidopsis thaliana]_x0001_gi|23198374|gb|AAN15714.1| vacuolar sorting receptor-like protein [Arabidopsis thaliana]	1e-33	0.2672	<0.01	0.2966	<0.01
UP12_5950	gi|15220826|ref|NP_178191.1| aquaporin NIP6-1 [Arabidopsis thaliana]_x0001_gi|32363431|sp|Q9SAI4.1|NIP61_ARATH RecName: Full=Aquaporin NIP6-1; AltName: Full=NOD26-like intrinsic protein 6-1; Short=AtNIP6;1_x0001_gi|6503288|gb|AAF14664.1|AC011713_12 Similar to gb|D17443 major intrinsic protein from Oryza sativa. EST gb|AI998369 comes from this gene [Arabidopsis thaliana]_x0001_gi|56121884|gb|AAV74…	2e-76	0.2136	<0.01	0.2972	<0.01		UP12_6767	gi|15237703|ref|NP_201248.1| PB1 domain-containing protein [Arabidopsis thaliana]_x0001_gi|10178224|dbj|BAB11604.1| unnamed protein product [Arabidopsis thaliana]_x0001_gi|17064916|gb|AAL32612.1| Unknown protein [Arabidopsis thaliana]_x0001_gi|20259930|gb|AAM13312.1| unknown protein [Arabidopsis thaliana]_x0001_gi|20260126|gb|AAM12961.1| unknown protein [Arabidopsis thaliana]_x0001_gi|31711922|gb…	1e-66	0.1938	<0.01	0.2958	<0.01
UP12_29404	gi|8920621|gb|AAF81343.1|AC007767_23 Contains similarity to a peptide transport protein homolog F17L22.140 gi|7488004 from Arabidopsis thaliana BAC F17L22 gb|AL035527. It contains a POT family domain PF|00854. ESTs gb|BE038248, gb|T22680, gb|T04498, gb|R89961, gb|R30626, gb|R30389, gb|AA713063 and gb|AA585801 come from this gene [Arabidopsis thaliana]	1e-70	0.1413	<0.01	0.2946	<0.01		UP12_14949	gi|15220854|ref|NP_173786.1| alkenal/one oxidoreductase [Arabidopsis thaliana]_x0001_gi|55584187|sp|Q9ZUC1.2|QORL_ARATH RecName: Full=Quinone oxidoreductase-like protein At1g23740, chloroplastic; Flags: Precursor_x0001_gi|15724193|gb|AAL06488.1|AF411799_1 At1g23740/F5O8_27 [Arabidopsis thaliana]_x0001_gi|20334864|gb|AAM16188.1| At1g23740/F5O8_27 [Arabidopsis thaliana]_x0001_gi|332192306|gb|AEE304…	1e-132	0.2545	<0.01	0.2929	<0.01
UP12_29548	gi|18409382|ref|NP_564978.1| nitrate transporter 1:2 [Arabidopsis thaliana]_x0001_gi|75151887|sp|Q8H157.1|PTR19_ARATH RecName: Full=Protein NRT1/ PTR FAMILY 4.6; Short=AtNPF4.6; AltName: Full=Nitrate transporter 1.2; AltName: Full=Nitrate transporter NTL1; AltName: Full=Protein ABA-IMPORTING TRANSPORTER 1_x0001_gi|23397158|gb|AAN31862.1| putative nitrate transporter (NTL1) [Arabidopsis thaliana]_…	2e-87	0.1242	<0.01	0.2932	<0.01		UP12_7254	gi|18424254|ref|NP_568910.1| ABA- and drought-induced RING-DUF1117 protein [Arabidopsis thaliana]_x0001_gi|15450687|gb|AAK96615.1| AT5g59550/f2o15_210 [Arabidopsis thaliana]_x0001_gi|17380612|gb|AAL36069.1| AT5g59550/f2o15_210 [Arabidopsis thaliana]_x0001_gi|110735082|gb|ABG89111.1| ubiquitin-interacting factor 1b [synthetic construct]_x0001_gi|332009821|gb|AED97204.1| ABA- and drought-induced RI…	1e-127	0.2537	<0.01	0.2918	<0.01
UP12_5227	gi|238481186|ref|NP_001154692.1| tautomerase/MIF superfamily protein [Arabidopsis thaliana]_x0001_gi|332002989|gb|AED90372.1| macrophage migration inhibitory factor family protein [Arabidopsis thaliana]	2e-28	0.2935	<0.01	0.2915	<0.01		UP12_10897	gi|15233124|ref|NP_191708.1| polygalacturonase-like protein [Arabidopsis thaliana]_x0001_gi|42572755|ref|NP_974473.1| polygalacturonase-like protein [Arabidopsis thaliana]_x0001_gi|334186188|ref|NP_001190154.1| polygalacturonase-like protein [Arabidopsis thaliana]_x0001_gi|6850840|emb|CAB71079.1| putative protein [Arabidopsis thaliana]_x0001_gi|332646690|gb|AEE80211.1| polygalacturonase-like prot…	0	0.2129	<0.01	0.2869	<0.01
UP12_583	gi|30689813|ref|NP_567935.3| uncharacterized protein [Arabidopsis thaliana]_x0001_gi|21554762|gb|AAM63683.1| unknown [Arabidopsis thaliana]_x0001_gi|25054911|gb|AAN71935.1| unknown protein [Arabidopsis thaliana]_x0001_gi|332660877|gb|AEE86277.1| uncharacterized protein AT4G33780 [Arabidopsis thaliana]	8e-44	0.301	<0.01	0.2898	<0.01		UP12_14999	gi|8885590|dbj|BAA97520.1| unnamed protein product [Arabidopsis thaliana]	4e-47	0.3717	<0.01	0.2863	<0.01
UP12_16815	gi|18422823|ref|NP_568687.1| nudix hydrolase 2 [Arabidopsis thaliana]_x0001_gi|68565924|sp|Q94B74.1|NUDT2_ARATH RecName: Full=Nudix hydrolase 2; Short=AtNUDT2; AltName: Full=ADP-ribose pyrophosphatase; AltName: Full=NADH pyrophosphatase_x0001_gi|14596037|gb|AAK68746.1| MutT domain protein-like [Arabidopsis thaliana]_x0001_gi|17978727|gb|AAL47357.1| MutT domain protein-like [Arabidopsis thaliana]_…	1e-104	0.147	<0.01	0.2888	<0.01		UP12_14510	gi|15242959|ref|NP_197666.1| glucomannan 4-beta-mannosyltransferase 2 [Arabidopsis thaliana]_x0001_gi|75171864|sp|Q9FNI7.1|CSLA2_ARATH RecName: Full=Glucomannan 4-beta-mannosyltransferase 2; AltName: Full=Cellulose synthase-like protein A2; Short=AtCslA2; AltName: Full=Glucomannan synthase; AltName: Full=Mannan synthase 2_x0001_gi|10178248|dbj|BAB11680.1| glucosyltransferase-like protein [Arabido…	0	0.2976	<0.01	0.2856	<0.01
UP12_17379	gi|15010692|gb|AAK74005.1| At2g04160/T16B23.1 [Arabidopsis thaliana]_x0001_gi|16323308|gb|AAL15409.1| At2g04160/T16B23.1 [Arabidopsis thaliana]	3e-72	0.2777	<0.01	0.2884	<0.01		UP12_16395	gi|240255805|ref|NP_193027.5| serine carboxypeptidase-like 20 [Arabidopsis thaliana]_x0001_gi|125987775|sp|Q8L7B2.2|SCP20_ARATH RecName: Full=Serine carboxypeptidase-like 20; Flags: Precursor_x0001_gi|332657802|gb|AEE83202.1| serine carboxypeptidase-like 20 [Arabidopsis thaliana]	0	0.3217	<0.01	0.2853	<0.01
UP12_1504	gi|18411929|ref|NP_565178.1| glutathione S-transferase TAU 19 [Arabidopsis thaliana]_x0001_gi|75338923|sp|Q9ZRW8.1|GSTUJ_ARATH RecName: Full=Glutathione S-transferase U19; Short=AtGSTU19; AltName: Full=GST class-tau member 19; AltName: Full=Glutathione S-transferase 8_x0001_gi|14326477|gb|AAK60284.1|AF385691_1 At1g78380/F3F9_11 [Arabidopsis thaliana]_x0001_gi|4006934|emb|CAA10060.1| glutathione t…	1e-109	0.1636	<0.01	0.2798	<0.01		UP12_14451	gi|15220424|ref|NP_172624.1| methylesterase PCR A [Arabidopsis thaliana]_x0001_gi|332278229|sp|Q1JPL7.3|PME18_ARATH RecName: Full=Pectinesterase/pectinesterase inhibitor 18; AltName: Full=AtPMEpcrA; Contains: RecName: Full=Pectinesterase inhibitor 18; AltName: Full=Pectin methylesterase inhibitor 18; Contains: RecName: Full=Bifunctional pectinesterase 18/rRNA N-glycosylase; Short=PE 18; AltName: …	0	0.2188	<0.01	0.2828	<0.01
UP12_25119	gi|13605607|gb|AAK32797.1|AF361629_1 T3B23.2/T3B23.2 [Arabidopsis thaliana]_x0001_gi|19548083|gb|AAL87406.1| T3B23.2/T3B23.2 [Arabidopsis thaliana]	3e-23	0.1866	<0.01	0.2746	<0.01		UP12_20787	#N/A	3e-18	0.3256	<0.01	0.2793	<0.01
UP12_10901	gi|334187181|ref|NP_195253.4| plant regulator RWP-RK family protein [Arabidopsis thaliana]_x0001_gi|374095497|sp|Q7X9B9.3|NLP2_ARATH RecName: Full=Protein NLP2; Short=AtNLP2; AltName: Full=NIN-like protein 2; AltName: Full=Nodule inception protein-like protein 2_x0001_gi|332661088|gb|AEE86488.1| plant regulator RWP-RK family protein [Arabidopsis thaliana]	1e-97	0.1531	<0.01	0.2706	<0.01		UP12_10378	gi|21593610|gb|AAM65577.1| globulin-like protein [Arabidopsis thaliana]	1e-116	0.3321	<0.01	0.2742	<0.01
UP12_20259	gi|30689857|ref|NP_189653.2| nodulin MtN21 /EamA-like transporter family protein [Arabidopsis thaliana]_x0001_gi|75273312|sp|Q9LI65.1|WTR24_ARATH RecName: Full=WAT1-related protein At3g30340_x0001_gi|9294338|dbj|BAB02235.1| nodulin-like protein [Arabidopsis thaliana]_x0001_gi|26452482|dbj|BAC43326.1| unknown protein [Arabidopsis thaliana]_x0001_gi|332644112|gb|AEE77633.1| nodulin MtN21 /EamA-like…	4e-53	0.2469	<0.01	0.2695	<0.01		UP12_11038	gi|15223170|ref|NP_177210.1| cysteine-rich receptor-like protein kinase 3 [Arabidopsis thaliana]_x0001_gi|75333658|sp|Q9CAL2.1|CRK3_ARATH RecName: Full=Cysteine-rich receptor-like protein kinase 3; Short=Cysteine-rich RLK3; Flags: Precursor_x0001_gi|12325043|gb|AAG52470.1|AC010796_9 putative protein kinase; 41292-38663 [Arabidopsis thaliana]_x0001_gi|332196954|gb|AEE35075.1| cysteine-rich recepto…	1e-21	0.3268	<0.01	0.274	<0.01
UP12_7317	gi|15228095|ref|NP_181254.1| aquaporin PIP2-2 [Arabidopsis thaliana]_x0001_gi|21431896|sp|P43287.2|PIP22_ARATH RecName: Full=Aquaporin PIP2-2; AltName: Full=Plasma membrane intrinsic protein 2-2; Short=AtPIP2;2; AltName: Full=Plasma membrane intrinsic protein 2b; Short=PIP2b; AltName: Full=TMP2b; Contains: RecName: Full=Aquaporin PIP2-2, N-terminally processed_x0001_gi|4371284|gb|AAD18142.1| aqua…	1e-154	0.1695	<0.01	0.2681	<0.01		UP12_13813	gi|18409445|ref|NP_564983.1| putative galacturonosyltransferase-like 9 [Arabidopsis thaliana]_x0001_gi|186494322|ref|NP_001117576.1| putative galacturonosyltransferase-like 9 [Arabidopsis thaliana]_x0001_gi|75097066|sp|O04536.1|GATL9_ARATH RecName: Full=Probable galacturonosyltransferase-like 9; AltName: Full=Like glycosyl transferase 8_x0001_gi|13878003|gb|AAK44079.1|AF370264_1 unknown protein […	6e-74	0.3205	<0.01	0.274	<0.01
UP12_23948	gi|62321310|dbj|BAD94548.1| pectinacetylesterase like protein [Arabidopsis thaliana]	1e-44	0.2899	<0.01	0.2674	<0.01		UP12_2973	gi|15217561|ref|NP_172427.1| germin-like protein 5 [Arabidopsis thaliana]_x0001_gi|374095418|sp|P94014.2|GL21_ARATH RecName: Full=Germin-like protein subfamily 2 member 1; Flags: Precursor_x0001_gi|11692852|gb|AAG40029.1|AF324678_1 At1g09560 [Arabidopsis thaliana]_x0001_gi|11908056|gb|AAG41457.1|AF326875_1 putative germin protein [Arabidopsis thaliana]_x0001_gi|12642872|gb|AAK00378.1|AF339696_1 p…	2e-85	0.3325	<0.01	0.2726	<0.01
UP12_29547	gi|18409382|ref|NP_564978.1| nitrate transporter 1:2 [Arabidopsis thaliana]_x0001_gi|75151887|sp|Q8H157.1|PTR19_ARATH RecName: Full=Protein NRT1/ PTR FAMILY 4.6; Short=AtNPF4.6; AltName: Full=Nitrate transporter 1.2; AltName: Full=Nitrate transporter NTL1; AltName: Full=Protein ABA-IMPORTING TRANSPORTER 1_x0001_gi|23397158|gb|AAN31862.1| putative nitrate transporter (NTL1) [Arabidopsis thaliana]_…	4e-93	0.151	<0.01	0.2667	<0.01		UP12_15171	gi|334184973|ref|NP_001189772.1| UDP-xylose synthase 4 [Arabidopsis thaliana]_x0001_gi|227204121|dbj|BAH56912.1| AT2G47650 [Arabidopsis thaliana]_x0001_gi|330255778|gb|AEC10872.1| UDP-xylose synthase 4 [Arabidopsis thaliana]	1e-35	0.1448	<0.01	0.2714	<0.01
UP12_4626	gi|15228095|ref|NP_181254.1| aquaporin PIP2-2 [Arabidopsis thaliana]_x0001_gi|21431896|sp|P43287.2|PIP22_ARATH RecName: Full=Aquaporin PIP2-2; AltName: Full=Plasma membrane intrinsic protein 2-2; Short=AtPIP2;2; AltName: Full=Plasma membrane intrinsic protein 2b; Short=PIP2b; AltName: Full=TMP2b; Contains: RecName: Full=Aquaporin PIP2-2, N-terminally processed_x0001_gi|4371284|gb|AAD18142.1| aqua…	1e-145	0.1891	<0.01	0.2625	<0.01		UP12_4874	gi|15220383|ref|NP_171993.1| atypical dual-speci###city phosphatase 1 [Arabidopsis thaliana]_x0001_gi|73921030|sp|Q9ZVN4.1|Y1500_ARATH RecName: Full=Probable tyrosine-protein phosphatase At1g05000_x0001_gi|4056425|gb|AAC97999.1| ESTs gb|H36249, gb|AA59732 and gb|AA651219 come from this gene [Arabidopsis thaliana]_x0001_gi|28950701|gb|AAO63274.1| At1g05000 [Arabidopsis thaliana]_x0001_gi|110736114…	3e-87	0.3374	<0.01	0.2708	<0.01
UP12_10546	gi|15240262|ref|NP_201528.1| microtubule-associated protein RP/EB family member 1C [Arabidopsis thaliana]_x0001_gi|75262450|sp|Q9FGQ6.1|EB1C_ARATH RecName: Full=Microtubule-associated protein RP/EB family member 1C; AltName: Full=APC-binding protein EB1C; AltName: Full=End-binding protein 1C; Short=AtEB1C; AltName: Full=Protein ATEB1 homolog 1; Short=AtEB1H1_x0001_gi|9759276|dbj|BAB09646.1| unnam…	1e-128	0.3355	<0.01	0.2612	<0.01		UP12_20976	gi|17381178|gb|AAL36401.1| putative arm repeat-containing protein [Arabidopsis thaliana]	7e-49	0.3026	<0.01	0.2688	<0.01
UP12_7893	gi|18390706|ref|NP_563773.1| uncharacterized protein [Arabidopsis thaliana]_x0001_gi|8954047|gb|AAF82221.1|AC067971_29 Strong similarity to a hypothetical protein T27E13.3 gi|7487480 from Arabidopsis thaliana BAC T27E13 gb|AC002338 [Arabidopsis thaliana]_x0001_gi|21595139|gb|AAM66075.1| unknown [Arabidopsis thaliana]_x0001_gi|26449338|dbj|BAC41796.1| unknown protein [Arabidopsis thaliana]_x0001_g…	2e-43	0.0455	<0.01	0.2606	<0.01		UP12_18386	gi|22326685|ref|NP_680161.1| protein ATAF2 [Arabidopsis thaliana]_x0001_gi|75168917|sp|Q9C598.1|NAC81_ARATH RecName: Full=Protein ATAF2; AltName: Full=NAC domain-containing protein 81; Short=ANAC081_x0001_gi|13548337|emb|CAC35884.1| ATAF2 protein [Arabidopsis thaliana]_x0001_gi|19424091|gb|AAL87335.1| unknown protein [Arabidopsis thaliana]_x0001_gi|22136754|gb|AAM91696.1| unknown protein [Arabido…	1e-85	0.311	<0.01	0.2667	<0.01
UP12_22064	gi|15226104|ref|NP_180897.1| uncharacterized protein [Arabidopsis thaliana]_x0001_gi|2459422|gb|AAB80657.1| unknown protein [Arabidopsis thaliana]_x0001_gi|19310603|gb|AAL85032.1| unknown protein [Arabidopsis thaliana]_x0001_gi|24030291|gb|AAN41317.1| unknown protein [Arabidopsis thaliana]_x0001_gi|330253735|gb|AEC08829.1| uncharacterized protein AT2G33390 [Arabidopsis thaliana]	2e-15	0.2608	<0.01	0.2567	<0.01		UP12_14211	gi|186519281|ref|NP_001119153.1| uncharacterized protein [Arabidopsis thaliana]_x0001_gi|332003026|gb|AED90409.1| uncharacterized protein AT5G01910 [Arabidopsis thaliana]	5e-27	0.2333	<0.01	0.2661	<0.01
UP12_1591	#N/A		0.0617	<0.01	0.2556	<0.01		UP12_2940	gi|15222312|ref|NP_172196.1| putative protein phosphatase 2C 2 [Arabidopsis thaliana]_x0001_gi|75303253|sp|Q8RX37.1|P2C02_ARATH RecName: Full=Probable protein phosphatase 2C 2; Short=AtPP2C02; AltName: Full=Protein phosphatase AP2C2_x0001_gi|20258780|gb|AAM13912.1| putative protein phosphatase 2C [Arabidopsis thaliana]_x0001_gi|332189963|gb|AEE28084.1| putative protein phosphatase 2C 2 [Arabidops…	8e-76	0.3012	<0.01	0.2638	<0.01
UP12_938	gi|42572061|ref|NP_974121.1| uncharacterized protein [Arabidopsis thaliana]_x0001_gi|12324742|gb|AAG52324.1|AC011663_3 unknown protein; 106914-104701 [Arabidopsis thaliana]_x0001_gi|12325047|gb|AAG52474.1|AC010796_13 unknown protein; 47588-49801 [Arabidopsis thaliana]_x0001_gi|332196956|gb|AEE35077.1| uncharacterized protein AT1G70550 [Arabidopsis thaliana]	7e-94	0.2368	<0.01	0.2555	<0.01		UP12_19198	gi|13272469|gb|AAK17173.1|AF325105_1 putative protein [Arabidopsis thaliana]_x0001_gi|5541709|emb|CAB51214.1| putative protein [Arabidopsis thaliana]	3e-32	0.315	<0.01	0.2633	<0.01
UP12_18989	gi|15241528|ref|NP_196427.1| asparaginase [Arabidopsis thaliana]_x0001_gi|25108880|sp|P50287.2|ASPG1_ARATH RecName: Full=Isoaspartyl peptidase/L-asparaginase 1; AltName: Full=L-asparagine amidohydrolase 1; Contains: RecName: Full=Isoaspartyl peptidase/L-asparaginase 1 subunit alpha; Contains: RecName: Full=Isoaspartyl peptidase/L-asparaginase 1 subunit beta; Flags: Precursor_x0001_gi|8346547|emb|…	1e-104	0.4205	<0.01	0.2498	<0.01		UP12_14284	gi|15218637|ref|NP_171789.1| rapid alkalinization factor 1 [Arabidopsis thaliana]_x0001_gi|75207425|sp|Q9SRY3.1|RLF1_ARATH RecName: Full=Protein RALF-like 1; AltName: Full=Rapid alkalinization factor 1; Short=AtRALF1; Flags: Precursor_x0001_gi|6056412|gb|AAF02876.1|AC009525_10 Unknown protein [Arabidopsis thaliana]_x0001_gi|33589754|gb|AAQ22643.1| At1g02900 [Arabidopsis thaliana]_x0001_gi|3321893…	1e-36	0.2691	<0.01	0.2629	<0.01
UP12_7207	gi|15235536|ref|NP_195453.1| cytochrome P450, family 81, subfamily D, polypeptide 8 [Arabidopsis thaliana]_x0001_gi|4468803|emb|CAB38204.1| cytochrome P450-like protein [Arabidopsis thaliana]_x0001_gi|7270719|emb|CAB80402.1| cytochrome P450-like protein [Arabidopsis thaliana]_x0001_gi|17473898|gb|AAL38368.1| cytochrome P450-like protein [Arabidopsis thaliana]_x0001_gi|23197764|gb|AAN15409.1| cyto…	1e-107	0.2702	<0.01	0.2497	<0.01		UP12_17098	gi|15240423|ref|NP_200307.1| pyruvate decarboxylase-2 [Arabidopsis thaliana]_x0001_gi|75170291|sp|Q9FFT4.1|PDC2_ARATH RecName: Full=Pyruvate decarboxylase 2; Short=AtPDC2_x0001_gi|9758276|dbj|BAB08775.1| pyruvate decarboxylase [Arabidopsis thaliana]_x0001_gi|332009180|gb|AED96563.1| pyruvate decarboxylase-2 [Arabidopsis thaliana]	1e-79	0.2357	<0.01	0.2627	<0.01
UP12_5557	gi|145334225|ref|NP_001078493.1| SBP (S-ribonuclease binding protein) family protein [Arabidopsis thaliana]_x0001_gi|332661058|gb|AEE86458.1| SBP (S-ribonuclease binding protein) family protein [Arabidopsis thaliana]	1e-42	0.2308	<0.01	0.2475	<0.01		UP12_29098	#N/A	3e-11	0.2317	<0.01	0.2623	<0.01
UP12_22261	gi|79323495|ref|NP_001031446.1| Root phototropism protein 2 [Arabidopsis thaliana]_x0001_gi|145329993|ref|NP_001077982.1| Root phototropism protein 2 [Arabidopsis thaliana]_x0001_gi|51968736|dbj|BAD43060.1| unknown protein [Arabidopsis thaliana]_x0001_gi|330253308|gb|AEC08402.1| Root phototropism protein 2 [Arabidopsis thaliana]_x0001_gi|330253309|gb|AEC08403.1| Root phototropism protein 2 [Arabi…	1e-16	0.139	<0.01	0.2449	<0.01		UP12_15285	gi|186532814|ref|NP_001119510.1| uncharacterized protein [Arabidopsis thaliana]_x0001_gi|332010851|gb|AED98234.1| uncharacterized protein AT5G66600 [Arabidopsis thaliana]	1e-127	0.2209	<0.01	0.262	<0.01
UP12_16979	gi|79530356|ref|NP_199404.3| GDSL esterase/lipase [Arabidopsis thaliana]_x0001_gi|75127073|sp|Q6NMR9.1|GDL84_ARATH RecName: Full=GDSL esterase/lipase At5g45920_x0001_gi|38454102|gb|AAR20745.1| At5g45920 [Arabidopsis thaliana]_x0001_gi|44022121|gb|AAS46640.1| At5g45920 [Arabidopsis thaliana]_x0001_gi|332007932|gb|AED95315.1| GDSL esterase/lipase [Arabidopsis thaliana]	1e-90	0.1663	<0.01	0.2446	<0.01		UP12_12114	gi|15228074|ref|NP_181241.1| phenylalanine ammonia-lyase 1 [Arabidopsis thaliana]_x0001_gi|76803811|sp|P35510.3|PAL1_ARATH RecName: Full=Phenylalanine ammonia-lyase 1_x0001_gi|15028193|gb|AAK76593.1| putative phenylalanine ammonia lyase PAL1 [Arabidopsis thaliana]_x0001_gi|19310727|gb|AAL85094.1| putative phenylalanine ammonia lyase PAL1 [Arabidopsis thaliana]_x0001_gi|20197947|gb|AAM15324.1| phe…	0	0.2585	<0.01	0.2597	<0.01
UP12_5008	gi|18406372|ref|NP_566852.1| brassinosteroid-6-oxidase 2 [Arabidopsis thaliana]_x0001_gi|68565249|sp|Q940V4.1|C85A2_ARATH RecName: Full=Cytochrome P450 85A2; AltName: Full=Brassinosteroid-6-oxidase 2; Short=BR6ox 2; AltName: Full=C6-oxidase 2_x0001_gi|15450575|gb|AAK96559.1| AT3g30180/T20F20_6 [Arabidopsis thaliana]_x0001_gi|17380630|gb|AAL36078.1| AT3g30180/T20F20_6 [Arabidopsis thaliana]_x0001_…	1e-126	0.2627	<0.01	0.243	<0.01		UP12_21655	gi|15240961|ref|NP_198677.1| plant invertase/pectin methylesterase inhibitor superfamily protein [Arabidopsis thaliana]_x0001_gi|10176829|dbj|BAB10151.1| unnamed protein product [Arabidopsis thaliana]_x0001_gi|45773752|gb|AAS76680.1| At5g38610 [Arabidopsis thaliana]_x0001_gi|110740820|dbj|BAE98507.1| hypothetical protein [Arabidopsis thaliana]_x0001_gi|332006958|gb|AED94341.1| plant invertase/pec…	1e-33	0.089	<0.01	0.2586	<0.01
UP12_22131	#N/A	3e-16	0.3145	<0.01	0.2419	<0.01		UP12_26271	gi|15232927|ref|NP_186906.1| mannose-6-phosphate isomerase [Arabidopsis thaliana]_x0001_gi|75336067|sp|Q9M884.1|MPI1_ARATH RecName: Full=Mannose-6-phosphate isomerase 1; AltName: Full=Phosphohexomutase 1; AltName: Full=Phosphomannose isomerase 1; Short=PMI1; AltName: Full=Protein MATERNAL EFFECT EMBRYO ARREST 31_x0001_gi|6957720|gb|AAF32464.1| putative mannose-6-phosphate isomerase [Arabidopsis t…	3e-57	0.2401	<0.01	0.2582	<0.01
UP12_17401	gi|18405808|ref|NP_566838.1| oxoglutarate/iron-dependent oxygenase [Arabidopsis thaliana]_x0001_gi|21617881|gb|AAM66931.1| prolyl 4-hydroxylase, putative [Arabidopsis thaliana]_x0001_gi|332643929|gb|AEE77450.1| oxoglutarate/iron-dependent oxygenase [Arabidopsis thaliana]	1e-134	0.2346	<0.01	0.2327	<0.01		UP12_18188	gi|18403867|ref|NP_566738.1| xyloglucan endotransglucosylase/hydrolase protein 16 [Arabidopsis thaliana]_x0001_gi|38605344|sp|Q8LG58.2|XTH16_ARATH RecName: Full=Probable xyloglucan endotransglucosylase/hydrolase protein 16; Short=At-XTH16; Short=XTH-16; Flags: Precursor_x0001_gi|9293946|dbj|BAB01849.1| endoxyloglucan endotransglycosylase [Arabidopsis thaliana]_x0001_gi|51969750|dbj|BAD43567.1| pu…	6e-58	0.2069	<0.01	0.2574	<0.01
UP12_8119	gi|8778304|gb|AAF79313.1|AC002304_6 F14J16.9 [Arabidopsis thaliana]	5e-81	0.3461	<0.01	0.2316	<0.01		UP12_26316	gi|15228920|ref|NP_188940.1| CBL-interacting serine/threonine-protein kinase 7 [Arabidopsis thaliana]_x0001_gi|75338665|sp|Q9XIW0.1|CIPK7_ARATH RecName: Full=CBL-interacting serine/threonine-protein kinase 7; AltName: Full=SNF1-related kinase 3.10; AltName: Full=SOS2-like protein kinase PKS7; AltName: Full=Serine/threonine-protein kinase SR2; Short=AtSR2; Short=AtSRPK1_x0001_gi|13249113|gb|AAK166…	2e-79	0.1845	<0.01	0.257	<0.01
UP12_1174	gi|15229517|ref|NP_188403.1| glutamate decarboxylase 5 [Arabidopsis thaliana]_x0001_gi|238479801|ref|NP_001154621.1| glutamate decarboxylase 5 [Arabidopsis thaliana]_x0001_gi|75311525|sp|Q9LSH2.1|DCE5_ARATH RecName: Full=Glutamate decarboxylase 5; Short=GAD 5_x0001_gi|9294589|dbj|BAB02870.1| glutamate decarboxylase [Arabidopsis thaliana]_x0001_gi|332642482|gb|AEE76003.1| glutamate decarboxylase 5…	0	0.2817	<0.01	0.2274	<0.01		UP12_7774	gi|30692666|ref|NP_851092.1| glucuronidase 3 [Arabidopsis thaliana]_x0001_gi|332006539|gb|AED93922.1| glucuronidase 3 [Arabidopsis thaliana]	1e-124	0.2716	<0.01	0.2566	<0.01
UP12_3880	gi|42570280|ref|NP_849978.2| UDP-glycosyltransferase 72D1 [Arabidopsis thaliana]_x0001_gi|75315911|sp|Q9ZU72.1|U72D1_ARATH RecName: Full=UDP-glycosyltransferase 72D1_x0001_gi|4218002|gb|AAD12210.1| putative flavonol 3-O-glucosyltransferase [Arabidopsis thaliana]_x0001_gi|330251688|gb|AEC06782.1| UDP-glycosyltransferase 72D1 [Arabidopsis thaliana]_x0001_gi|591402246|gb|AHL38850.1| glycosyltransfer…	3e-33	0.1949	<0.01	0.2251	<0.01		UP12_2482	#N/A	4e-32	0.2219	<0.01	0.2557	<0.01
UP12_29715	gi|227206454|dbj|BAH57282.1| AT5G50150 [Arabidopsis thaliana]	9e-89	0.185	<0.01	0.2241	<0.01		UP12_250	gi|334183695|ref|NP_001185335.1| uncharacterized protein [Arabidopsis thaliana]_x0001_gi|60547655|gb|AAX23791.1| hypothetical protein At1g67035 [Arabidopsis thaliana]_x0001_gi|332196467|gb|AEE34588.1| uncharacterized protein AT1G67035 [Arabidopsis thaliana]	2e-44	0.1985	<0.01	0.2535	<0.01
UP12_833	gi|15228907|ref|NP_191199.1| WRKY transcription factor 70 [Arabidopsis thaliana]_x0001_gi|29839651|sp|Q9LY00.1|WRK70_ARATH RecName: Full=Probable WRKY transcription factor 70; AltName: Full=WRKY DNA-binding protein 70_x0001_gi|15991738|gb|AAL13046.1|AF421157_1 WRKY transcription factor 70 [Arabidopsis thaliana]_x0001_gi|7594518|emb|CAB88043.1| DNA-binding protein-like [Arabidopsis thaliana]_x0001…	4e-89	0.2252	<0.01	0.2198	<0.01		UP12_5999	gi|15810139|gb|AAL07213.1| unknown protein [Arabidopsis thaliana]	5e-24	0.2766	<0.01	0.2515	<0.01
UP12_23957	gi|15228032|ref|NP_181214.1| UDP-glucosyl transferase 73C2 [Arabidopsis thaliana]_x0001_gi|75315659|sp|Q9ZQ98.1|U73C2_ARATH RecName: Full=UDP-glycosyltransferase 73C2_x0001_gi|4415921|gb|AAD20152.1| putative glucosyl transferase [Arabidopsis thaliana]_x0001_gi|330254201|gb|AEC09295.1| UDP-glucosyl transferase 73C2 [Arabidopsis thaliana]_x0001_gi|591402164|gb|AHL38809.1| glycosyltransferase, parti…	3e-69	0.2836	<0.01	0.2194	<0.01		UP12_24835	#N/A	1e-81	0.2436	<0.01	0.2488	<0.01
UP12_5867	gi|15232846|ref|NP_186859.1| UDP-glycosyltransferase 83A1 [Arabidopsis thaliana]_x0001_gi|75265806|sp|Q9SGA8.1|U83A1_ARATH RecName: Full=UDP-glycosyltransferase 83A1_x0001_gi|6513946|gb|AAF14850.1|AC011664_32 putative UDP-glucosyl transferase [Arabidopsis thaliana]_x0001_gi|332640242|gb|AEE73763.1| UDP-glycosyltransferase 83A1 [Arabidopsis thaliana]	3e-56	0.2037	<0.01	0.2194	<0.01		UP12_21005	gi|18412529|ref|NP_565223.1| homeobox-leucine zipper protein GLABRA 2 [Arabidopsis thaliana]_x0001_gi|147744564|sp|P46607.3|HGL2_ARATH RecName: Full=Homeobox-leucine zipper protein GLABRA 2; AltName: Full=HD-ZIP protein ATHB-10; AltName: Full=Homeobox-leucine zipper protein ATHB-10_x0001_gi|13430764|gb|AAK26004.1|AF360294_1 putative homeobox protein GLABRA2 [Arabidopsis thaliana]_x0001_gi|1212757…	1e-79	0.1932	<0.01	0.2469	<0.01
UP12_8774	gi|30679796|ref|NP_179281.3| UDP-glycosyltransferase 90A1 [Arabidopsis thaliana]_x0001_gi|75217060|sp|Q9ZVX4.1|U90A1_ARATH RecName: Full=UDP-glycosyltransferase 90A1_x0001_gi|3757518|gb|AAC64220.1| putative glucosyltransferase [Arabidopsis thaliana]_x0001_gi|330251455|gb|AEC06549.1| UDP-glycosyltransferase 90A1 [Arabidopsis thaliana]	1e-108	0.3643	<0.01	0.2189	<0.01		UP12_21544	gi|21593950|gb|AAM65900.1| protein kinase, putative [Arabidopsis thaliana]	1e-78	0.2855	<0.01	0.2469	<0.01
UP12_2752	gi|15240474|ref|NP_200330.1| GTP-binding nuclear protein Ran-3 [Arabidopsis thaliana]_x0001_gi|76789666|sp|Q8H156.2|RAN3_ARATH RecName: Full=GTP-binding nuclear protein Ran-3; AltName: Full=Ras-related nuclear protein 3_x0001_gi|2149051|gb|AAB58478.1| small Ras-like GTP-binding protein [Arabidopsis thaliana]_x0001_gi|9758116|dbj|BAB08588.1| small Ras-like GTP-binding protein [Arabidopsis thaliana…	1e-117	0.2682	<0.01	0.2183	<0.01		UP12_20628	gi|15220383|ref|NP_171993.1| atypical dual-speci###city phosphatase 1 [Arabidopsis thaliana]_x0001_gi|73921030|sp|Q9ZVN4.1|Y1500_ARATH RecName: Full=Probable tyrosine-protein phosphatase At1g05000_x0001_gi|4056425|gb|AAC97999.1| ESTs gb|H36249, gb|AA59732 and gb|AA651219 come from this gene [Arabidopsis thaliana]_x0001_gi|28950701|gb|AAO63274.1| At1g05000 [Arabidopsis thaliana]_x0001_gi|110736114…	7e-86	0.2779	<0.01	0.2468	<0.01
UP12_26331	gi|12323727|gb|AAG51823.1|AC016163_12 putative inositol polyphosphate phosphatase, 5' partial; 1-2276 [Arabidopsis thaliana]	1e-66	0.2407	<0.01	0.2169	<0.01		UP12_20741	gi|18401331|ref|NP_565638.1| heat shock family protein [Arabidopsis thaliana]_x0001_gi|4557057|gb|AAD22497.1| expressed protein [Arabidopsis thaliana]_x0001_gi|20197413|gb|AAM15067.1| expressed protein [Arabidopsis thaliana]_x0001_gi|89001043|gb|ABD59111.1| At2g27140 [Arabidopsis thaliana]_x0001_gi|330252848|gb|AEC07942.1| heat shock family protein [Arabidopsis thaliana]	4e-25	0.162	<0.01	0.2462	<0.01
UP12_15190	#N/A	5e-09	0.197	<0.01	0.2167	<0.01		UP12_12237	gi|9757846|dbj|BAB08480.1| unnamed protein product [Arabidopsis thaliana]	6e-64	0.3038	<0.01	0.2462	<0.01
UP12_11643	gi|15233656|ref|NP_194133.1| NIN like protein 7 [Arabidopsis thaliana]_x0001_gi|313471382|sp|Q84TH9.2|NLP7_ARATH RecName: Full=Protein NLP7; Short=AtNLP7; AltName: Full=NIN-like protein 7; AltName: Full=Nodule inception protein-like protein 7_x0001_gi|2262113|gb|AAB63621.1| unknown protein [Arabidopsis thaliana]_x0001_gi|5668630|emb|CAB51645.1| putative protein [Arabidopsis thaliana]_x0001_gi|726…	2e-47	0.409	<0.01	0.2158	<0.01		UP12_8278	gi|15234745|ref|NP_194773.1| UDP-D-glucuronate 4-epimerase 1 [Arabidopsis thaliana]_x0001_gi|297798928|ref|XP_002867348.1| UDP-D-glucuronate 4-epimerase 1 [Arabidopsis lyrata subsp. lyrata]_x0001_gi|75311748|sp|Q9M0B6.1|GAE1_ARATH RecName: Full=UDP-glucuronate 4-epimerase 1; AltName: Full=UDP-glucuronic acid epimerase 1; Short=AtUGlcAE3_x0001_gi|7269945|emb|CAB79762.1| nucleotide sugar epimerase-…	1e-96	0.2655	<0.01	0.2461	<0.01
UP12_13659	#N/A	3e-50	0.2163	<0.01	0.2157	<0.01		UP12_28940	gi|15230434|ref|NP_190693.1| Senescence/dehydration-associated protein-like protein [Arabidopsis thaliana]_x0001_gi|6562277|emb|CAB62647.1| putative protein [Arabidopsis thaliana]_x0001_gi|15215688|gb|AAK91390.1| AT3g51250/F24M12_290 [Arabidopsis thaliana]_x0001_gi|21464565|gb|AAM52237.1| AT3g51250/F24M12_290 [Arabidopsis thaliana]_x0001_gi|332645247|gb|AEE78768.1| Senescence/dehydration-associat…	4e-40	0.2134	<0.01	0.2456	<0.01
UP12_21799	#N/A	4e-14	0.1673	<0.01	0.2139	<0.01		UP12_23443	gi|145334127|ref|NP_001078444.1| phosphoglucose isomerase 1 [Arabidopsis thaliana]_x0001_gi|332659534|gb|AEE84934.1| phosphoglucose isomerase 1 [Arabidopsis thaliana]	1e-55	0.1928	<0.01	0.2445	<0.01
UP12_21857	gi|15230110|ref|NP_189085.1| hydrolase, alpha/beta fold family protein [Arabidopsis thaliana]_x0001_gi|11994705|dbj|BAB02943.1| hydrolase-like protein [Arabidopsis thaliana]_x0001_gi|51536428|gb|AAU05452.1| At3g24420 [Arabidopsis thaliana]_x0001_gi|53828585|gb|AAU94402.1| At3g24420 [Arabidopsis thaliana]_x0001_gi|110738305|dbj|BAF01081.1| hypothetical protein [Arabidopsis thaliana]_x0001_gi|33264…	1e-71	0.1283	<0.01	0.21	<0.01		UP12_24649	gi|51970910|dbj|BAD44147.1| phosphomannose isomerase (din9) [Arabidopsis thaliana]	7e-58	0.2208	<0.01	0.2439	<0.01
UP12_18345	#N/A	3e-26	0.2041	<0.01	0.2094	<0.01		UP12_13214	gi|30696620|ref|NP_200367.2| putative serine/threonine-protein kinase WNK11 [Arabidopsis thaliana]_x0001_gi|75323650|sp|Q6ICW6.1|WNK11_ARATH RecName: Full=Probable serine/threonine-protein kinase WNK11; Short=AtWNK11; AltName: Full=Protein kinase with no lysine 11_x0001_gi|48596991|gb|AAT46036.1| At5g55560 [Arabidopsis thaliana]_x0001_gi|50198956|gb|AAT70481.1| At5g55560 [Arabidopsis thaliana]_x0…	7e-27	0.2936	<0.01	0.2433	<0.01
UP12_13445	gi|18403549|ref|NP_565787.1| light-harvesting chlorophyll protein complex II subunit B1 [Arabidopsis thaliana]_x0001_gi|11908034|gb|AAG41446.1|AF326864_1 putative photosystem II type I chlorophyll a/b binding protein [Arabidopsis thaliana]_x0001_gi|12642854|gb|AAK00369.1|AF339687_1 putative photosystem II type I chlorophyll a/b binding protein [Arabidopsis thaliana]_x0001_gi|16366|emb|CAA45789.1|…	1e-138	0.2054	<0.01	0.2079	<0.01		UP12_7617	gi|15227542|ref|NP_181142.1| protein NDR1/HIN1-like 10 [Arabidopsis thaliana]_x0001_gi|75313491|sp|Q9SJ52.1|YLS9_ARATH RecName: Full=Protein YLS9; AltName: Full=Protein NDR1/HIN1-LIKE 10; Short=AtNHL10; AltName: Full=Protein YELLOW-LEAF-SPECIFIC GENE 9_x0001_gi|4510371|gb|AAD21459.1| similar to harpin-induced protein hin1 from tobacco [Arabidopsis thaliana]_x0001_gi|13122296|dbj|BAB32889.1| hin1 …	5e-66	0.284	<0.01	0.242	<0.01
UP12_2391	gi|18404658|ref|NP_566777.1| allene oxide cyclase 3 [Arabidopsis thaliana]_x0001_gi|73921673|sp|Q9LS01.1|AOC3_ARATH RecName: Full=Allene oxide cyclase 3, chloroplastic; Flags: Precursor_x0001_gi|7939564|dbj|BAA95765.1| unnamed protein product [Arabidopsis thaliana]_x0001_gi|21592959|gb|AAM64909.1| allene oxide cyclase, putative [Arabidopsis thaliana]_x0001_gi|34391986|emb|CAC83763.1| allene oxide…	1e-86	0.0706	<0.01	0.2054	<0.01		UP12_19864	gi|15235712|ref|NP_195493.1| homeobox-leucine zipper protein HAT22 [Arabidopsis thaliana]_x0001_gi|1170409|sp|P46604.1|HAT22_ARATH RecName: Full=Homeobox-leucine zipper protein HAT22; AltName: Full=Homeodomain-leucine zipper protein HAT22; Short=HD-ZIP protein 22_x0001_gi|549887|gb|AAA56902.1| homeobox protein [Arabidopsis thaliana]_x0001_gi|549888|gb|AAA56903.1| homeobox protein [Arabidopsis tha…	6e-80	0.2049	<0.01	0.2407	<0.01
UP12_13490	gi|18422246|ref|NP_568610.1| BRI1 kinase inhibitor 1 [Arabidopsis thaliana]_x0001_gi|75171757|sp|Q9FMZ0.1|BKI1_ARATH RecName: Full=BRI1 kinase inhibitor 1_x0001_gi|10177278|dbj|BAB10631.1| unnamed protein product [Arabidopsis thaliana]_x0001_gi|192571736|gb|ACF04813.1| At5g42750 [Arabidopsis thaliana]_x0001_gi|332007473|gb|AED94856.1| BRI1 kinase inhibitor 1 [Arabidopsis thaliana]	1e-73	0.1922	<0.01	0.2047	<0.01		UP12_24798	gi|15233990|ref|NP_192705.1| oxidoreductase family protein [Arabidopsis thaliana]_x0001_gi|73921136|sp|Q9SZ83.1|Y4967_ARATH RecName: Full=Uncharacterized oxidoreductase At4g09670_x0001_gi|4538897|emb|CAB39634.1| AX110P-like protein [Arabidopsis thaliana]_x0001_gi|7267662|emb|CAB78090.1| AX110P-like protein [Arabidopsis thaliana]_x0001_gi|21554042|gb|AAM63123.1| AX110P-like protein [Arabidopsis th…	2e-84	0.2136	<0.01	0.2406	<0.01
UP12_24197	gi|15220118|ref|NP_178151.1| ATPase katanin p60 [Arabidopsis thaliana]_x0001_gi|60390221|sp|Q9SEX2.1|KTNA1_ARATH RecName: Full=Katanin p60 ATPase-containing subunit A1; Short=Katanin p60 subunit A1; AltName: Full=CAD ATPase; AltName: Full=Katanin-1; Short=Atp60; AltName: Full=Protein BOTERO 1; AltName: Full=Protein ECTOPIC ROOT HAIR 3; AltName: Full=Protein FAT ROOT; AltName: Full=Protein FRAGILE…	2e-80	0.1529	<0.01	0.2044	<0.01		UP12_9403	gi|21553837|gb|AAM62930.1| phytochelatin synthetase-like protein [Arabidopsis thaliana]	0	0.1481	<0.01	0.2375	<0.01
UP12_28091	gi|15228032|ref|NP_181214.1| UDP-glucosyl transferase 73C2 [Arabidopsis thaliana]_x0001_gi|75315659|sp|Q9ZQ98.1|U73C2_ARATH RecName: Full=UDP-glycosyltransferase 73C2_x0001_gi|4415921|gb|AAD20152.1| putative glucosyl transferase [Arabidopsis thaliana]_x0001_gi|330254201|gb|AEC09295.1| UDP-glucosyl transferase 73C2 [Arabidopsis thaliana]_x0001_gi|591402164|gb|AHL38809.1| glycosyltransferase, parti…	5e-69	0.1311	<0.01	0.2037	<0.01		UP12_15751	gi|15227687|ref|NP_180563.1| putative protein phosphatase 2C 25 [Arabidopsis thaliana]_x0001_gi|75223238|sp|O80871.1|P2C25_ARATH RecName: Full=Probable protein phosphatase 2C 25; Short=AtPP2C25; AltName: Full=Protein phosphatase AP2C1_x0001_gi|13877671|gb|AAK43913.1|AF370594_1 putative protein phosphatase 2C [Arabidopsis thaliana]_x0001_gi|3420049|gb|AAC31850.1| putative protein phosphatase 2C [A…	2e-65	0.2882	<0.01	0.2349	<0.01
UP12_9976	gi|15233062|ref|NP_191681.1| (+)-neomenthol dehydrogenase [Arabidopsis thaliana]_x0001_gi|75311801|sp|Q9M2E2.1|SDR1_ARATH RecName: Full=(+)-neomenthol dehydrogenase; AltName: Full=Menthone:neomenthol reductase; AltName: Full=Short-chain dehydrogenase/reductase 1; Short=AtSDR1_x0001_gi|6850889|emb|CAB71052.1| putative protein [Arabidopsis thaliana]_x0001_gi|15028055|gb|AAK76558.1| unknown protein …	1e-100	0.2131	<0.01	0.2031	<0.01		UP12_21529	#N/A	2e-11	0.2851	<0.01	0.232	<0.01
UP12_13922	gi|58041010|gb|AAW63134.1| dehydroquinate dehydratase/shikimate dehydrogenase [Arabidopsis thaliana]	1e-106	0.3179	<0.01	0.2001	<0.01		UP12_25904	gi|22326906|ref|NP_197514.2| SOUL heme-binding protein [Arabidopsis thaliana]_x0001_gi|17473811|gb|AAL38336.1| unknown protein [Arabidopsis thaliana]_x0001_gi|23197728|gb|AAN15391.1| unknown protein [Arabidopsis thaliana]_x0001_gi|332005416|gb|AED92799.1| SOUL heme-binding protein [Arabidopsis thaliana]	2e-14	0.2586	<0.01	0.232	<0.01
UP12_4392	gi|9958068|gb|AAG09557.1|AC011810_16 Unknown Protein [Arabidopsis thaliana]	1e-76	0.0755	<0.01	0.1999	<0.01		UP12_4222	gi|18394307|ref|NP_563986.1| NAD(P)H dehydrogenase subunit 48 [Arabidopsis thaliana]_x0001_gi|6587804|gb|AAF18495.1|AC010924_8 ESTs gb|T43280, gb|AA395195 come from this gene [Arabidopsis thaliana]_x0001_gi|16323198|gb|AAL15333.1| At1g15980/T24D18_8 [Arabidopsis thaliana]_x0001_gi|21537186|gb|AAM61527.1| unknown [Arabidopsis thaliana]_x0001_gi|21700921|gb|AAM70584.1| At1g15980/T24D18_8 [Arabidops…	2e-88	0.1884	<0.01	0.2285	<0.01
UP12_18147	#N/A		0.1748	<0.01	0.1986	<0.01		UP12_10410	gi|15233884|ref|NP_194188.1| dicarboxylate carrier 2 [Arabidopsis thaliana]_x0001_gi|75313179|sp|Q9SB52.1|PUMP4_ARATH RecName: Full=Mitochondrial uncoupling protein 4; Short=AtPUMP4; AltName: Full=Mitochondrial dicarboxylate carrier 2_x0001_gi|4220533|emb|CAA23006.1| putative mitochondrial uncoupling protein [Arabidopsis thaliana]_x0001_gi|7269307|emb|CAB79367.1| putative mitochondrial uncoupling…	1e-125	0.1484	<0.01	0.2272	<0.01
UP12_20989	#N/A		0.19	<0.01	0.1965	<0.01		UP12_912	gi|15223861|ref|NP_177845.1| sugar transport protein 14 [Arabidopsis thaliana]_x0001_gi|334183962|ref|NP_001185417.1| sugar transport protein 14 [Arabidopsis thaliana]_x0001_gi|85701282|sp|Q8GW61.2|STP14_ARATH RecName: Full=Sugar transport protein 14; AltName: Full=Hexose transporter 14_x0001_gi|3540199|gb|AAC34349.1| Putative monosaccharide transport protein [Arabidopsis thaliana]_x0001_gi|15487…	1e-113	0.2042	<0.01	0.2246	<0.01
UP12_13682	gi|15219870|ref|NP_173653.1| UDP-glucosyl transferase 85A2 [Arabidopsis thaliana]_x0001_gi|75315975|sp|Q9ZWJ3.1|U85A2_ARATH RecName: Full=UDP-glycosyltransferase 85A2_x0001_gi|9392679|gb|AAF87256.1|AC068562_3 Identical to UDP-glucose glucosyltransferase from Arabidopsis thaliana gb|AB016819 and contains a UDP-glucosyl transferase PF|00201 domain. ESTs gb|T46254, gb|R83990, gb|H37246, gb|W43072, g…	0	0.2082	<0.01	0.1964	<0.01		UP12_24291	gi|15222437|ref|NP_172237.1| protein kinase APK1A [Arabidopsis thaliana]_x0001_gi|42571375|ref|NP_973778.1| protein kinase APK1A [Arabidopsis thaliana]_x0001_gi|1168470|sp|Q06548.1|APK1A_ARATH RecName: Full=Protein kinase APK1A, chloroplastic; Flags: Precursor_x0001_gi|217829|dbj|BAA02092.1| tyrosine-serine-threonine kinase [Arabidopsis thaliana]_x0001_gi|28393320|gb|AAO42086.1| putative protein …	5e-69	0.1226	<0.01	0.2239	<0.01
UP12_21609	gi|18414255|ref|NP_568121.1| ras-related protein RABC2a [Arabidopsis thaliana]_x0001_gi|297810433|ref|XP_002873100.1| predicted protein [Arabidopsis lyrata subsp. lyrata]_x0001_gi|75098916|sp|O49841.1|RAC2A_ARATH RecName: Full=Ras-related protein RABC2a; Short=AtRABC2a; AltName: Full=Ras-related protein Rab18B; Short=AtRab18B_x0001_gi|2723477|dbj|BAA24074.1| GTP-binding protein [Arabidopsis thali…	4e-98	0.1278	<0.01	0.1944	<0.01		UP12_2589	gi|15239462|ref|NP_200894.1| RAB GTPase homolog A1F [Arabidopsis thaliana]_x0001_gi|75171043|sp|Q9FJH0.1|RAA1F_ARATH RecName: Full=Ras-related protein RABA1f; Short=AtRABA1f_x0001_gi|10176913|dbj|BAB10106.1| GTP-binding protein, ras-like [Arabidopsis thaliana]_x0001_gi|26452359|dbj|BAC43265.1| putative GTP-binding protein [Arabidopsis thaliana]_x0001_gi|28950757|gb|AAO63302.1| At5g60860 [Arabidop…	1e-93	0.1896	<0.01	0.2237	<0.01
UP12_1923	#N/A		0.0614	<0.01	0.1937	<0.01		UP12_10538	#N/A		0.1152	<0.01	0.2234	<0.01
UP12_10975	gi|30680240|ref|NP_850531.1| ARM domain-containing protein [Arabidopsis thaliana]_x0001_gi|79313153|ref|NP_001030656.1| ARM domain-containing protein [Arabidopsis thaliana]_x0001_gi|332641012|gb|AEE74533.1| ARM domain-containing protein [Arabidopsis thaliana]_x0001_gi|332641013|gb|AEE74534.1| ARM domain-containing protein [Arabidopsis thaliana]	3e-68	0.2255	<0.01	0.1923	<0.01		UP12_15902	gi|15238980|ref|NP_199065.1| disease resistance-responsive (dirigent-like protein) family protein [Arabidopsis thaliana]_x0001_gi|75170827|sp|Q9FIG7.1|DIR2_ARATH RecName: Full=Dirigent protein 2; Short=AtDIR2; Flags: Precursor_x0001_gi|9759486|dbj|BAB10491.1| disease resistance response protein-like [Arabidopsis thaliana]_x0001_gi|20260392|gb|AAM13094.1| unknown protein [Arabidopsis thaliana]_x00…	1e-57	0.1526	<0.01	0.2227	<0.01
UP12_13552	gi|18412158|ref|NP_567252.1| uncharacterized protein [Arabidopsis thaliana]_x0001_gi|16226697|gb|AAL16235.1|AF428466_1 AT4g03150/F4C21_7 [Arabidopsis thaliana]_x0001_gi|21928055|gb|AAM78056.1| AT4g03150/F4C21_7 [Arabidopsis thaliana]_x0001_gi|332656879|gb|AEE82279.1| uncharacterized protein AT4G03150 [Arabidopsis thaliana]	7e-41	0.2089	<0.01	0.1918	<0.01		UP12_7853	gi|15228789|ref|NP_191158.1| protein ESKIMO 1 [Arabidopsis thaliana]_x0001_gi|75181009|sp|Q9LY46.1|TBL29_ARATH RecName: Full=Protein ESKIMO 1; AltName: Full=Protein trichome birefringence-like 29_x0001_gi|7573494|emb|CAB87853.1| putative protein [Arabidopsis thaliana]_x0001_gi|332645943|gb|AEE79464.1| uncharacterized protein AT3G55990 [Arabidopsis thaliana]	1e-109	0.1228	<0.01	0.2204	<0.01
UP12_7120	#N/A		0.2158	<0.01	0.1912	<0.01		UP12_10777	gi|15225120|ref|NP_180725.1| Stress responsive alpha-beta barrel domain protein [Arabidopsis thaliana]_x0001_gi|4582460|gb|AAD24844.1| unknown protein [Arabidopsis thaliana]_x0001_gi|38603876|gb|AAR24683.1| At2g31670 [Arabidopsis thaliana]_x0001_gi|38638692|gb|AAR25640.1| At2g31670 [Arabidopsis thaliana]_x0001_gi|330253477|gb|AEC08571.1| Stress responsive alpha-beta barrel domain protein [Arabido…	1e-49	0.2947	<0.01	0.2177	<0.01
UP12_10481	gi|30680880|ref|NP_850546.1| major facilitator superfamily protein [Arabidopsis thaliana]_x0001_gi|51971813|dbj|BAD44571.1| unnamed protein product [Arabidopsis thaliana]_x0001_gi|222423196|dbj|BAH19575.1| AT3G09470 [Arabidopsis thaliana]_x0001_gi|332641250|gb|AEE74771.1| Major facilitator superfamily protein [Arabidopsis thaliana]	1e-150	0.1826	<0.01	0.1903	<0.01		UP12_3943	gi|15231849|ref|NP_190930.1| pyrophosphorylase 4 [Arabidopsis thaliana]_x0001_gi|6729513|emb|CAB67669.1| inorganic pyrophosphatase-like protein [Arabidopsis thaliana]_x0001_gi|110741493|dbj|BAE98700.1| inorganic pyrophosphatase -like protein [Arabidopsis thaliana]_x0001_gi|332645599|gb|AEE79120.1| pyrophosphorylase 4 [Arabidopsis thaliana]	1e-112	0.274	<0.01	0.2167	<0.01
UP12_20801	#N/A		0.1958	<0.01	0.1892	<0.01		UP12_27887	gi|30678135|ref|NP_171650.2| protein trichome birefringence-like 25 [Arabidopsis thaliana]_x0001_gi|75146660|sp|Q84JH9.1|TBL25_ARATH RecName: Full=Protein trichome birefringence-like 25_x0001_gi|28393779|gb|AAO42299.1| unknown protein [Arabidopsis thaliana]_x0001_gi|28973437|gb|AAO64043.1| unknown protein [Arabidopsis thaliana]_x0001_gi|332189164|gb|AEE27285.1| protein trichome birefringence-like…	6e-53	0.128	<0.01	0.2165	<0.01
UP12_2206	gi|15241865|ref|NP_201061.1| uncharacterized protein [Arabidopsis thaliana]_x0001_gi|10178086|dbj|BAB11505.1| unnamed protein product [Arabidopsis thaliana]_x0001_gi|110738788|dbj|BAF01317.1| hypothetical protein [Arabidopsis thaliana]_x0001_gi|332010238|gb|AED97621.1| uncharacterized protein AT5G62550 [Arabidopsis thaliana]	4e-40	0.192	<0.01	0.1875	<0.01		UP12_21212	gi|42568048|ref|NP_197784.2| alpha-humulene/(-)-(E)-beta-caryophyllene synthase [Arabidopsis thaliana]_x0001_gi|205785549|sp|Q84UU4.2|HUMS_ARATH RecName: Full=Alpha-humulene/(-)-(E)-beta-caryophyllene synthase; AltName: Full=Terpenoid synthase 21; Short=AtTPS21_x0001_gi|332005855|gb|AED93238.1| alpha-humulene/(-)-(E)-beta-caryophyllene synthase [Arabidopsis thaliana]	8e-72	0.1357	<0.01	0.216	<0.01
UP12_20051	gi|30680322|ref|NP_849339.1| Leucine-rich repeat-containing protein [Arabidopsis thaliana]_x0001_gi|75331365|sp|Q8W3M4.1|Y4744_ARATH RecName: Full=Uncharacterized protein At4g06744; Flags: Precursor_x0001_gi|18149208|dbj|BAB83614.1| extensin-like protein [Arabidopsis thaliana]_x0001_gi|332657160|gb|AEE82560.1| Leucine-rich repeat-containing protein [Arabidopsis thaliana]	3e-83	0.1589	<0.01	0.1854	<0.01		UP12_27343	gi|42572763|ref|NP_974477.1| germin-like protein 10 [Arabidopsis thaliana]_x0001_gi|332646774|gb|AEE80295.1| germin-like protein 10 [Arabidopsis thaliana]	1e-40	0.0964	<0.01	0.216	<0.01
UP12_6945	gi|110740126|dbj|BAF01963.1| MRP-like ABC transporter [Arabidopsis thaliana]	1e-67	0.2886	<0.01	0.1842	<0.01		UP12_14613	gi|30686588|ref|NP_850253.1| fasciclin-like arabinogalactan protein 16 [Arabidopsis thaliana]_x0001_gi|75158667|sp|Q8RWC5.1|FLA16_ARATH RecName: Full=Fasciclin-like arabinogalactan protein 16; Flags: Precursor_x0001_gi|20260580|gb|AAM13188.1| unknown protein [Arabidopsis thaliana]_x0001_gi|30387537|gb|AAP31934.1| At2g35860 [Arabidopsis thaliana]_x0001_gi|330254078|gb|AEC09172.1| fasciclin-like ar…	0	0.1106	<0.01	0.2132	<0.01
UP12_7458	gi|15223402|ref|NP_174587.1| MATE efflux family protein [Arabidopsis thaliana]_x0001_gi|17065360|gb|AAL32834.1| Unknown protein [Arabidopsis thaliana]_x0001_gi|21387205|gb|AAM48006.1| unknown protein [Arabidopsis thaliana]_x0001_gi|332193445|gb|AEE31566.1| MATE efflux family protein [Arabidopsis thaliana]	0	0.1557	<0.01	0.1836	<0.01		UP12_10012	gi|15231849|ref|NP_190930.1| pyrophosphorylase 4 [Arabidopsis thaliana]_x0001_gi|6729513|emb|CAB67669.1| inorganic pyrophosphatase-like protein [Arabidopsis thaliana]_x0001_gi|110741493|dbj|BAE98700.1| inorganic pyrophosphatase -like protein [Arabidopsis thaliana]_x0001_gi|332645599|gb|AEE79120.1| pyrophosphorylase 4 [Arabidopsis thaliana]	1e-87	0.2616	<0.01	0.2128	<0.01
UP12_18514	gi|15234332|ref|NP_195345.1| ferulic acid 5-hydroxylase 1 [Arabidopsis thaliana]_x0001_gi|5921932|sp|Q42600.1|C84A1_ARATH RecName: Full=Cytochrome P450 84A1; AltName: Full=Ferulate-5-hydroxylase; Short=F5H_x0001_gi|1488255|gb|AAC49389.1| ferulate-5-hydroxylase [Arabidopsis thaliana]_x0001_gi|2961381|emb|CAA18128.1| ferulate-5-hydroxylase (FAH1) [Arabidopsis thaliana]_x0001_gi|3925365|gb|AAD11580.…	2e-66	0.2497	<0.01	0.1797	<0.01		UP12_3246	#N/A	3e-15	0.2192	<0.01	0.2118	<0.01
UP12_8434	gi|15240090|ref|NP_196275.1| probable carboxylesterase 15 [Arabidopsis thaliana]_x0001_gi|30681513|ref|NP_850782.1| probable carboxylesterase 15 [Arabidopsis thaliana]_x0001_gi|75333783|sp|Q9FG13.1|CXE15_ARATH RecName: Full=Probable carboxylesterase 15; AltName: Full=AtCXE15_x0001_gi|10178113|dbj|BAB11406.1| unnamed protein product [Arabidopsis thaliana]_x0001_gi|26452184|dbj|BAC43180.1| unknown …	1e-141	0.1727	<0.01	0.1781	<0.01		UP12_23064	gi|30695814|ref|NP_564665.3| sugar transporter ERD6-like 5 [Arabidopsis thaliana]_x0001_gi|15450848|gb|AAK96695.1| Unknown protein [Arabidopsis thaliana]_x0001_gi|332195019|gb|AEE33140.1| sugar transporter ERD6-like 5 [Arabidopsis thaliana]	7e-91	0.2191	<0.01	0.2109	<0.01
UP12_7464	gi|15233117|ref|NP_191705.1| brassinosteroid-responsive RING-H2 [Arabidopsis thaliana]_x0001_gi|297820998|ref|XP_002878382.1| brassinosteroid-responsive ring-H2 [Arabidopsis lyrata subsp. lyrata]_x0001_gi|4689366|gb|AAD27870.1|AF134155_1 BRH1 RING finger protein [Arabidopsis thaliana]_x0001_gi|6850837|emb|CAB71076.1| RING finger protein [Arabidopsis thaliana]_x0001_gi|17644157|gb|AAL38776.1| puta…	4e-59	0.1161	<0.01	0.1752	<0.01		UP12_29307	gi|26452827|dbj|BAC43493.1| putative ATAF2 protein [Arabidopsis thaliana]	4e-69	0.2393	<0.01	0.2105	<0.01
UP12_6318	gi|930001|emb|CAA31786.1| nitrate reductase NR1 (393 AA) [Arabidopsis thaliana]	4e-71	0.1863	<0.01	0.1711	<0.01		UP12_20289	gi|18411012|ref|NP_565125.1| uncharacterized protein [Arabidopsis thaliana]_x0001_gi|75205052|sp|Q9SGS5.1|Y1607_ARATH RecName: Full=Uncharacterized protein At1g76070_x0001_gi|6573705|gb|AAF17625.1|AC009978_1 T23E18.1 [Arabidopsis thaliana]_x0001_gi|27808544|gb|AAO24552.1| At1g76070 [Arabidopsis thaliana]_x0001_gi|110736235|dbj|BAF00088.1| hypothetical protein [Arabidopsis thaliana]_x0001_gi|33219…	1e-45	0.2526	<0.01	0.2074	<0.01
UP12_1673	gi|18421174|ref|NP_568503.1| putative protein phosphatase 2C 73 [Arabidopsis thaliana]_x0001_gi|30690850|ref|NP_851086.1| putative protein phosphatase 2C 73 [Arabidopsis thaliana]_x0001_gi|122246566|sp|Q0WRB2.1|P2C73_ARATH RecName: Full=Probable protein phosphatase 2C 73; Short=AtPP2C73; AltName: Full=AtPPC6;7_x0001_gi|110736751|dbj|BAF00337.1| protein phosphatase 2C like protein [Arabidopsis tha…	1e-133	0.212	<0.01	0.168	<0.01		UP12_2574	gi|21593487|gb|AAM65454.1| unknown [Arabidopsis thaliana]	6e-52	0.2591	<0.01	0.2074	<0.01
UP12_22732	gi|15220041|ref|NP_173161.1| glutathione S-transferase TAU 25 [Arabidopsis thaliana]_x0001_gi|75337230|sp|Q9SHH7.1|GSTUP_ARATH RecName: Full=Glutathione S-transferase U25; Short=AtGSTU25; AltName: Full=GST class-tau member 25_x0001_gi|5734750|gb|AAD50015.1|AC007651_10 Putative glutathione transferase [Arabidopsis thaliana]_x0001_gi|26452821|dbj|BAC43490.1| putative glutathione transferase [Arabid…	2e-85	0.0437	<0.01	0.168	<0.01		UP12_27635	gi|6554483|gb|AAF16665.1|AC012394_14 putative protein kinase; 59396-62219 [Arabidopsis thaliana]	3e-29	0.2461	<0.01	0.2066	<0.01
UP12_15405	gi|15239097|ref|NP_199100.1| uncharacterized protein [Arabidopsis thaliana]_x0001_gi|9758574|dbj|BAB09187.1| unnamed protein product [Arabidopsis thaliana]_x0001_gi|110743328|dbj|BAE99552.1| hypothetical protein [Arabidopsis thaliana]_x0001_gi|332007493|gb|AED94876.1| uncharacterized protein AT5G42860 [Arabidopsis thaliana]	8e-98	0.2082	<0.01	0.1645	<0.01		UP12_13955	gi|11967677|emb|CAC19365.1| lipoxygenase [Arabidopsis thaliana]	8e-87	0.2632	<0.01	0.2058	<0.01
UP12_26822	gi|42572845|ref|NP_974519.1| nodulin MtN21 /EamA-like transporter family protein [Arabidopsis thaliana]_x0001_gi|332657221|gb|AEE82621.1| nodulin MtN21 /EamA-like transporter family protein [Arabidopsis thaliana]	2e-66	0.103	<0.01	0.164	<0.01		UP12_9297	gi|15236265|ref|NP_192230.1| xyloglucan endotransglucosylase/hydrolase 9 [Arabidopsis thaliana]_x0001_gi|38605341|sp|Q8LDW9.2|XTH9_ARATH RecName: Full=Xyloglucan endotransglucosylase/hydrolase protein 9; Short=At-XTH9; Short=XTH-9; Flags: Precursor_x0001_gi|4262149|gb|AAD14449.1| putative xyloglucan endotransglycosylase [Arabidopsis thaliana]_x0001_gi|7270191|emb|CAB77806.1| putative xyloglucan e…	1e-146	0.2204	<0.01	0.205	<0.01
UP12_2862	gi|1946368|gb|AAB63086.1| unknown protein [Arabidopsis thaliana]	2e-85	0.0964	<0.01	0.1626	<0.01		UP12_9276	gi|6729030|gb|AAF27026.1|AC009177_16 putative RING-H2 zinc finger protein ATL6 [Arabidopsis thaliana]	1e-122	0.2255	<0.01	0.2041	<0.01
UP12_9625	gi|18403549|ref|NP_565787.1| light-harvesting chlorophyll protein complex II subunit B1 [Arabidopsis thaliana]_x0001_gi|11908034|gb|AAG41446.1|AF326864_1 putative photosystem II type I chlorophyll a/b binding protein [Arabidopsis thaliana]_x0001_gi|12642854|gb|AAK00369.1|AF339687_1 putative photosystem II type I chlorophyll a/b binding protein [Arabidopsis thaliana]_x0001_gi|16366|emb|CAA45789.1|…	1e-138	0.1504	<0.01	0.1619	<0.01		UP12_20394	#N/A	4e-05	0.0619	<0.01	0.2031	<0.01
UP12_11679	#N/A		0.1205	<0.01	0.161	<0.01		UP12_3514	gi|15221473|ref|NP_174357.1| FAD-binding Berberine family protein [Arabidopsis thaliana]_x0001_gi|4587526|gb|AAD25757.1|AC007060_15 Strong similarity to F19I3.2 gi|3033375 putative berberine bridge enzyme from Arabidopsis thaliana BAC gb|AC004238. ESTs gb|F19886, gb|Z30784 and gb|Z30785 come from this gene [Arabidopsis thaliana]_x0001_gi|16930507|gb|AAL31939.1|AF419607_1 At1g30700/T5I8_15 [Arabid…	3e-84	0.1027	<0.01	0.202	<0.01
UP12_18594	gi|18399515|ref|NP_565492.1| diacylglycerol kinase 5 [Arabidopsis thaliana]_x0001_gi|42570849|ref|NP_973498.1| diacylglycerol kinase 5 [Arabidopsis thaliana]_x0001_gi|20197681|gb|AAD20931.2| putative diacylglycerol kinase [Arabidopsis thaliana]_x0001_gi|222423216|dbj|BAH19585.1| AT2G20900 [Arabidopsis thaliana]_x0001_gi|222424359|dbj|BAH20135.1| AT2G20900 [Arabidopsis thaliana]_x0001_gi|330252000…	7e-88	0.2949	<0.01	0.1609	<0.01		UP12_8380	gi|21592665|gb|AAM64614.1| Isp4-like protein [Arabidopsis thaliana]	1e-101	0.1748	<0.01	0.2013	<0.01
UP12_21788	gi|42565441|ref|NP_189960.2| leucine-rich repeat-containing protein [Arabidopsis thaliana]_x0001_gi|34146800|gb|AAQ62408.1| At3g43740 [Arabidopsis thaliana]_x0001_gi|51968408|dbj|BAD42896.1| unnamed protein product [Arabidopsis thaliana]_x0001_gi|51969190|dbj|BAD43287.1| unnamed protein product [Arabidopsis thaliana]_x0001_gi|51971453|dbj|BAD44391.1| unnamed protein product [Arabidopsis thaliana]…	2e-77	0.0841	<0.01	0.1606	<0.01		UP12_13857	#N/A	2e-21	0.1375	<0.01	0.2008	<0.01
UP12_13295	gi|30687198|ref|NP_173538.2| vacuolar iron transporter homolog 1 [Arabidopsis thaliana]_x0001_gi|75178667|sp|Q9LPU9.1|VITH1_ARATH RecName: Full=Vacuolar iron transporter homolog 1; AltName: Full=Protein NODULIN-LIKE 1_x0001_gi|8886987|gb|AAF80647.1|AC012190_3 Contains similarity to Nodulin 21 from Soybean gb|X16488 [Arabidopsis thaliana]_x0001_gi|28392889|gb|AAO41881.1| putative tonoplast intrins…	2e-85	0.1432	<0.01	0.156	<0.01		UP12_1865	gi|15227867|ref|NP_179943.1| methyl esterase 1 [Arabidopsis thaliana]_x0001_gi|75330960|sp|Q8S8S9.1|MES1_ARATH RecName: Full=Methylesterase 1; Short=AtMES1_x0001_gi|20196998|gb|AAM14864.1| putative acetone-cyanohydrin lyase [Arabidopsis thaliana]_x0001_gi|48310671|gb|AAT41864.1| At2g23620 [Arabidopsis thaliana]_x0001_gi|330252379|gb|AEC07473.1| methyl esterase 1 [Arabidopsis thaliana]	2e-81	0.1648	<0.01	0.2007	<0.01
UP12_9375	#N/A		0.1339	<0.01	0.155	<0.01		UP12_19511	gi|5051780|emb|CAB45073.1| putative protein [Arabidopsis thaliana]_x0001_gi|7269288|emb|CAB79348.1| putative protein [Arabidopsis thaliana]	4e-15	0.0861	<0.01	0.1996	<0.01
UP12_5059	gi|15242230|ref|NP_197631.1| uncharacterized protein [Arabidopsis thaliana]_x0001_gi|9757820|dbj|BAB08338.1| unnamed protein product [Arabidopsis thaliana]_x0001_gi|19347972|gb|AAL86318.1| unknown protein [Arabidopsis thaliana]_x0001_gi|26450067|dbj|BAC42153.1| unknown protein [Arabidopsis thaliana]_x0001_gi|28827354|gb|AAO50521.1| unknown protein [Arabidopsis thaliana]_x0001_gi|332005638|gb|AED9…	1e-37	0.141	<0.01	0.1525	<0.01		UP12_10811	#N/A	4e-85	0.1552	<0.01	0.1994	<0.01
UP12_2934	gi|15225174|ref|NP_180763.1| Acyl-CoA N-acyltransferases (NAT) superfamily protein [Arabidopsis thaliana]_x0001_gi|13272415|gb|AAK17146.1|AF325078_1 putative alanine acetyl transferase [Arabidopsis thaliana]_x0001_gi|4263715|gb|AAD15401.1| putative alanine acetyl transferase [Arabidopsis thaliana]_x0001_gi|89111890|gb|ABD60717.1| At2g32030 [Arabidopsis thaliana]_x0001_gi|330253530|gb|AEC08624.1| …	6e-52	0.1325	<0.01	0.1502	<0.01		UP12_14855	gi|18411332|ref|NP_567178.1| plasma membrane intrinsic protein 1;4 [Arabidopsis thaliana]_x0001_gi|32363274|sp|Q39196.1|PIP14_ARATH RecName: Full=Probable aquaporin PIP1-4; AltName: Full=Plasma membrane intrinsic protein 1-4; Short=AtPIP1;4; AltName: Full=Transmembrane protein C; Short=TMP-C_x0001_gi|535780|dbj|BAA05654.1| transmembrane protein [Arabidopsis thaliana]_x0001_gi|20466718|gb|AAM20676…	1e-163	0.1763	<0.01	0.1988	<0.01
UP12_26529	gi|79324897|ref|NP_001031533.1| 14-3-3-like protein GF14 mu [Arabidopsis thaliana]_x0001_gi|330255050|gb|AEC10144.1| 14-3-3-like protein GF14 mu [Arabidopsis thaliana]	1e-105	0.1245	<0.01	0.1483	<0.01		UP12_17190	gi|15228789|ref|NP_191158.1| protein ESKIMO 1 [Arabidopsis thaliana]_x0001_gi|75181009|sp|Q9LY46.1|TBL29_ARATH RecName: Full=Protein ESKIMO 1; AltName: Full=Protein trichome birefringence-like 29_x0001_gi|7573494|emb|CAB87853.1| putative protein [Arabidopsis thaliana]_x0001_gi|332645943|gb|AEE79464.1| uncharacterized protein AT3G55990 [Arabidopsis thaliana]	6e-96	0.1348	<0.01	0.198	<0.01
UP12_27841	#N/A	5e-19	0.0993	<0.01	0.1481	<0.01		UP12_555	gi|110740049|dbj|BAF01928.1| nucleoid DNA-binding protein cnd41 - like protein [Arabidopsis thaliana]	4e-53	0.1699	<0.01	0.1979	<0.01
UP12_8297	#N/A	4e-19	0.2683	<0.01	0.1431	<0.01		UP12_5435	gi|15240737|ref|NP_201541.1| peroxidase 73 [Arabidopsis thaliana]_x0001_gi|26397661|sp|Q43873.1|PER73_ARATH RecName: Full=Peroxidase 73; Short=Atperox P73; AltName: Full=ATP10a; AltName: Full=PRXR11; Flags: Precursor_x0001_gi|1402902|emb|CAA66967.1| peroxidase [Arabidopsis thaliana]_x0001_gi|1419386|emb|CAA67428.1| peroxidase ATP10a [Arabidopsis thaliana]_x0001_gi|9758439|dbj|BAB09025.1| peroxida…	1e-160	0.3196	<0.01	0.1969	<0.01
UP12_11509	gi|15227505|ref|NP_181741.1| uncharacterized protein [Arabidopsis thaliana]_x0001_gi|2673903|gb|AAB88637.1| hypothetical protein [Arabidopsis thaliana]_x0001_gi|20198320|gb|AAM15521.1| hypothetical protein [Arabidopsis thaliana]_x0001_gi|149944371|gb|ABR46228.1| At2g42110 [Arabidopsis thaliana]_x0001_gi|330254977|gb|AEC10071.1| uncharacterized protein AT2G42110 [Arabidopsis thaliana]	3e-20	0.1117	<0.01	0.1421	<0.01		UP12_22	#N/A	1e-18	0.181	<0.01	0.196	<0.01
UP12_25551	gi|2285885|dbj|BAA21657.1| sulfate transporter [Arabidopsis thaliana]	2e-97	0.0922	<0.01	0.1416	<0.01		UP12_19750	#N/A		0.1452	<0.01	0.1946	<0.01
UP12_10332	gi|15217644|ref|NP_174083.1| HXXXD-type acyl-transferase-like protein [Arabidopsis thaliana]_x0001_gi|5668772|gb|AAD45999.1|AC005916_11 Similar to gb|Z84571 anthranilate N-hydroxycinnamoyl/benzoyltransferase from Dianthus caryophyllus [Arabidopsis thaliana]_x0001_gi|6693014|gb|AAF24940.1|AC012375_3 T22C5.6 [Arabidopsis thaliana]_x0001_gi|50253446|gb|AAT71925.1| At1g27620 [Arabidopsis thaliana]_x0…	2e-85	0.1632	<0.01	0.1395	<0.01		UP12_7099	gi|15233190|ref|NP_191072.1| chalcone--flavonone isomerase 1 [Arabidopsis thaliana]_x0001_gi|21903392|sp|P41088.2|CFI1_ARATH RecName: Full=Chalcone--flavonone isomerase 1; Short=Chalcone isomerase 1; AltName: Full=Protein TRANSPARENT TESTA 5_x0001_gi|386783407|pdb|4DOI|A Chain A, Crystal Structure Of Arabidopsis Thaliana Chalcone Isomerase At3g55120 (Atchi)_x0001_gi|386783408|pdb|4DOI|B Chain B, …	5e-41	0.1139	<0.01	0.1936	<0.01
UP12_9220	#N/A	2e-06	0.337	<0.01	0.1386	<0.01		UP12_1291	gi|21554235|gb|AAM63310.1| CPRD49 [Arabidopsis thaliana]	6e-94	0.152	<0.01	0.1934	<0.01
UP12_2193	gi|15225285|ref|NP_179593.1| putative RING-H2 finger protein ATL12 [Arabidopsis thaliana]_x0001_gi|68565334|sp|Q9SL78.1|ATL12_ARATH RecName: Full=Putative RING-H2 finger protein ATL12; Flags: Precursor_x0001_gi|4580469|gb|AAD24393.1| putative RING zinc finger protein [Arabidopsis thaliana]_x0001_gi|330251863|gb|AEC06957.1| putative RING-H2 finger protein ATL12 [Arabidopsis thaliana]	2e-54	0.1128	<0.01	0.1381	<0.01		UP12_10633	gi|15222937|ref|NP_172827.1| cytochrome P450, family 78, subfamily A, polypeptide 5 [Arabidopsis thaliana]_x0001_gi|75311380|sp|Q9LMX7.1|C78A5_ARATH RecName: Full=Cytochrome P450 78A5; AltName: Full=Protein KLUH_x0001_gi|8920576|gb|AAF81298.1|AC027656_15 Strong similarity to cytochrome P-450 from Phalaenopsis sp. SM9108 gb|U34744. It contains a cytochrome P450 domain PF|00067. EST gb|T45256 comes…	1e-124	0.1363	<0.01	0.1928	<0.01
UP12_7280	gi|15237207|ref|NP_197091.1| glycosyl hydrolase family 81 protein [Arabidopsis thaliana]_x0001_gi|9755633|emb|CAC01786.1| putative protein [Arabidopsis thaliana]_x0001_gi|332004836|gb|AED92219.1| glycosyl hydrolase family 81 protein [Arabidopsis thaliana]	9e-86	0.063	<0.01	0.1376	<0.01		UP12_4404	gi|18396047|ref|NP_566159.1| glycerophosphodiester phosphodiesterase 1 [Arabidopsis thaliana]_x0001_gi|6513927|gb|AAF14831.1|AC011664_13 hypothetical protein [Arabidopsis thaliana]_x0001_gi|18175909|gb|AAL59949.1| unknown protein [Arabidopsis thaliana]_x0001_gi|21280829|gb|AAM45121.1| unknown protein [Arabidopsis thaliana]_x0001_gi|332640231|gb|AEE73752.1| glycerophosphodiester phosphodiesterase …	1e-154	0.2316	<0.01	0.1922	<0.01
UP12_7650	#N/A	1e-14	0.0465	<0.01	0.1371	<0.01		UP12_18838	gi|30696620|ref|NP_200367.2| putative serine/threonine-protein kinase WNK11 [Arabidopsis thaliana]_x0001_gi|75323650|sp|Q6ICW6.1|WNK11_ARATH RecName: Full=Probable serine/threonine-protein kinase WNK11; Short=AtWNK11; AltName: Full=Protein kinase with no lysine 11_x0001_gi|48596991|gb|AAT46036.1| At5g55560 [Arabidopsis thaliana]_x0001_gi|50198956|gb|AAT70481.1| At5g55560 [Arabidopsis thaliana]_x0…	1e-106	0.2143	<0.01	0.1918	<0.01
UP12_21155	gi|227202742|dbj|BAH56844.1| AT1G37130 [Arabidopsis thaliana]	1e-45	0.0456	<0.01	0.1365	<0.01		UP12_1713	gi|4580513|gb|AAD24403.1|AF036300_1 scarecrow-like 1 [Arabidopsis thaliana]	1e-148	0.2277	<0.01	0.1917	<0.01
UP12_3777	#N/A	1e-11	0.0432	<0.01	0.1363	<0.01		UP12_842	gi|30694964|ref|NP_175552.2| putative alcohol dehydrogenase [Arabidopsis thaliana]_x0001_gi|67633448|gb|AAY78648.1| putative cinnamyl-alcohol dehydrogenase [Arabidopsis thaliana]_x0001_gi|332194544|gb|AEE32665.1| Rossmann-fold NAD(P)-binding domain-containing protein [Arabidopsis thaliana]	1e-143	0.19	<0.01	0.1903	<0.01
UP12_3624	gi|15241722|ref|NP_201021.1| peptidoglycan-binding LysM domain-containing protein [Arabidopsis thaliana]_x0001_gi|10176933|dbj|BAB10177.1| unnamed protein product [Arabidopsis thaliana]_x0001_gi|46518349|gb|AAS99656.1| At5g62150 [Arabidopsis thaliana]_x0001_gi|48310309|gb|AAT41795.1| At5g62150 [Arabidopsis thaliana]_x0001_gi|332010187|gb|AED97570.1| peptidoglycan-binding LysM domain-containing pr…	3e-31	0.2042	<0.01	0.136	<0.01		UP12_26793	gi|15236265|ref|NP_192230.1| xyloglucan endotransglucosylase/hydrolase 9 [Arabidopsis thaliana]_x0001_gi|38605341|sp|Q8LDW9.2|XTH9_ARATH RecName: Full=Xyloglucan endotransglucosylase/hydrolase protein 9; Short=At-XTH9; Short=XTH-9; Flags: Precursor_x0001_gi|4262149|gb|AAD14449.1| putative xyloglucan endotransglycosylase [Arabidopsis thaliana]_x0001_gi|7270191|emb|CAB77806.1| putative xyloglucan e…	1e-88	0.1956	<0.01	0.19	<0.01
UP12_13437	gi|15221077|ref|NP_172635.1| uncharacterized protein [Arabidopsis thaliana]_x0001_gi|4835787|gb|AAD30253.1|AC007296_14 ESTs gb|R65381 and gb|T44635 come from this gene [Arabidopsis thaliana]_x0001_gi|13194780|gb|AAK15552.1|AF348581_1 unknown protein [Arabidopsis thaliana]_x0001_gi|27808534|gb|AAO24547.1| At1g11700 [Arabidopsis thaliana]_x0001_gi|110743662|dbj|BAE99668.1| hypothetical protein [Ara…	4e-59	0.0888	<0.01	0.1336	<0.01		UP12_14272	gi|227206330|dbj|BAH57220.1| AT3G24550 [Arabidopsis thaliana]	0	0.1872	<0.01	0.1899	<0.01
UP12_10934	gi|2967456|dbj|BAA25175.1| sulfate transporter [Arabidopsis thaliana]	2e-28	0.0783	<0.01	0.1331	<0.01		UP12_1223	gi|15238823|ref|NP_199596.1| serine/threonine-protein kinase-like protein CCR4 [Arabidopsis thaliana]_x0001_gi|75333916|sp|Q9FIJ6.1|ACCR4_ARATH RecName: Full=Serine/threonine-protein kinase-like protein CCR4; AltName: Full=CRINKLY 4-related kinase 1; Short=AtCRK1; AltName: Full=Protein CRINKLY 4 RELATED 4; Short=AtCCR4; Flags: Precursor_x0001_gi|10177921|dbj|BAB11332.1| receptor kinase-like prote…	1e-84	0.1133	<0.01	0.1883	<0.01
UP12_6469	gi|5302810|emb|CAB46051.1| putative beta-amylase [Arabidopsis thaliana]_x0001_gi|7268460|emb|CAB80980.1| putative beta-amylase [Arabidopsis thaliana]	1e-98	0.3287	<0.01	0.1328	<0.01		UP12_26707	gi|20197256|gb|AAM14997.1| hypothetical protein [Arabidopsis thaliana]	1e-58	0.3243	<0.01	0.1871	<0.01
UP12_5395	gi|3096922|emb|CAA18832.1| putative protein [Arabidopsis thaliana]_x0001_gi|7270403|emb|CAB80170.1| putative protein [Arabidopsis thaliana]	4e-82	0.2105	<0.01	0.1324	<0.01		UP12_19918	gi|15237949|ref|NP_197235.1| glutamate decarboxylase 1 [Arabidopsis thaliana]_x0001_gi|21264439|sp|Q42521.2|DCE1_ARATH RecName: Full=Glutamate decarboxylase 1; Short=GAD 1_x0001_gi|10177078|dbj|BAB10520.1| glutamate decarboxylase 1 (GAD 1) [Arabidopsis thaliana]_x0001_gi|20453187|gb|AAM19834.1| AT5g17330/MKP11_18 [Arabidopsis thaliana]_x0001_gi|24111355|gb|AAN46801.1| At5g17330/MKP11_18 [Arabidop…	1e-124	0.2009	<0.01	0.1857	<0.01
UP12_641	#N/A	8e-17	0.0203	<0.01	0.1282	<0.01		UP12_16530	gi|15242199|ref|NP_197009.1| core-2/I-branching beta-1,6-N-acetylglucosaminyltransferase family protein [Arabidopsis thaliana]_x0001_gi|9755672|emb|CAC01824.1| putative protein [Arabidopsis thaliana]_x0001_gi|16209674|gb|AAL14395.1| AT5g15050/F2G14_170 [Arabidopsis thaliana]_x0001_gi|21554320|gb|AAM63425.1| putative glycosylation enzyme [Arabidopsis thaliana]_x0001_gi|21700835|gb|AAM70541.1| AT5g…	1e-144	0.1197	<0.01	0.1835	<0.01
UP12_15265	gi|18403549|ref|NP_565787.1| light-harvesting chlorophyll protein complex II subunit B1 [Arabidopsis thaliana]_x0001_gi|11908034|gb|AAG41446.1|AF326864_1 putative photosystem II type I chlorophyll a/b binding protein [Arabidopsis thaliana]_x0001_gi|12642854|gb|AAK00369.1|AF339687_1 putative photosystem II type I chlorophyll a/b binding protein [Arabidopsis thaliana]_x0001_gi|16366|emb|CAA45789.1|…	1e-138	0.1194	<0.01	0.128	<0.01		UP12_10146	gi|15983424|gb|AAL11580.1|AF424586_1 AT5g27380/F21A20_90 [Arabidopsis thaliana]_x0001_gi|758452|gb|AAA64781.1| glutathione synthetase [Arabidopsis thaliana]_x0001_gi|1305491|gb|AAA99146.1| glutathione synthetase [Arabidopsis thaliana]_x0001_gi|23308441|gb|AAN18190.1| At5g27380/F21A20_90 [Arabidopsis thaliana]	1e-109	0.1934	<0.01	0.182	<0.01
UP12_15292	gi|18391493|ref|NP_563925.1| putative galacturonosyltransferase-like 3 [Arabidopsis thaliana]_x0001_gi|122223578|sp|Q0V7R1.1|GATL3_ARATH RecName: Full=Probable galacturonosyltransferase-like 3_x0001_gi|111074486|gb|ABH04616.1| At1g13250 [Arabidopsis thaliana]_x0001_gi|332190869|gb|AEE28990.1| putative galacturonosyltransferase-like 3 [Arabidopsis thaliana]_x0001_gi|591402446|gb|AHL38950.1| glycos…	1e-157	0.0775	<0.01	0.1276	<0.01		UP12_7516	gi|22326716|ref|NP_196638.2| aspartyl protease family protein [Arabidopsis thaliana]_x0001_gi|18700103|gb|AAL77663.1| AT5g10770/T30N20_40 [Arabidopsis thaliana]_x0001_gi|24111269|gb|AAN46758.1| At5g10770/T30N20_40 [Arabidopsis thaliana]_x0001_gi|332004211|gb|AED91594.1| aspartyl protease family protein [Arabidopsis thaliana]	1e-68	0.1485	<0.01	0.1818	<0.01
UP12_17121	gi|15228032|ref|NP_181214.1| UDP-glucosyl transferase 73C2 [Arabidopsis thaliana]_x0001_gi|75315659|sp|Q9ZQ98.1|U73C2_ARATH RecName: Full=UDP-glycosyltransferase 73C2_x0001_gi|4415921|gb|AAD20152.1| putative glucosyl transferase [Arabidopsis thaliana]_x0001_gi|330254201|gb|AEC09295.1| UDP-glucosyl transferase 73C2 [Arabidopsis thaliana]_x0001_gi|591402164|gb|AHL38809.1| glycosyltransferase, parti…	1e-131	0.0717	<0.01	0.1253	<0.01		UP12_13752	gi|18409391|ref|NP_564979.1| nitrate transporter 1.7 [Arabidopsis thaliana]_x0001_gi|75158815|sp|Q8RX77.1|PTR21_ARATH RecName: Full=Protein NRT1/ PTR FAMILY 2.13; Short=AtNPF2.13; AltName: Full=Nitrate transporter 1.7_x0001_gi|19699104|gb|AAL90918.1| At1g69870/T17F3_10 [Arabidopsis thaliana]_x0001_gi|21928025|gb|AAM78041.1| At1g69870/T17F3_10 [Arabidopsis thaliana]_x0001_gi|332196872|gb|AEE34993.…	2e-95	0.2652	<0.01	0.1815	<0.01
UP12_4927	gi|15232628|ref|NP_187538.1| glutathione S-transferase TAU 8 [Arabidopsis thaliana]_x0001_gi|75337546|sp|Q9SR36.1|GSTU8_ARATH RecName: Full=Glutathione S-transferase U8; Short=AtGSTU8; AltName: Full=GST class-tau member 8_x0001_gi|6478920|gb|AAF14025.1|AC011436_9 putative glutathione transferase [Arabidopsis thaliana]_x0001_gi|21554248|gb|AAM63323.1| putative glutathione transferase [Arabidopsis …	1e-113	0.2733	<0.01	0.1236	<0.01		UP12_2304	gi|18406723|ref|NP_566036.1| protease inhibitor/seed storage/lipid transfer protein (LTP) family protein [Arabidopsis thaliana]_x0001_gi|15983388|gb|AAL11562.1|AF424568_1 At2g45180/T14P1.1 [Arabidopsis thaliana]_x0001_gi|2583134|gb|AAB82643.1| expressed protein [Arabidopsis thaliana]_x0001_gi|21553826|gb|AAM62919.1| unknown [Arabidopsis thaliana]_x0001_gi|56236110|gb|AAV84511.1| At2g45180 [Arabid…	5e-57	0.214	<0.01	0.1808	<0.01
UP12_14855	gi|18411332|ref|NP_567178.1| plasma membrane intrinsic protein 1;4 [Arabidopsis thaliana]_x0001_gi|32363274|sp|Q39196.1|PIP14_ARATH RecName: Full=Probable aquaporin PIP1-4; AltName: Full=Plasma membrane intrinsic protein 1-4; Short=AtPIP1;4; AltName: Full=Transmembrane protein C; Short=TMP-C_x0001_gi|535780|dbj|BAA05654.1| transmembrane protein [Arabidopsis thaliana]_x0001_gi|20466718|gb|AAM20676…	1e-163	0.1055	<0.01	0.1185	<0.01		UP12_18945	#N/A		0.1749	<0.01	0.1805	<0.01
UP12_7213	gi|15239904|ref|NP_199759.1| Ca2+-binding protein 1 [Arabidopsis thaliana]_x0001_gi|11762204|gb|AAG40380.1|AF325028_1 AT5g49480 [Arabidopsis thaliana]_x0001_gi|14190413|gb|AAK55687.1|AF378884_1 AT5g49480/K6M13_2 [Arabidopsis thaliana]_x0001_gi|10177614|dbj|BAB10761.1| NaCl-inducible Ca2+-binding protein-like; calmodulin-like [Arabidopsis thaliana]_x0001_gi|15450553|gb|AAK96454.1| AT5g49480/K6M13_…	2e-78	0.0566	<0.01	0.1178	<0.01		UP12_1465	gi|16930433|gb|AAL31902.1|AF419570_1 AT4g17230/dl4650c [Arabidopsis thaliana]_x0001_gi|24111413|gb|AAN46855.1| At4g17230/dl4650c [Arabidopsis thaliana]	1e-168	0.1683	<0.01	0.1792	<0.01
UP12_11056	gi|15229102|ref|NP_190488.1| O-acyltransferase (WSD1-like) family protein [Arabidopsis thaliana]_x0001_gi|6723389|emb|CAB66398.1| putative protein [Arabidopsis thaliana]_x0001_gi|26450244|dbj|BAC42239.1| unknown protein [Arabidopsis thaliana]_x0001_gi|28973063|gb|AAO63856.1| unknown protein [Arabidopsis thaliana]_x0001_gi|332644988|gb|AEE78509.1| O-acyltransferase (WSD1-like) family protein [Arab…	1e-149	0.172	<0.01	0.1168	<0.01		UP12_7391	gi|15237207|ref|NP_197091.1| glycosyl hydrolase family 81 protein [Arabidopsis thaliana]_x0001_gi|9755633|emb|CAC01786.1| putative protein [Arabidopsis thaliana]_x0001_gi|332004836|gb|AED92219.1| glycosyl hydrolase family 81 protein [Arabidopsis thaliana]	6e-97	0.1586	<0.01	0.1784	<0.01
UP12_11445	gi|22326796|ref|NP_196902.2| Glycosyl hydrolase family 38 protein [Arabidopsis thaliana]_x0001_gi|79598781|ref|NP_851037.2| Glycosyl hydrolase family 38 protein [Arabidopsis thaliana]_x0001_gi|20466476|gb|AAM20555.1| alpha-mannosidase [Arabidopsis thaliana]_x0001_gi|23198186|gb|AAN15620.1| alpha-mannosidase [Arabidopsis thaliana]_x0001_gi|332004585|gb|AED91968.1| Glycosyl hydrolase family 38 prot…	7e-63	0.1914	<0.01	0.1164	<0.01		UP12_24309	gi|22327625|ref|NP_199491.2| abscisic acid receptor PYL1 [Arabidopsis thaliana]_x0001_gi|75161694|sp|Q8VZS8.1|PYL1_ARATH RecName: Full=Abscisic acid receptor PYL1; AltName: Full=ABI1-binding protein 6; AltName: Full=PYR1-like protein 1; AltName: Full=Regulatory components of ABA receptor 9_x0001_gi|17380842|gb|AAL36233.1| unknown protein [Arabidopsis thaliana]_x0001_gi|21436405|gb|AAM51403.1| unk…	2e-75	0.2062	<0.01	0.1781	<0.01
UP12_21927	#N/A		0.2657	<0.01	0.1156	<0.01		UP12_8253	gi|166660|gb|AAA32766.1| chalcone isomerase [Arabidopsis thaliana]_x0001_gi|8670928|emb|CAB94975.1| chalcone flavanone isomerase [Arabidopsis thaliana]_x0001_gi|8670934|emb|CAB94978.1| chalcone flavanone isomerase [Arabidopsis thaliana]_x0001_gi|8670953|emb|CAB94980.1| chalcone flavanone isomerase [Arabidopsis thaliana]_x0001_gi|8670957|emb|CAB94982.1| chalcone flavanone isomerase [Arabidopsis th…	4e-94	0.0997	<0.01	0.1779	<0.01
UP12_20730	gi|18406007|ref|NP_565977.1| 14-3-3-like protein GF14 mu [Arabidopsis thaliana]_x0001_gi|12644473|sp|Q96299.2|14339_ARATH RecName: Full=14-3-3-like protein GF14 mu; AltName: Full=General regulatory factor 9_x0001_gi|5802796|gb|AAD51784.1|AF145301_1 14-3-3 protein GF14 mu [Arabidopsis thaliana]_x0001_gi|3551052|dbj|BAA32735.1| GF14 mu [Arabidopsis thaliana]_x0001_gi|4559343|gb|AAD23005.1| 14-3-3 p…	1e-88	0.1047	<0.01	0.1156	<0.01		UP12_2477	gi|18395580|ref|NP_565303.1| ureide permease 1 [Arabidopsis thaliana]_x0001_gi|68566149|sp|Q9ZPR7.1|UPS1_ARATH RecName: Full=Ureide permease 1; Short=AtUPS1_x0001_gi|4406756|gb|AAD20067.1| expressed protein [Arabidopsis thaliana]_x0001_gi|21554091|gb|AAM63172.1| putative integral membrane protein [Arabidopsis thaliana]_x0001_gi|115646808|gb|ABJ17125.1| At2g03590 [Arabidopsis thaliana]_x0001_gi|33…	1e-46	0.1579	<0.01	0.1767	<0.01
UP12_21712	gi|15225704|ref|NP_180813.1| cellulose synthase-like protein B4 [Arabidopsis thaliana]_x0001_gi|75099970|sp|O80891.1|CSLB4_ARATH RecName: Full=Cellulose synthase-like protein B4; Short=AtCslB4_x0001_gi|3298542|gb|AAC25936.1| putative cellulose synthase [Arabidopsis thaliana]_x0001_gi|330253604|gb|AEC08698.1| cellulose synthase-like protein B4 [Arabidopsis thaliana]_x0001_gi|591402186|gb|AHL38820.…	6e-87	0.1994	<0.01	0.1128	<0.01		UP12_4903	gi|15218901|ref|NP_176181.1| putative DNAJ heat shock protein [Arabidopsis thaliana]_x0001_gi|5080806|gb|AAD39315.1|AC007258_4 Putative heat shock protein [Arabidopsis thaliana]_x0001_gi|332195488|gb|AEE33609.1| putative DNAJ heat shock protein [Arabidopsis thaliana]	1e-29	0.1649	<0.01	0.1752	<0.01
UP12_27889	gi|15239859|ref|NP_196769.1| mechanosensitive channel of small conductance-like 10 [Arabidopsis thaliana]_x0001_gi|30683939|ref|NP_850810.1| mechanosensitive channel of small conductance-like 10 [Arabidopsis thaliana]_x0001_gi|186522320|ref|NP_001119212.1| mechanosensitive channel of small conductance-like 10 [Arabidopsis thaliana]_x0001_gi|75181076|sp|Q9LYG9.1|MSL10_ARATH RecName: Full=Mechanose…	1e-58	0.1044	<0.01	0.1091	<0.01		UP12_2747	gi|21536908|gb|AAM61240.1| putative peroxidase [Arabidopsis thaliana]	1e-137	0.128	<0.01	0.1746	<0.01
UP12_21716	gi|9392677|gb|AAF87254.1|AC068562_1 Strong similarity to UDP-glucose glucosyltransferase from Arabidopsis thaliana gb|AB016819 and contains a UDP-glucosyl transferase PF|00201 domain. This gene is cut off, partial [Arabidopsis thaliana]	8e-28	0.2183	<0.01	0.1089	<0.01		UP12_23252	gi|30692670|ref|NP_851093.1| glucuronidase 3 [Arabidopsis thaliana]_x0001_gi|77416510|sp|Q9FZP1.2|HPSE3_ARATH RecName: Full=Heparanase-like protein 3; Flags: Precursor_x0001_gi|110738426|dbj|BAF01139.1| hypothetical protein [Arabidopsis thaliana]_x0001_gi|332006540|gb|AED93923.1| glucuronidase 3 [Arabidopsis thaliana]	3e-70	0.1939	<0.01	0.1734	<0.01
UP12_22889	gi|15222994|ref|NP_172251.1| 3-ketoacyl-CoA synthase 3 [Arabidopsis thaliana]_x0001_gi|334302892|sp|Q9LQP8.3|KCS3_ARATH RecName: Full=3-ketoacyl-CoA synthase 3; Short=KCS-3; AltName: Full=Very long-chain fatty acid condensing enzyme 3; Short=VLCFA condensing enzyme 3; Flags: Precursor_x0001_gi|8439896|gb|AAF75082.1|AC007583_18 Contains similarity to fatty acid elongase 3-ketoacyl-CoA synthase 1 f…	1e-27	0.0311	<0.01	0.1089	<0.01		UP12_1541	#N/A	6e-64	0.2703	<0.01	0.1734	<0.01
UP12_14887	gi|21592697|gb|AAM64646.1| unknown [Arabidopsis thaliana]	2e-12	0.0887	<0.01	0.1084	<0.01		UP12_24648	gi|15232927|ref|NP_186906.1| mannose-6-phosphate isomerase [Arabidopsis thaliana]_x0001_gi|75336067|sp|Q9M884.1|MPI1_ARATH RecName: Full=Mannose-6-phosphate isomerase 1; AltName: Full=Phosphohexomutase 1; AltName: Full=Phosphomannose isomerase 1; Short=PMI1; AltName: Full=Protein MATERNAL EFFECT EMBRYO ARREST 31_x0001_gi|6957720|gb|AAF32464.1| putative mannose-6-phosphate isomerase [Arabidopsis t…	3e-60	0.1601	<0.01	0.1729	<0.01
UP12_4733	gi|21593263|gb|AAM65212.1| putative cysteine synthase [Arabidopsis thaliana]	1e-130	0.1408	<0.01	0.1082	<0.01		UP12_14146	gi|15234058|ref|NP_192017.1| protein TRICHOME BIREFRINGENCE-LIKE 26 [Arabidopsis thaliana]_x0001_gi|75097113|sp|O04621.1|TBL26_ARATH RecName: Full=Protein trichome birefringence-like 26_x0001_gi|2191135|gb|AAB61022.1| A_IG002N01.14 gene product [Arabidopsis thaliana]_x0001_gi|7267605|emb|CAB80917.1| hypothetical protein [Arabidopsis thaliana]_x0001_gi|54606852|gb|AAV34774.1| At4g01080 [Arabidopsi…	4e-69	0.1113	<0.01	0.1709	<0.01
UP12_6299	gi|15225704|ref|NP_180813.1| cellulose synthase-like protein B4 [Arabidopsis thaliana]_x0001_gi|75099970|sp|O80891.1|CSLB4_ARATH RecName: Full=Cellulose synthase-like protein B4; Short=AtCslB4_x0001_gi|3298542|gb|AAC25936.1| putative cellulose synthase [Arabidopsis thaliana]_x0001_gi|330253604|gb|AEC08698.1| cellulose synthase-like protein B4 [Arabidopsis thaliana]_x0001_gi|591402186|gb|AHL38820.…	5e-72	0.2704	<0.01	0.1082	<0.01		UP12_7710	gi|15983793|gb|AAL10493.1| At1g48280/F11A17_25 [Arabidopsis thaliana]_x0001_gi|19699351|gb|AAL91285.1| At1g48280/F11A17_25 [Arabidopsis thaliana]	5e-47	0.1875	<0.01	0.1708	<0.01
UP12_22320	gi|15239000|ref|NP_199665.1| receptor-like protein kinase-related family protein [Arabidopsis thaliana]_x0001_gi|75180590|sp|Q9LV60.1|CRR55_ARATH RecName: Full=Cysteine-rich repeat secretory protein 55; Flags: Precursor_x0001_gi|8777384|dbj|BAA96974.1| 33 kDa secretory protein-like [Arabidopsis thaliana]_x0001_gi|15292981|gb|AAK93601.1| putative 33 kDa secretory protein [Arabidopsis thaliana]_x00…	1e-78	0.1497	<0.01	0.1066	<0.01		UP12_25896	#N/A		0.2562	<0.01	0.1697	<0.01
UP12_28158	#N/A		0.1235	<0.01	0.1054	<0.01		UP12_1991	gi|9759262|dbj|BAB09583.1| CONSTANS-like B-box zinc finger protein-like [Arabidopsis thaliana]	4e-75	0.2343	<0.01	0.1696	<0.01
UP12_19692	gi|15241426|ref|NP_199229.1| zinc finger protein NUTCRACKER [Arabidopsis thaliana]_x0001_gi|75333753|sp|Q9FFH3.1|NUC_ARATH RecName: Full=Zinc finger protein NUTCRACKER_x0001_gi|9759517|dbj|BAB10983.1| unnamed protein product [Arabidopsis thaliana]_x0001_gi|14335046|gb|AAK59787.1| AT5g44160/MLN1_8 [Arabidopsis thaliana]_x0001_gi|27363364|gb|AAO11601.1| At5g44160/MLN1_8 [Arabidopsis thaliana]_x0001…	4e-48	0.0835	<0.01	0.1044	<0.01		UP12_20011	gi|334186491|ref|NP_193076.3| 2-oxoglutarate (2OG) and Fe(II)-dependent oxygenase superfamily protein [Arabidopsis thaliana]_x0001_gi|332657875|gb|AEE83275.1| 2-oxoglutarate (2OG) and Fe(II)-dependent oxygenase superfamily protein [Arabidopsis thaliana]	2e-95	0.2451	<0.01	0.1689	<0.01
UP12_2314	gi|12323173|gb|AAG51569.1|AC027034_15 unknown protein; 63629-62263 [Arabidopsis thaliana]_x0001_gi|15724272|gb|AAL06529.1|AF412076_1 At1g55260/F7A10_16 [Arabidopsis thaliana]_x0001_gi|19699114|gb|AAL90923.1| At1g55260/F7A10_16 [Arabidopsis thaliana]_x0001_gi|84778482|dbj|BAE73268.1| xylogen like protein 12 [Arabidopsis thaliana]	3e-45	0.0804	<0.01	0.1031	<0.01		UP12_12769	gi|145339433|ref|NP_190869.3| uncharacterized protein [Arabidopsis thaliana]_x0001_gi|110738676|dbj|BAF01263.1| hypothetical protein [Arabidopsis thaliana]_x0001_gi|332645504|gb|AEE79025.1| uncharacterized protein AT3G53010 [Arabidopsis thaliana]	1e-61	0.2046	<0.01	0.1686	<0.01
UP12_20582	#N/A		0.1529	<0.01	0.1023	<0.01		UP12_15376	gi|18390977|ref|NP_563835.1| protein SRC2 [Arabidopsis thaliana]_x0001_gi|1922937|gb|AAB70401.1| Similar to Glycine SRC2 (gb|AB000130). ESTs gb|H76869,gb|T21700,gb|ATTS5089 come from this gene [Arabidopsis thaliana]_x0001_gi|15010558|gb|AAK73938.1| At1g09070/F7G19_6 [Arabidopsis thaliana]_x0001_gi|22655398|gb|AAM98291.1| At1g09070/F7G19_6 [Arabidopsis thaliana]_x0001_gi|332190270|gb|AEE28391.1| u…	1e-87	0.1546	<0.01	0.168	<0.01
UP12_1157	#N/A		0.08	<0.01	0.1021	<0.01		UP12_20714	gi|21553878|gb|AAM62971.1| putative xyloglucan endotransglycosylase [Arabidopsis thaliana]	1e-115	0.1706	<0.01	0.1675	<0.01
UP12_10826	gi|18403549|ref|NP_565787.1| light-harvesting chlorophyll protein complex II subunit B1 [Arabidopsis thaliana]_x0001_gi|11908034|gb|AAG41446.1|AF326864_1 putative photosystem II type I chlorophyll a/b binding protein [Arabidopsis thaliana]_x0001_gi|12642854|gb|AAK00369.1|AF339687_1 putative photosystem II type I chlorophyll a/b binding protein [Arabidopsis thaliana]_x0001_gi|16366|emb|CAA45789.1|…	1e-121	0.0983	<0.01	0.102	<0.01		UP12_29118	gi|15232786|ref|NP_187603.1| phosphatidyl inositol monophosphate 5 kinase [Arabidopsis thaliana]_x0001_gi|79313173|ref|NP_001030666.1| phosphatidyl inositol monophosphate 5 kinase [Arabidopsis thaliana]_x0001_gi|334185202|ref|NP_001189852.1| phosphatidyl inositol monophosphate 5 kinase [Arabidopsis thaliana]_x0001_gi|78099094|sp|Q8L850.2|PI5K9_ARATH RecName: Full=Phosphatidylinositol 4-phosphate …	2e-53	0.1717	<0.01	0.1661	<0.01
UP12_16530	gi|15242199|ref|NP_197009.1| core-2/I-branching beta-1,6-N-acetylglucosaminyltransferase family protein [Arabidopsis thaliana]_x0001_gi|9755672|emb|CAC01824.1| putative protein [Arabidopsis thaliana]_x0001_gi|16209674|gb|AAL14395.1| AT5g15050/F2G14_170 [Arabidopsis thaliana]_x0001_gi|21554320|gb|AAM63425.1| putative glycosylation enzyme [Arabidopsis thaliana]_x0001_gi|21700835|gb|AAM70541.1| AT5g…	1e-144	0.2187	<0.01	0.0997	<0.01		UP12_19286	#N/A		0.1014	<0.01	0.1647	<0.01
UP12_3597	gi|18396930|ref|NP_564318.1| protein trichome birefringence-like 38 [Arabidopsis thaliana]_x0001_gi|75161403|sp|Q8VY22.1|TBL38_ARATH RecName: Full=Protein trichome birefringence-like 38_x0001_gi|18377638|gb|AAL66969.1| unknown protein [Arabidopsis thaliana]_x0001_gi|20465655|gb|AAM20296.1| unknown protein [Arabidopsis thaliana]_x0001_gi|110742767|dbj|BAE99289.1| hypothetical protein [Arabidopsis …	1e-152	0.0695	<0.01	0.0983	<0.01		UP12_2206	gi|15241865|ref|NP_201061.1| uncharacterized protein [Arabidopsis thaliana]_x0001_gi|10178086|dbj|BAB11505.1| unnamed protein product [Arabidopsis thaliana]_x0001_gi|110738788|dbj|BAF01317.1| hypothetical protein [Arabidopsis thaliana]_x0001_gi|332010238|gb|AED97621.1| uncharacterized protein AT5G62550 [Arabidopsis thaliana]	4e-40	0.1084	<0.01	0.1645	<0.01
UP12_308	gi|116831328|gb|ABK28617.1| unknown [Arabidopsis thaliana]	6e-79	0.0425	<0.01	0.0936	<0.01		UP12_6233	gi|30695810|ref|NP_850964.1| sugar transporter ERD6-like 5 [Arabidopsis thaliana]_x0001_gi|117940128|sp|Q3ECP7.2|ERDL5_ARATH RecName: Full=Sugar transporter ERD6-like 5_x0001_gi|332195018|gb|AEE33139.1| sugar transporter ERD6-like 5 [Arabidopsis thaliana]	1e-155	0.1776	<0.01	0.1644	<0.01
UP12_19741	gi|15237360|ref|NP_197153.1| ROP-interactive CRIB motif-containing protein 4 [Arabidopsis thaliana]_x0001_gi|75170208|sp|Q9FFD5.1|RIC4_ARATH RecName: Full=CRIB domain-containing protein RIC4; AltName: Full=ROP-interactive CRIB motif-containing protein 4; AltName: Full=Target of ROP protein RIC4_x0001_gi|9759132|dbj|BAB09617.1| unnamed protein product [Arabidopsis thaliana]_x0001_gi|34365669|gb|AA…	2e-51	0.0334	<0.01	0.0925	<0.01		UP12_1961	gi|1934730|gb|AAB51752.1| germin-like protein [Arabidopsis thaliana]	2e-87	0.0703	<0.01	0.1643	<0.01
UP12_27319	gi|18404709|ref|NP_565887.1| abscisic acid receptor PYL4 [Arabidopsis thaliana]_x0001_gi|75099990|sp|O80920.1|PYL4_ARATH RecName: Full=Abscisic acid receptor PYL4; AltName: Full=ABI1-binding protein 2; AltName: Full=PYR1-like protein 4; AltName: Full=Regulatory components of ABA receptor 10_x0001_gi|3395441|gb|AAC28773.1| expressed protein [Arabidopsis thaliana]_x0001_gi|14517502|gb|AAK62641.1| A…	1e-41	0.0577	<0.01	0.0923	<0.01		UP12_9920	gi|15237949|ref|NP_197235.1| glutamate decarboxylase 1 [Arabidopsis thaliana]_x0001_gi|21264439|sp|Q42521.2|DCE1_ARATH RecName: Full=Glutamate decarboxylase 1; Short=GAD 1_x0001_gi|10177078|dbj|BAB10520.1| glutamate decarboxylase 1 (GAD 1) [Arabidopsis thaliana]_x0001_gi|20453187|gb|AAM19834.1| AT5g17330/MKP11_18 [Arabidopsis thaliana]_x0001_gi|24111355|gb|AAN46801.1| At5g17330/MKP11_18 [Arabidop…	1e-120	0.1904	<0.01	0.1637	<0.01
UP12_18153	gi|5262203|emb|CAB45800.1| nodulin-like protein [Arabidopsis thaliana]_x0001_gi|7267471|emb|CAB77955.1| nodulin-like protein [Arabidopsis thaliana]	7e-21	0.0156	<0.01	0.092	<0.01		UP12_20895	gi|6822072|emb|CAB71000.1| putative protein [Arabidopsis thaliana]	2e-31	0.0599	<0.01	0.163	<0.01
UP12_19661	gi|227204175|dbj|BAH56939.1| AT4G29810 [Arabidopsis thaliana]	7e-40	0.2396	<0.01	0.0916	<0.01		UP12_10317	gi|9759559|dbj|BAB11161.1| nucleoid DNA-binding-like protein [Arabidopsis thaliana]_x0001_gi|21553652|gb|AAM62745.1| nucleoid DNA-binding-like protein [Arabidopsis thaliana]_x0001_gi|109134179|gb|ABG25087.1| At5g07030 [Arabidopsis thaliana]	1e-176	0.0887	<0.01	0.1619	<0.01
UP12_6892	gi|15232781|ref|NP_187598.1| SAUR-like auxin-responsive protein [Arabidopsis thaliana]_x0001_gi|6681332|gb|AAF23249.1|AC015985_7 hypothetical protein [Arabidopsis thaliana]_x0001_gi|332641303|gb|AEE74824.1| SAUR-like auxin-responsive protein [Arabidopsis thaliana]	2e-21	0.0162	<0.01	0.0915	<0.01		UP12_19741	gi|15237360|ref|NP_197153.1| ROP-interactive CRIB motif-containing protein 4 [Arabidopsis thaliana]_x0001_gi|75170208|sp|Q9FFD5.1|RIC4_ARATH RecName: Full=CRIB domain-containing protein RIC4; AltName: Full=ROP-interactive CRIB motif-containing protein 4; AltName: Full=Target of ROP protein RIC4_x0001_gi|9759132|dbj|BAB09617.1| unnamed protein product [Arabidopsis thaliana]_x0001_gi|34365669|gb|AA…	2e-51	0.0867	<0.01	0.1606	<0.01
UP12_3766	gi|15241110|ref|NP_198153.1| polyketide cyclase/dehydrase and lipid transport superfamily protein [Arabidopsis thaliana]_x0001_gi|332006375|gb|AED93758.1| polyketide cyclase/dehydrase and lipid transport superfamily protein [Arabidopsis thaliana]	2e-41	0.0982	<0.01	0.091	<0.01		UP12_17097	#N/A	1e-15	0.1558	<0.01	0.1585	<0.01
UP12_2454	gi|591402230|gb|AHL38842.1| glycosyltransferase, partial [Arabidopsis thaliana]	1e-115	0.0949	<0.01	0.0906	<0.01		UP12_22515	gi|15240310|ref|NP_198005.1| plastocyanin-like domain-containing protein / putative mavicyanin [Arabidopsis thaliana]_x0001_gi|3319353|gb|AAC26242.1| contains similarity to copper-binding proteins [Arabidopsis thaliana]_x0001_gi|45752728|gb|AAS76262.1| At5g26330 [Arabidopsis thaliana]_x0001_gi|51968496|dbj|BAD42940.1| copper binding protein - like, predicted GPI-anchored protein [Arabidopsis thal…	4e-37	0.158	<0.01	0.1582	<0.01
UP12_27628	gi|15232534|ref|NP_188770.1| transcription factor bHLH87 [Arabidopsis thaliana]_x0001_gi|75303373|sp|Q8S3D2.1|BH087_ARATH RecName: Full=Transcription factor bHLH87; AltName: Full=Basic helix-loop-helix protein 87; Short=AtbHLH87; Short=bHLH 87; AltName: Full=Transcription factor EN 121; AltName: Full=bHLH transcription factor bHLH087_x0001_gi|20127095|gb|AAM10960.1|AF488617_1 putative bHLH transc…	4e-54	0.0606	<0.01	0.0906	<0.01		UP12_13945	gi|15220283|ref|NP_175198.1| Lysine histidine transporter-like 8 [Arabidopsis thaliana]_x0001_gi|75266609|sp|Q9SX98.1|LHTL8_ARATH RecName: Full=Lysine histidine transporter-like 8; AltName: Full=Amino acid transporter-like protein 1_x0001_gi|5668793|gb|AAD46019.1|AC007519_4 Similar to gb|U39782 lysine and histidine specific transporter from Arabidopsis thaliana. EST gb|Z17527 comes from this gene…	1e-102	0.1966	<0.01	0.1578	<0.01
UP12_14373	gi|15241926|ref|NP_200486.1| N-MYC downregulated-like 1 protein [Arabidopsis thaliana]_x0001_gi|10176779|dbj|BAB09893.1| pollen specific protein SF21 [Arabidopsis thaliana]_x0001_gi|15215798|gb|AAK91444.1| AT5g56750/MIK19_22 [Arabidopsis thaliana]_x0001_gi|19699254|gb|AAL90993.1| AT5g56750/MIK19_22 [Arabidopsis thaliana]_x0001_gi|21593137|gb|AAM65086.1| pollen specific protein SF21 [Arabidopsis t…	1e-44	0.4252	<0.01	0.0904	<0.01		UP12_22514	gi|15240310|ref|NP_198005.1| plastocyanin-like domain-containing protein / putative mavicyanin [Arabidopsis thaliana]_x0001_gi|3319353|gb|AAC26242.1| contains similarity to copper-binding proteins [Arabidopsis thaliana]_x0001_gi|45752728|gb|AAS76262.1| At5g26330 [Arabidopsis thaliana]_x0001_gi|51968496|dbj|BAD42940.1| copper binding protein - like, predicted GPI-anchored protein [Arabidopsis thal…	5e-37	0.1473	<0.01	0.1575	<0.01
UP12_11650	gi|15217539|ref|NP_177313.1| peroxidase 12 [Arabidopsis thaliana]_x0001_gi|25453205|sp|Q96520.1|PER12_ARATH RecName: Full=Peroxidase 12; Short=Atperox P12; AltName: Full=ATP4a; AltName: Full=PRXR6; Flags: Precursor_x0001_gi|7239495|gb|AAF43221.1|AC012654_5 Identical to the peroxidase ATP4a from Arabidopsis thaliana gi|6682609 [Arabidopsis thaliana]_x0001_gi|12248037|gb|AAG50110.1|AF334732_1 putat…	0	0.0971	<0.01	0.0904	<0.01		UP12_15221	gi|30686588|ref|NP_850253.1| fasciclin-like arabinogalactan protein 16 [Arabidopsis thaliana]_x0001_gi|75158667|sp|Q8RWC5.1|FLA16_ARATH RecName: Full=Fasciclin-like arabinogalactan protein 16; Flags: Precursor_x0001_gi|20260580|gb|AAM13188.1| unknown protein [Arabidopsis thaliana]_x0001_gi|30387537|gb|AAP31934.1| At2g35860 [Arabidopsis thaliana]_x0001_gi|330254078|gb|AEC09172.1| fasciclin-like ar…	0	0.1225	<0.01	0.157	<0.01
UP12_10284	gi|334182317|ref|NP_001184915.1| UDP-Glycosyltransferase superfamily protein [Arabidopsis thaliana]_x0001_gi|193806609|sp|P0C7P7.1|U74E1_ARATH RecName: Full=UDP-glycosyltransferase 74E1_x0001_gi|332189754|gb|AEE27875.1| UDP-Glycosyltransferase superfamily protein [Arabidopsis thaliana]	1e-48	0.0879	<0.01	0.0887	<0.01		UP12_18306	gi|15230588|ref|NP_187881.1| zinc transporter 1 [Arabidopsis thaliana]_x0001_gi|37090176|sp|O81123.1|ZIP1_ARATH RecName: Full=Zinc transporter 1; AltName: Full=ZRT/IRT-like protein 1; Flags: Precursor_x0001_gi|3252866|gb|AAC24197.1| putative zinc transporter [Arabidopsis thaliana]_x0001_gi|11994417|dbj|BAB02419.1| zinc transporter-like protein [Arabidopsis thaliana]_x0001_gi|110741155|dbj|BAE9867…	6e-71	0.0771	<0.01	0.1569	<0.01
UP12_2691	#N/A		0.152	<0.01	0.0879	<0.01		UP12_3349	gi|15240632|ref|NP_199831.1| high-affinity nitrate transporter 3.1 [Arabidopsis thaliana]_x0001_gi|30695854|ref|NP_851159.1| high-affinity nitrate transporter 3.1 [Arabidopsis thaliana]_x0001_gi|30695856|ref|NP_851160.1| high-affinity nitrate transporter 3.1 [Arabidopsis thaliana]_x0001_gi|75170479|sp|Q9FGS5.1|NRT31_ARATH RecName: Full=High-affinity nitrate transporter 3.1; AltName: Full=Protein …	3e-71	0.1066	<0.01	0.1566	<0.01
UP12_24284	gi|30680708|ref|NP_192570.2| nodulin MtN21 /EamA-like transporter family protein [Arabidopsis thaliana]_x0001_gi|75276328|sp|Q501F8.1|WTR32_ARATH RecName: Full=WAT1-related protein At4g08300_x0001_gi|63003784|gb|AAY25421.1| At4g08300 [Arabidopsis thaliana]_x0001_gi|110738842|dbj|BAF01344.1| nodulin-like protein [Arabidopsis thaliana]_x0001_gi|332657223|gb|AEE82623.1| nodulin MtN21 /EamA-like tran…	6e-78	0.0147	<0.01	0.0867	<0.01		UP12_18708	gi|15241250|ref|NP_197505.1| putative receptor-like protein kinase [Arabidopsis thaliana]_x0001_gi|75332090|sp|Q94C25.1|Y5005_ARATH RecName: Full=Probable receptor-like protein kinase At5g20050; Flags: Precursor_x0001_gi|14335072|gb|AAK59800.1| AT5g20050/F28I16_200 [Arabidopsis thaliana]_x0001_gi|27363358|gb|AAO11598.1| At5g20050/F28I16_200 [Arabidopsis thaliana]_x0001_gi|332005403|gb|AED92786.1|…	5e-60	0.135	<0.01	0.1534	<0.01
UP12_5623	gi|15233185|ref|NP_188825.1| cyclin p2;1 [Arabidopsis thaliana]_x0001_gi|75311211|sp|Q9LJ45.1|CCU11_ARATH RecName: Full=Cyclin-U1-1; Short=CycU1;1; AltName: Full=Cyclin-P2.1; Short=CycP2;1_x0001_gi|9294285|dbj|BAB02187.1| PREG1-like negative regulator-like protein [Arabidopsis thaliana]_x0001_gi|48310144|gb|AAT41762.1| At3g21870 [Arabidopsis thaliana]_x0001_gi|52627113|gb|AAU84683.1| At3g21870 [A…	5e-75	0.1244	<0.01	0.0855	<0.01		UP12_27070	gi|15234058|ref|NP_192017.1| protein TRICHOME BIREFRINGENCE-LIKE 26 [Arabidopsis thaliana]_x0001_gi|75097113|sp|O04621.1|TBL26_ARATH RecName: Full=Protein trichome birefringence-like 26_x0001_gi|2191135|gb|AAB61022.1| A_IG002N01.14 gene product [Arabidopsis thaliana]_x0001_gi|7267605|emb|CAB80917.1| hypothetical protein [Arabidopsis thaliana]_x0001_gi|54606852|gb|AAV34774.1| At4g01080 [Arabidopsi…	1e-37	0.1037	<0.01	0.1526	<0.01
UP12_21375	gi|15450429|gb|AAK96508.1| AT4g17090/dl4575c [Arabidopsis thaliana]_x0001_gi|16974443|gb|AAL31225.1| AT4g17090/dl4575c [Arabidopsis thaliana]	1e-107	0.2746	<0.01	0.0838	<0.01		UP12_19867	gi|15225019|ref|NP_178651.1| RPM1-induced protein kinase [Arabidopsis thaliana]_x0001_gi|4006829|gb|AAC95171.1| putative protein kinase [Arabidopsis thaliana]_x0001_gi|15810413|gb|AAL07094.1| putative protein kinase [Arabidopsis thaliana]_x0001_gi|21280977|gb|AAM45011.1| putative protein kinase [Arabidopsis thaliana]_x0001_gi|330250892|gb|AEC05986.1| RPM1-induced protein kinase [Arabidopsis thali…	2e-68	0.1874	<0.01	0.1521	<0.01
UP12_120	gi|18400890|ref|NP_566525.1| uncharacterized protein [Arabidopsis thaliana]_x0001_gi|11994348|dbj|BAB02307.1| unnamed protein product [Arabidopsis thaliana]_x0001_gi|21595761|gb|AAM66129.1| unknown [Arabidopsis thaliana]_x0001_gi|98961075|gb|ABF59021.1| At3g15760 [Arabidopsis thaliana]_x0001_gi|332642202|gb|AEE75723.1| uncharacterized protein AT3G15760 [Arabidopsis thaliana]	2e-25	0.1131	<0.01	0.0834	<0.01		UP12_14104	gi|240255425|ref|NP_189188.4| putative calcium-binding protein CML16 [Arabidopsis thaliana]_x0001_gi|332278174|sp|Q9LI84.2|CML16_ARATH RecName: Full=Probable calcium-binding protein CML16; AltName: Full=Calmodulin-like protein 16_x0001_gi|28393082|gb|AAO41975.1| putative calmodulin [Arabidopsis thaliana]_x0001_gi|48310609|gb|AAT41852.1| At3g25600 [Arabidopsis thaliana]_x0001_gi|332643520|gb|AEE77…	7e-62	0.2661	<0.01	0.1512	<0.01
UP12_2099	gi|116831328|gb|ABK28617.1| unknown [Arabidopsis thaliana]	1e-104	0.0282	<0.01	0.0816	<0.01		UP12_18106	gi|15234113|ref|NP_192034.1| WRKY transcription factor 22 [Arabidopsis thaliana]_x0001_gi|29839444|sp|O04609.1|WRK22_ARATH RecName: Full=WRKY transcription factor 22; AltName: Full=WRKY DNA-binding protein 22_x0001_gi|17064156|gb|AAL35285.1|AF442392_1 WRKY transcription factor 22 [Arabidopsis thaliana]_x0001_gi|2191129|gb|AAB61016.1| similar to SPF1 DNA-binding protein [Arabidopsis thaliana]_x000…	2e-49	0.2066	<0.01	0.1509	<0.01
UP12_17253	gi|15218298|ref|NP_177342.1| uncharacterized protein [Arabidopsis thaliana]_x0001_gi|12324532|gb|AAG52218.1|AC021665_1 hypothetical protein; 65437-66114 [Arabidopsis thaliana]_x0001_gi|20856775|gb|AAM26684.1| At1g71970/F17M19_12 [Arabidopsis thaliana]_x0001_gi|23505805|gb|AAN28762.1| At1g71970/F17M19_12 [Arabidopsis thaliana]_x0001_gi|332197138|gb|AEE35259.1| uncharacterized protein AT1G71970 [Ar…	2e-48	0.1113	<0.01	0.0807	<0.01		UP12_4615	gi|18404264|ref|NP_565853.1| uncharacterized protein [Arabidopsis thaliana]_x0001_gi|20197943|gb|AAM15322.1| Expressed protein [Arabidopsis thaliana]_x0001_gi|21555809|gb|AAM63938.1| unknown [Arabidopsis thaliana]_x0001_gi|26983860|gb|AAN86182.1| unknown protein [Arabidopsis thaliana]_x0001_gi|330254219|gb|AEC09313.1| uncharacterized protein AT2G36885 [Arabidopsis thaliana]	2e-84	0.0868	<0.01	0.1502	<0.01
UP12_16247	gi|18405627|ref|NP_030663.1| VQ motif-containing protein [Arabidopsis thaliana]_x0001_gi|75099858|sp|O80669.1|SIB2_ARATH RecName: Full=Sigma factor binding protein 2, chloroplastic; Short=Sigma factor binding protein II; Flags: Precursor_x0001_gi|3402700|gb|AAD11994.1| expressed protein [Arabidopsis thaliana]_x0001_gi|16323165|gb|AAL15317.1| At2g41180/T3K9.5 [Arabidopsis thaliana]_x0001_gi|204666…	4e-18	0.1532	<0.01	0.0803	<0.01		UP12_617	gi|15240259|ref|NP_198565.1| U-box domain-containing protein 21 [Arabidopsis thaliana]_x0001_gi|75107724|sp|Q5PNY6.1|PUB21_ARATH RecName: Full=U-box domain-containing protein 21; AltName: Full=Plant U-box protein 21_x0001_gi|56381895|gb|AAV85666.1| At5g37490 [Arabidopsis thaliana]_x0001_gi|56790202|gb|AAW30018.1| At5g37490 [Arabidopsis thaliana]_x0001_gi|332006814|gb|AED94197.1| U-box domain-cont…	4e-88	0.1423	<0.01	0.1502	<0.01
UP12_2217	gi|15229616|ref|NP_188458.1| uncharacterized protein [Arabidopsis thaliana]_x0001_gi|11994092|dbj|BAB01095.1| unnamed protein product [Arabidopsis thaliana]_x0001_gi|40822865|gb|AAR92245.1| At3g18295 [Arabidopsis thaliana]_x0001_gi|45752678|gb|AAS76237.1| At3g18295 [Arabidopsis thaliana]_x0001_gi|332642558|gb|AEE76079.1| uncharacterized protein AT3G18295 [Arabidopsis thaliana]	1e-42	0.1045	<0.01	0.0786	<0.01		UP12_16122	gi|15233136|ref|NP_191055.1| patatin-like protein 6 [Arabidopsis thaliana]_x0001_gi|75210270|sp|Q9SV43.1|PLP7_ARATH RecName: Full=Patatin-like protein 7; Short=AtPLP7; AltName: Full=Patatin-related phospholipase A IIIbeta; Short=pPLAIIIb; AltName: Full=Phospholipase A IIIA; Short=AtPLAIIIA_x0001_gi|4678298|emb|CAB41089.1| putative protein [Arabidopsis thaliana]_x0001_gi|110738274|dbj|BAF01066.1| …	4e-46	0.1173	<0.01	0.1502	<0.01
UP12_11735	gi|2832669|emb|CAA16769.1| hypothetical protein [Arabidopsis thaliana]_x0001_gi|7269064|emb|CAB79174.1| hypothetical protein [Arabidopsis thaliana]	9e-94	0.1834	<0.01	0.0778	<0.01		UP12_24384	gi|20197256|gb|AAM14997.1| hypothetical protein [Arabidopsis thaliana]	3e-58	0.1737	<0.01	0.15	<0.01
UP12_3346	gi|15220615|ref|NP_174286.1| chlorophyll A/B binding protein 1 [Arabidopsis thaliana]_x0001_gi|115783|sp|P04778.1|CB1C_ARATH RecName: Full=Chlorophyll a-b binding protein 1, chloroplastic; AltName: Full=Chlorophyll a-b protein 140; Short=CAB-140; AltName: Full=LHCII type I CAB-1; Flags: Precursor_x0001_gi|9972353|gb|AAG10603.1|AC008030_3 Putative chlorophyll a/b-binding protein [Arabidopsis thali…	1e-138	0.0604	<0.01	0.0773	<0.01		UP12_6129	gi|15234627|ref|NP_193918.1| heat shock protein class V 15.4 [Arabidopsis thaliana]_x0001_gi|75278048|sp|O49710.1|HS154_ARATH RecName: Full=15.4 kDa class V heat shock protein; AltName: Full=15.4 kDa heat shock protein; Short=AtHsp15.4_x0001_gi|2894565|emb|CAA17154.1| heat shock protein - like [Arabidopsis thaliana]_x0001_gi|7269032|emb|CAB79142.1| heat shock protein-like [Arabidopsis thaliana]_x…	4e-50	0.1089	<0.01	0.1497	<0.01
UP12_16678	#N/A	2e-09	0.01	<0.01	0.0768	<0.01		UP12_2456	gi|15226170|ref|NP_178216.1| myb-like HTH transcriptional regulator family protein [Arabidopsis thaliana]_x0001_gi|13899111|gb|AAK48977.1|AF370550_1 transfactor-like protein [Arabidopsis thaliana]_x0001_gi|6598621|gb|AAF18654.1| transfactor-like protein [Arabidopsis thaliana]_x0001_gi|21536958|gb|AAM61299.1| transfactor-like protein [Arabidopsis thaliana]_x0001_gi|23197610|gb|AAN15332.1| transfac…	7e-66	0.0608	<0.01	0.1497	<0.01
UP12_27627	#N/A		0.0743	<0.01	0.0766	<0.01		UP12_23675	#N/A	5e-34	0.2265	<0.01	0.1494	<0.01
UP12_8078	gi|16409|emb|CAA44609.1| phenylalanine ammonia-lyase [Arabidopsis thaliana]	1e-121	0.0527	<0.01	0.0764	<0.01		UP12_11077	gi|22325457|ref|NP_565309.2| subtilisin-like serine endopeptidase family protein [Arabidopsis thaliana]_x0001_gi|4218991|gb|AAD12260.1| subtilisin-like protease [Arabidopsis thaliana]_x0001_gi|330250707|gb|AEC05801.1| Subtilisin-like serine endopeptidase family protein [Arabidopsis thaliana]	1e-137	0.1861	<0.01	0.1487	<0.01
UP12_6058	gi|15224139|ref|NP_180019.1| NAC domain containing protein 38 [Arabidopsis thaliana]_x0001_gi|30682415|ref|NP_850054.1| NAC domain containing protein 38 [Arabidopsis thaliana]_x0001_gi|4337200|gb|AAD18114.1| NAM (no apical meristem)-like protein [Arabidopsis thaliana]_x0001_gi|330252482|gb|AEC07576.1| NAC domain containing protein 38 [Arabidopsis thaliana]_x0001_gi|330252483|gb|AEC07577.1| NAC do…	4e-18	0.0719	<0.01	0.0743	<0.01		UP12_21906	#N/A	7e-19	0.2141	<0.01	0.1487	<0.01
UP12_11893	gi|930001|emb|CAA31786.1| nitrate reductase NR1 (393 AA) [Arabidopsis thaliana]	1e-156	0.0393	<0.01	0.0741	<0.01		UP12_5349	#N/A	7e-14	0.1106	<0.01	0.1484	<0.01
UP12_27320	#N/A		0.0133	<0.01	0.0736	<0.01		UP12_24679	gi|15238124|ref|NP_199564.1| putative auxin-responsive protein [Arabidopsis thaliana]_x0001_gi|9758781|dbj|BAB09079.1| unnamed protein product [Arabidopsis thaliana]_x0001_gi|46518427|gb|AAS99695.1| At5g47530 [Arabidopsis thaliana]_x0001_gi|51971050|dbj|BAD44217.1| unknown protein [Arabidopsis thaliana]_x0001_gi|332008146|gb|AED95529.1| putative auxin-responsive protein [Arabidopsis thaliana]	2e-34	0.1254	<0.01	0.1476	<0.01
UP12_11378	gi|15236282|ref|NP_195242.1| O-methyltransferase family protein [Arabidopsis thaliana]_x0001_gi|4455342|emb|CAB36723.1| O-methyltransferase-like protein [Arabidopsis thaliana]_x0001_gi|7270467|emb|CAB80233.1| O-methyltransferase-like protein [Arabidopsis thaliana]_x0001_gi|20466674|gb|AAM20654.1| O-methyltransferase-like protein [Arabidopsis thaliana]_x0001_gi|23198188|gb|AAN15621.1| O-methyltran…	1e-105	0.0923	<0.01	0.073	<0.01		UP12_9820	#N/A		0.1822	<0.01	0.1473	<0.01
UP12_8738	gi|3068704|gb|AAC14404.1| unknown [Arabidopsis thaliana]	2e-22	0.0826	<0.01	0.0725	<0.01		UP12_15002	gi|15227205|ref|NP_179235.1| purple acid phosphatase 10 [Arabidopsis thaliana]_x0001_gi|75265912|sp|Q9SIV9.1|PPA10_ARATH RecName: Full=Purple acid phosphatase 10; Flags: Precursor_x0001_gi|20257483|gb|AAM15911.1|AF492662_1 purple acid phosphatase [Arabidopsis thaliana]_x0001_gi|4544387|gb|AAD22297.1| putative purple acid phosphatase precursor [Arabidopsis thaliana]_x0001_gi|20260674|gb|AAM13235.1…	0	0.1329	<0.01	0.147	<0.01
UP12_24309	gi|22327625|ref|NP_199491.2| abscisic acid receptor PYL1 [Arabidopsis thaliana]_x0001_gi|75161694|sp|Q8VZS8.1|PYL1_ARATH RecName: Full=Abscisic acid receptor PYL1; AltName: Full=ABI1-binding protein 6; AltName: Full=PYR1-like protein 1; AltName: Full=Regulatory components of ABA receptor 9_x0001_gi|17380842|gb|AAL36233.1| unknown protein [Arabidopsis thaliana]_x0001_gi|21436405|gb|AAM51403.1| unk…	2e-75	0.1184	<0.01	0.0724	<0.01		UP12_14901	gi|9857526|gb|AAG00881.1|AC064840_12 lipoxygenase - partial coding sequence [Arabidopsis thaliana]	6e-96	0.0441	<0.01	0.1465	<0.01
UP12_13251	gi|110737878|dbj|BAF00877.1| hypothetical protein [Arabidopsis thaliana]	4e-64	0.0376	<0.01	0.072	<0.01		UP12_27271	gi|22326716|ref|NP_196638.2| aspartyl protease family protein [Arabidopsis thaliana]_x0001_gi|18700103|gb|AAL77663.1| AT5g10770/T30N20_40 [Arabidopsis thaliana]_x0001_gi|24111269|gb|AAN46758.1| At5g10770/T30N20_40 [Arabidopsis thaliana]_x0001_gi|332004211|gb|AED91594.1| aspartyl protease family protein [Arabidopsis thaliana]	1e-60	0.1302	<0.01	0.146	<0.01
UP12_28743	gi|5931661|emb|CAB56584.1| squamosa promoter binding protein-like 4 [Arabidopsis thaliana]	5e-37	0.0352	<0.01	0.0719	<0.01		UP12_8728	gi|42567636|ref|NP_196051.2| pectin lyase-like superfamily protein [Arabidopsis thaliana]_x0001_gi|332003342|gb|AED90725.1| pectin lyase-like superfamily protein [Arabidopsis thaliana]	3e-87	0.156	<0.01	0.1459	<0.01
UP12_9526	gi|15235600|ref|NP_195469.1| peroxidase 51 [Arabidopsis thaliana]_x0001_gi|26397925|sp|Q9SZE7.1|PER51_ARATH RecName: Full=Peroxidase 51; Short=Atperox P51; AltName: Full=ATP37; Flags: Precursor_x0001_gi|18874554|gb|AAL79842.1|AF469928_1 peroxidase ATP37 [Arabidopsis thaliana]_x0001_gi|4468978|emb|CAB38292.1| peroxidase-like protein [Arabidopsis thaliana]_x0001_gi|7270735|emb|CAB80418.1| peroxidas…	1e-154	0.0792	<0.01	0.0717	<0.01		UP12_3997	#N/A	8e-09	0.125	<0.01	0.1457	<0.01
UP12_19166	gi|15218558|ref|NP_172525.1| probable xyloglucan endotransglucosylase/hydrolase protein 33 [Arabidopsis thaliana]_x0001_gi|38605339|sp|Q8LC45.2|XTH33_ARATH RecName: Full=Probable xyloglucan endotransglucosylase/hydrolase protein 33; Short=At-XTH33; Short=XTH-33; Flags: Precursor_x0001_gi|5091548|gb|AAD39577.1|AC007067_17 T10O24.17 [Arabidopsis thaliana]_x0001_gi|332190472|gb|AEE28593.1| probable …	1e-118	0.1495	<0.01	0.0707	<0.01		UP12_23637	gi|15810030|gb|AAL06942.1| At2g26170/T19L18.2 [Arabidopsis thaliana]_x0001_gi|19699353|gb|AAL91286.1| At2g26170/T19L18.2 [Arabidopsis thaliana]	2e-69	0.1816	<0.01	0.1446	<0.01
UP12_16400	#N/A		0.1083	<0.01	0.0707	<0.01		UP12_3597	gi|18396930|ref|NP_564318.1| protein trichome birefringence-like 38 [Arabidopsis thaliana]_x0001_gi|75161403|sp|Q8VY22.1|TBL38_ARATH RecName: Full=Protein trichome birefringence-like 38_x0001_gi|18377638|gb|AAL66969.1| unknown protein [Arabidopsis thaliana]_x0001_gi|20465655|gb|AAM20296.1| unknown protein [Arabidopsis thaliana]_x0001_gi|110742767|dbj|BAE99289.1| hypothetical protein [Arabidopsis …	1e-152	0.097	<0.01	0.1443	<0.01
UP12_10714	gi|21536949|gb|AAM61290.1| putative fatty acid elongase [Arabidopsis thaliana]	1e-130	0.0269	<0.01	0.0705	<0.01		UP12_11620	#N/A		0.1059	<0.01	0.1441	<0.01
UP12_8276	#N/A	2e-15	0.0907	<0.01	0.0691	<0.01		UP12_26041	gi|15238154|ref|NP_199574.1| acyl carrier protein 3 [Arabidopsis thaliana]_x0001_gi|145334761|ref|NP_001078726.1| acyl carrier protein 3 [Arabidopsis thaliana]_x0001_gi|75333808|sp|Q9FGJ4.1|ACPM3_ARATH RecName: Full=Acyl carrier protein 3, mitochondrial; AltName: Full=MtACP-3; Short=ACP; AltName: Full=NADH-ubiquinone oxidoreductase 9.6 kDa subunit; Flags: Precursor_x0001_gi|9758791|dbj|BAB09089.1…	5e-23	0.4237	<0.01	0.1437	<0.01
UP12_1934	gi|62321196|dbj|BAD94354.1| phenylalanine ammonia lyase [Arabidopsis thaliana]	0	0.0463	<0.01	0.0685	<0.01		UP12_2655	gi|30683008|ref|NP_196572.2| probable trehalose-phosphate phosphatase I [Arabidopsis thaliana]_x0001_gi|391359335|sp|F4KFG5.1|TPPI_ARATH RecName: Full=Probable trehalose-phosphate phosphatase I; Short=AtTPPI; AltName: Full=Trehalose 6-phosphate phosphatase_x0001_gi|332004110|gb|AED91493.1| probable trehalose-phosphate phosphatase I [Arabidopsis thaliana]	1e-133	0.0735	<0.01	0.1418	<0.01
UP12_19361	#N/A		0.0744	<0.01	0.0657	<0.01		UP12_24405	gi|15081650|gb|AAK82480.1| At1g11580/T23J18_33 [Arabidopsis thaliana]	8e-74	0.0559	<0.01	0.1417	<0.01
UP12_13372	gi|1399261|gb|AAC49368.1| DEF [Arabidopsis thaliana]	0	0.141	<0.01	0.0646	<0.01		UP12_24492	gi|26451139|dbj|BAC42673.1| putative subtilisin-like protease [Arabidopsis thaliana]	1e-69	0.1336	<0.01	0.1415	<0.01
UP12_2914	gi|15235997|ref|NP_194311.1| probable xyloglucan endotransglucosylase/hydrolase protein 23 [Arabidopsis thaliana]_x0001_gi|38605152|sp|Q38910.1|XTH23_ARATH RecName: Full=Probable xyloglucan endotransglucosylase/hydrolase protein 23; Short=At-XTH23; Short=XTH-23; Flags: Precursor_x0001_gi|1244758|gb|AAB18367.1| xyloglucan endotransglycosylase-related protein [Arabidopsis thaliana]_x0001_gi|4539299…	1e-136	0.0785	<0.01	0.0631	<0.01		UP12_27503	gi|15242811|ref|NP_195981.1| GDSL esterase/lipase [Arabidopsis thaliana]_x0001_gi|75181338|sp|Q9LZS7.1|GDL71_ARATH RecName: Full=GDSL esterase/lipase At5g03610; AltName: Full=Extracellular lipase At5g03610; Flags: Precursor_x0001_gi|13430834|gb|AAK26039.1|AF360329_1 unknown protein [Arabidopsis thaliana]_x0001_gi|7340646|emb|CAB82926.1| putative protein [Arabidopsis thaliana]_x0001_gi|21537326|gb…	7e-41	0.1438	<0.01	0.1415	<0.01
UP12_22088	gi|15240410|ref|NP_201010.1| protein BROTHER of FT and TFL 1 [Arabidopsis thaliana]_x0001_gi|17432947|sp|Q9FIT4.1|BFT_ARATH RecName: Full=Protein BROTHER of FT and TFL 1_x0001_gi|10176921|dbj|BAB10165.1| CEN (centroradialis)-like phosphatidylethanolamine-binding protein-like [Arabidopsis thaliana]_x0001_gi|332010171|gb|AED97554.1| protein BROTHER of FT and TFL 1 [Arabidopsis thaliana]	8e-31	0.0133	<0.01	0.0623	<0.01		UP12_22611	#N/A	6e-17	0.1921	<0.01	0.1412	<0.01
UP12_9042	gi|15219876|ref|NP_173656.1| UDP-glycosyltransferase 85A1 [Arabidopsis thaliana]_x0001_gi|66774037|sp|Q9SK82.1|U85A1_ARATH RecName: Full=UDP-glycosyltransferase 85A1; AltName: Full=Cytokinin-O-glucosyltransferase 2; AltName: Full=Zeatin O-glucosyltransferase 2; Short=AtZOG2_x0001_gi|6587848|gb|AAF18537.1|AC006551_23 Putative UDP-glucose glucosyltransferase [Arabidopsis thaliana]_x0001_gi|19698985…	1e-86	0.1095	<0.01	0.0619	<0.01		UP12_14453	gi|22798796|emb|CAC87643.1| alcohol oxidase [Arabidopsis thaliana]	0	0.0887	<0.01	0.1404	<0.01
UP12_375	gi|13605523|gb|AAK32755.1|AF361587_1 AT3g53960/F5K20_260 [Arabidopsis thaliana]	3e-99	0.0986	<0.01	0.0618	<0.01		UP12_24993	gi|16604332|gb|AAL24172.1| putative pectate lyase [Arabidopsis thaliana]_x0001_gi|20466073|gb|AAM19958.1| At5g04300/At5g04300 [Arabidopsis thaliana]	3e-70	0.1471	<0.01	0.1398	<0.01
UP12_20309	gi|15225510|ref|NP_182079.1| cytochrome P450 76C4 [Arabidopsis thaliana]_x0001_gi|5915834|sp|O64635.1|C76C4_ARATH RecName: Full=Cytochrome P450 76C4_x0001_gi|2979547|gb|AAC06156.1| putative cytochrome P450 [Arabidopsis thaliana]_x0001_gi|330255475|gb|AEC10569.1| cytochrome P450 76C4 [Arabidopsis thaliana]	3e-62	0.1099	<0.01	0.0616	<0.01		UP12_6073	gi|15218960|ref|NP_176204.1| NAD(P)-linked oxidoreductase superfamily protein [Arabidopsis thaliana]_x0001_gi|5080826|gb|AAD39335.1|AC007258_24 Putative Aldo/keto reductase [Arabidopsis thaliana]_x0001_gi|15451098|gb|AAK96820.1| Putative Aldo/keto reductase [Arabidopsis thaliana]_x0001_gi|18377508|gb|AAL66920.1| putative aldo/keto reductase [Arabidopsis thaliana]_x0001_gi|332195523|gb|AEE33644.1|…	1e-120	0.1144	<0.01	0.1387	<0.01
UP12_1430	gi|15218960|ref|NP_176204.1| NAD(P)-linked oxidoreductase superfamily protein [Arabidopsis thaliana]_x0001_gi|5080826|gb|AAD39335.1|AC007258_24 Putative Aldo/keto reductase [Arabidopsis thaliana]_x0001_gi|15451098|gb|AAK96820.1| Putative Aldo/keto reductase [Arabidopsis thaliana]_x0001_gi|18377508|gb|AAL66920.1| putative aldo/keto reductase [Arabidopsis thaliana]_x0001_gi|332195523|gb|AEE33644.1|…	1e-147	0.036	<0.01	0.0614	<0.01		UP12_28238	#N/A		0.1361	<0.01	0.1383	<0.01
UP12_14656	#N/A	7e-21	0.0768	<0.01	0.0605	<0.01		UP12_3171	#N/A	1e-59	0.1	<0.01	0.1381	<0.01
UP12_11143	gi|15242840|ref|NP_195987.1| uncharacterized protein [Arabidopsis thaliana]_x0001_gi|7340652|emb|CAB82932.1| putative protein [Arabidopsis thaliana]_x0001_gi|28393800|gb|AAO42309.1| unknown protein [Arabidopsis thaliana]_x0001_gi|28973439|gb|AAO64044.1| unknown protein [Arabidopsis thaliana]_x0001_gi|332003257|gb|AED90640.1| uncharacterized protein AT5G03670 [Arabidopsis thaliana]	2e-49	0.071	<0.01	0.06	<0.01		UP12_25976	gi|15232160|ref|NP_186817.1| uncharacterized protein [Arabidopsis thaliana]_x0001_gi|6016725|gb|AAF01551.1|AC009325_21 unknown protein [Arabidopsis thaliana]_x0001_gi|30725324|gb|AAP37684.1| At3g01680 [Arabidopsis thaliana]_x0001_gi|110736167|dbj|BAF00055.1| hypothetical protein [Arabidopsis thaliana]_x0001_gi|307101698|gb|ADN32814.1| sieve element occlusion b [Arabidopsis thaliana]_x0001_gi|3326…	2e-81	0.1661	<0.01	0.1379	<0.01
UP12_13582	gi|21537069|gb|AAM61410.1| aldose 1-epimerase-like protein [Arabidopsis thaliana]	1e-120	0.0362	<0.01	0.059	<0.01		UP12_12417	gi|1934730|gb|AAB51752.1| germin-like protein [Arabidopsis thaliana]	2e-88	0.0709	<0.01	0.1367	<0.01
UP12_21528	#N/A	2e-06	0.0618	<0.01	0.0576	<0.01		UP12_24933	gi|6959488|gb|AAF33112.1|AF181683_1 RPT2 [Arabidopsis thaliana]	2e-92	0.098	<0.01	0.1353	<0.01
UP12_2883	gi|15225965|ref|NP_179064.1| pathogenesis-related protein 1 [Arabidopsis thaliana]_x0001_gi|3810602|gb|AAC69384.1| putative pathogenesis related-1 (PR1) protein [Arabidopsis thaliana]_x0001_gi|20197518|gb|AAM15107.1| putative pathogenesis related-1 (PR1) protein [Arabidopsis thaliana]_x0001_gi|330251219|gb|AEC06313.1| pathogenesis-related protein 1 [Arabidopsis thaliana]	2e-62	0.0406	<0.01	0.0574	<0.01		UP12_337	gi|15239459|ref|NP_198513.1| NDR1/HIN1-like 25 [Arabidopsis thaliana]_x0001_gi|332006750|gb|AED94133.1| NDR1/HIN1-like 25 [Arabidopsis thaliana]	3e-49	0.1077	<0.01	0.1351	<0.01
UP12_23514	gi|16648771|gb|AAL25576.1| At1g34060/F12G12_150 [Arabidopsis thaliana]	4e-34	0.0473	<0.01	0.0565	<0.01		UP12_13566	gi|15242811|ref|NP_195981.1| GDSL esterase/lipase [Arabidopsis thaliana]_x0001_gi|75181338|sp|Q9LZS7.1|GDL71_ARATH RecName: Full=GDSL esterase/lipase At5g03610; AltName: Full=Extracellular lipase At5g03610; Flags: Precursor_x0001_gi|13430834|gb|AAK26039.1|AF360329_1 unknown protein [Arabidopsis thaliana]_x0001_gi|7340646|emb|CAB82926.1| putative protein [Arabidopsis thaliana]_x0001_gi|21537326|gb…	2e-65	0.1294	<0.01	0.1343	<0.01
UP12_11444	gi|79327811|ref|NP_001031878.1| Glycosyl hydrolase family 38 protein [Arabidopsis thaliana]_x0001_gi|332004587|gb|AED91970.1| Glycosyl hydrolase family 38 protein [Arabidopsis thaliana]	8e-73	0.1167	<0.01	0.0545	<0.01		UP12_28473	gi|15231922|ref|NP_187463.1| myb domain protein 83 [Arabidopsis thaliana]_x0001_gi|12321557|gb|AAG50833.1|AC074395_7 MYB-family transcription factor, putative [Arabidopsis thaliana]_x0001_gi|14161411|gb|AAK54738.1|AF371974_1 putative transcription factor MYB83 [Arabidopsis thaliana]_x0001_gi|91806397|gb|ABE65926.1| myb family transcription factor [Arabidopsis thaliana]_x0001_gi|111074480|gb|ABH04…	9e-63	0.1071	<0.01	0.1339	<0.01
UP12_14146	gi|15234058|ref|NP_192017.1| protein TRICHOME BIREFRINGENCE-LIKE 26 [Arabidopsis thaliana]_x0001_gi|75097113|sp|O04621.1|TBL26_ARATH RecName: Full=Protein trichome birefringence-like 26_x0001_gi|2191135|gb|AAB61022.1| A_IG002N01.14 gene product [Arabidopsis thaliana]_x0001_gi|7267605|emb|CAB80917.1| hypothetical protein [Arabidopsis thaliana]_x0001_gi|54606852|gb|AAV34774.1| At4g01080 [Arabidopsi…	4e-69	0.2512	<0.01	0.0542	<0.01		UP12_2423	gi|30694964|ref|NP_175552.2| putative alcohol dehydrogenase [Arabidopsis thaliana]_x0001_gi|67633448|gb|AAY78648.1| putative cinnamyl-alcohol dehydrogenase [Arabidopsis thaliana]_x0001_gi|332194544|gb|AEE32665.1| Rossmann-fold NAD(P)-binding domain-containing protein [Arabidopsis thaliana]	1e-104	0.1544	<0.01	0.1335	<0.01
UP12_3377	gi|15235968|ref|NP_194878.1| cytochrome P450 83B1 [Arabidopsis thaliana]_x0001_gi|13878365|sp|O65782.1|C83B1_ARATH RecName: Full=Cytochrome P450 83B1; AltName: Full=Protein ALTERED TRYPTOPHAN REGULATION 4; AltName: Full=Protein RED ELONGATED 1; AltName: Full=Protein SUPERROOT 2_x0001_gi|3164126|dbj|BAA28531.1| cytochrome P450 monooxygenase [Arabidopsis thaliana]_x0001_gi|5262761|emb|CAB45909.1| c…	1e-146	0.1455	<0.01	0.0534	<0.01		UP12_19288	#N/A	5e-21	0.0329	<0.01	0.1335	<0.01
UP12_18059	gi|30693997|ref|NP_175145.2| WUSCHEL-related homeobox 4 [Arabidopsis thaliana]_x0001_gi|61217286|sp|Q6X7J9.1|WOX4_ARATH RecName: Full=WUSCHEL-related homeobox 4_x0001_gi|37933928|gb|AAP37134.1| WOX4 protein [Arabidopsis thaliana]_x0001_gi|38454110|gb|AAR20749.1| At1g46480 [Arabidopsis thaliana]_x0001_gi|38604018|gb|AAR24752.1| At1g46480 [Arabidopsis thaliana]_x0001_gi|214011871|gb|ACJ61690.1| WOX…	2e-68	0.0329	<0.01	0.0524	<0.01		UP12_4209	gi|1418335|emb|CAA67230.1| zinc finger protein [Arabidopsis thaliana]	3e-36	0.1133	<0.01	0.133	<0.01
UP12_10004	gi|15217804|ref|NP_176677.1| gamma-tocopherol methyltransferase [Arabidopsis thaliana]_x0001_gi|85690840|sp|Q9ZSK1.2|GTOMC_ARATH RecName: Full=Tocopherol O-methyltransferase, chloroplastic; AltName: Full=Gamma-tocopherol methyltransferase; AltName: Full=Vitamin E pathway gene 4 protein; Short=AtVTE4; Flags: Precursor_x0001_gi|8099780|gb|AAD38271.2|AC006193_27 gamma-tocopherol methyltransferase [A…	1e-149	0.0726	<0.01	0.0521	<0.01		UP12_8738	gi|3068704|gb|AAC14404.1| unknown [Arabidopsis thaliana]	2e-22	0.0967	<0.01	0.1322	<0.01
UP12_16875	#N/A		0.0285	<0.01	0.0519	<0.01		UP12_8729	gi|16604332|gb|AAL24172.1| putative pectate lyase [Arabidopsis thaliana]_x0001_gi|20466073|gb|AAM19958.1| At5g04300/At5g04300 [Arabidopsis thaliana]	2e-58	0.1485	<0.01	0.132	<0.01
UP12_23982	gi|15222622|ref|NP_173927.1| AP2/ERF and B3 domain-containing transcription repressor TEM1 [Arabidopsis thaliana]_x0001_gi|75268206|sp|Q9C6M5.1|RAVL1_ARATH RecName: Full=AP2/ERF and B3 domain-containing transcription repressor TEM1; AltName: Full=Protein TEMPRANILLO 1; AltName: Full=RAV1-like ethylene-responsive transcription factor TEM1_x0001_gi|12321505|gb|AAG50808.1|AC079281_10 DNA-binding pro…	4e-74	0.0288	<0.01	0.0512	<0.01		UP12_11990	#N/A		0.1829	<0.01	0.131	<0.01
UP12_1036	#N/A		0.0302	<0.01	0.0511	<0.01		UP12_2753	gi|334185357|ref|NP_188102.5| leucine-rich repeat transmembrane protein kinase [Arabidopsis thaliana]_x0001_gi|313471762|sp|C0LGN2.1|Y3148_ARATH RecName: Full=Probable leucine-rich repeat receptor-like serine/threonine-protein kinase At3g14840; Flags: Precursor_x0001_gi|224589567|gb|ACN59317.1| leucine-rich repeat receptor-like protein kinase [Arabidopsis thaliana]_x0001_gi|332642053|gb|AEE75574.…	3e-99	0.1229	<0.01	0.1303	<0.01
UP12_1535	gi|15230797|ref|NP_189674.1| basic leucine-zipper 42 [Arabidopsis thaliana]_x0001_gi|9279562|dbj|BAB01020.1| unnamed protein product [Arabidopsis thaliana]_x0001_gi|225898689|dbj|BAH30475.1| hypothetical protein [Arabidopsis thaliana]_x0001_gi|332644128|gb|AEE77649.1| basic leucine-zipper 42 [Arabidopsis thaliana]	1e-64	0.0222	<0.01	0.0508	<0.01		UP12_3450	gi|15220463|ref|NP_172018.1| peroxidase 3 [Arabidopsis thaliana]_x0001_gi|25453190|sp|O23044.1|PER3_ARATH RecName: Full=Peroxidase 3; Short=Atperox P3; AltName: Full=ATPRC; AltName: Full=RCI3A; AltName: Full=Rare cold-inducible protein; Flags: Precursor_x0001_gi|2388571|gb|AAB71452.1| Strong similarity to Arabidopsis peroxidase ATPEROX7A (gb|X98321) [Arabidopsis thaliana]_x0001_gi|2738254|gb|AAB9…	8e-95	0.0935	<0.01	0.1301	<0.01
UP12_15077	gi|18411332|ref|NP_567178.1| plasma membrane intrinsic protein 1;4 [Arabidopsis thaliana]_x0001_gi|32363274|sp|Q39196.1|PIP14_ARATH RecName: Full=Probable aquaporin PIP1-4; AltName: Full=Plasma membrane intrinsic protein 1-4; Short=AtPIP1;4; AltName: Full=Transmembrane protein C; Short=TMP-C_x0001_gi|535780|dbj|BAA05654.1| transmembrane protein [Arabidopsis thaliana]_x0001_gi|20466718|gb|AAM20676…	1e-157	0.0249	<0.01	0.0488	<0.01		UP12_2086	gi|15225153|ref|NP_180747.1| leucine-rich repeat receptor-like serine/threonine/tyrosine-protein kinase SOBIR1 [Arabidopsis thaliana]_x0001_gi|75265989|sp|Q9SKB2.1|SBIR1_ARATH RecName: Full=Leucine-rich repeat receptor-like serine/threonine/tyrosine-protein kinase SOBIR1; AltName: Full=Protein EVERSHED; AltName: Full=Protein SUPPRESSOR OF BIR1-1; Flags: Precursor_x0001_gi|13877675|gb|AAK43915.1|A…	1e-105	0.16	<0.01	0.1298	<0.01
UP12_14257	gi|22327625|ref|NP_199491.2| abscisic acid receptor PYL1 [Arabidopsis thaliana]_x0001_gi|75161694|sp|Q8VZS8.1|PYL1_ARATH RecName: Full=Abscisic acid receptor PYL1; AltName: Full=ABI1-binding protein 6; AltName: Full=PYR1-like protein 1; AltName: Full=Regulatory components of ABA receptor 9_x0001_gi|17380842|gb|AAL36233.1| unknown protein [Arabidopsis thaliana]_x0001_gi|21436405|gb|AAM51403.1| unk…	6e-74	0.0492	<0.01	0.0487	<0.01		UP12_6946	gi|18394637|ref|NP_564059.1| plasmodesmata callose-binding protein 3 [Arabidopsis thaliana]_x0001_gi|9795591|gb|AAF98409.1|AC026238_1 Hypothetical protein [Arabidopsis thaliana]_x0001_gi|21592752|gb|AAM64701.1| unknown [Arabidopsis thaliana]_x0001_gi|30017221|gb|AAP12844.1| At1g18650 [Arabidopsis thaliana]_x0001_gi|110736436|dbj|BAF00186.1| predicted GPI-anchored protein [Arabidopsis thaliana]_x0…	2e-49	0.0795	<0.01	0.1292	<0.01
UP12_13272	#N/A		0.0416	<0.01	0.0487	<0.01		UP12_9598	gi|18410028|ref|NP_566996.1| protein TRICHOME BIREFRINGENCE-LIKE 36 [Arabidopsis thaliana]_x0001_gi|75163888|sp|Q940H3.1|TBL36_ARATH RecName: Full=Protein trichome birefringence-like 36_x0001_gi|15451108|gb|AAK96825.1| putative protein [Arabidopsis thaliana]_x0001_gi|20148379|gb|AAM10080.1| putative protein [Arabidopsis thaliana]_x0001_gi|332645684|gb|AEE79205.1| protein trichome birefringence-li…	4e-38	0.0552	<0.01	0.1291	<0.01
UP12_1936	gi|18391062|ref|NP_563851.1| aspartyl protease-like protein [Arabidopsis thaliana]_x0001_gi|2160166|gb|AAB60729.1| F21M12.13 gene product [Arabidopsis thaliana]_x0001_gi|21593996|gb|AAM65914.1| nucleoid DNA-binding-like protein [Arabidopsis thaliana]_x0001_gi|26983826|gb|AAN86165.1| unknown protein [Arabidopsis thaliana]_x0001_gi|332190367|gb|AEE28488.1| aspartyl protease-like protein [Arabidopsi…	0	0.0515	<0.01	0.0487	<0.01		UP12_10130	gi|15223133|ref|NP_177194.1| polygalacturonase 2 [Arabidopsis thaliana]_x0001_gi|334183807|ref|NP_001185361.1| polygalacturonase 2 [Arabidopsis thaliana]_x0001_gi|82592920|sp|P92990.2|JP650_ARATH RecName: Full=Probable polygalacturonase non-catalytic subunit JP650; AltName: Full=Aromatic-rich glycoprotein JP650; Flags: Precursor_x0001_gi|3176680|gb|AAC18803.1| Identical to polygalacuronase isoenz…	2e-74	0.1141	<0.01	0.1285	<0.01
UP12_24765	gi|15224397|ref|NP_181326.1| putative peptide/nitrate transporter [Arabidopsis thaliana]_x0001_gi|310947295|sp|P0CI03.1|PTR28_ARATH RecName: Full=Protein NRT1/ PTR FAMILY 5.6; Short=AtNPF5.6_x0001_gi|330254369|gb|AEC09463.1| putative peptide/nitrate transporter [Arabidopsis thaliana]	6e-89	0.0872	<0.01	0.0484	<0.01		UP12_9773	gi|18403044|ref|NP_566687.1| DUF679 domain membrane protein 2 [Arabidopsis thaliana]_x0001_gi|11994391|dbj|BAB02350.1| unnamed protein product [Arabidopsis thaliana]_x0001_gi|15529149|gb|AAK97669.1| AT3g21550/MIL23_11 [Arabidopsis thaliana]_x0001_gi|16974353|gb|AAL31102.1| AT3g21550/MIL23_11 [Arabidopsis thaliana]_x0001_gi|332643001|gb|AEE76522.1| uncharacterized protein AT3G21550 [Arabidopsis th…	1e-69	0.137	<0.01	0.1282	<0.01
UP12_13845	gi|15222622|ref|NP_173927.1| AP2/ERF and B3 domain-containing transcription repressor TEM1 [Arabidopsis thaliana]_x0001_gi|75268206|sp|Q9C6M5.1|RAVL1_ARATH RecName: Full=AP2/ERF and B3 domain-containing transcription repressor TEM1; AltName: Full=Protein TEMPRANILLO 1; AltName: Full=RAV1-like ethylene-responsive transcription factor TEM1_x0001_gi|12321505|gb|AAG50808.1|AC079281_10 DNA-binding pro…	1e-156	0.0237	<0.01	0.0471	<0.01		UP12_1232	gi|15222289|ref|NP_177686.1| B-box zinc finger transcription factor BBX21 [Arabidopsis thaliana]_x0001_gi|17433066|sp|Q9LQZ7.1|STHX_ARATH RecName: Full=Probable salt tolerance-like protein At1g75540_x0001_gi|9369377|gb|AAF87126.1|AC006434_22 F10A5.24 [Arabidopsis thaliana]_x0001_gi|225898084|dbj|BAH30374.1| hypothetical protein [Arabidopsis thaliana]_x0001_gi|332197610|gb|AEE35731.1| putative sal…	7e-68	0.1461	<0.01	0.1277	<0.01
UP12_10062	gi|15218960|ref|NP_176204.1| NAD(P)-linked oxidoreductase superfamily protein [Arabidopsis thaliana]_x0001_gi|5080826|gb|AAD39335.1|AC007258_24 Putative Aldo/keto reductase [Arabidopsis thaliana]_x0001_gi|15451098|gb|AAK96820.1| Putative Aldo/keto reductase [Arabidopsis thaliana]_x0001_gi|18377508|gb|AAL66920.1| putative aldo/keto reductase [Arabidopsis thaliana]_x0001_gi|332195523|gb|AEE33644.1|…	1e-123	0.026	<0.01	0.0454	<0.01		UP12_29664	gi|51968630|dbj|BAD43007.1| unknown protein [Arabidopsis thaliana]	3e-44	0.2456	<0.01	0.1275	<0.01
UP12_6977	gi|14334452|gb|AAK59424.1| putative DEF (CLA1) protein [Arabidopsis thaliana]	5e-75	0.1455	<0.01	0.04	<0.01		UP12_15234	gi|26450054|dbj|BAC42147.1| putative SCARECROW gene regulator [Arabidopsis thaliana]	1e-154	0.2215	<0.01	0.1273	<0.01
UP12_26112	gi|15217804|ref|NP_176677.1| gamma-tocopherol methyltransferase [Arabidopsis thaliana]_x0001_gi|85690840|sp|Q9ZSK1.2|GTOMC_ARATH RecName: Full=Tocopherol O-methyltransferase, chloroplastic; AltName: Full=Gamma-tocopherol methyltransferase; AltName: Full=Vitamin E pathway gene 4 protein; Short=AtVTE4; Flags: Precursor_x0001_gi|8099780|gb|AAD38271.2|AC006193_27 gamma-tocopherol methyltransferase [A…	2e-78	0.0726	<0.01	0.0395	<0.01		UP12_2864	#N/A	4e-07	0.1462	<0.01	0.127	<0.01
UP12_13704	gi|18403549|ref|NP_565787.1| light-harvesting chlorophyll protein complex II subunit B1 [Arabidopsis thaliana]_x0001_gi|11908034|gb|AAG41446.1|AF326864_1 putative photosystem II type I chlorophyll a/b binding protein [Arabidopsis thaliana]_x0001_gi|12642854|gb|AAK00369.1|AF339687_1 putative photosystem II type I chlorophyll a/b binding protein [Arabidopsis thaliana]_x0001_gi|16366|emb|CAA45789.1|…	1e-138	0.0393	<0.01	0.0391	<0.01		UP12_19255	gi|145335895|ref|NP_173359.3| flavin-dependent monooxygenase 1 [Arabidopsis thaliana]_x0001_gi|75174733|sp|Q9LMA1.1|FMO1_ARATH RecName: Full=Probable flavin-containing monooxygenase 1_x0001_gi|8954062|gb|AAF82235.1|AC069143_11 Contains similarity to a dimethylaniline monooxygenase (N-oxide forming) 2 (pulmonary flavin-containing monooxygenase 2) (FMO 2) (Dimethylaniline oxidase 2) (FMO 1B1) from …	2e-62	0.1528	<0.01	0.1264	<0.01
UP12_15535	#N/A	9e-13	0.0155	<0.01	0.0385	<0.01		UP12_6104	#N/A		0.1303	<0.01	0.1256	<0.01
UP12_17477	gi|30349138|gb|AAN65379.1| E-beta-ocimene synthase [Arabidopsis thaliana]	5e-74	0.1464	<0.01	0.0366	<0.01		UP12_1452	gi|18406723|ref|NP_566036.1| protease inhibitor/seed storage/lipid transfer protein (LTP) family protein [Arabidopsis thaliana]_x0001_gi|15983388|gb|AAL11562.1|AF424568_1 At2g45180/T14P1.1 [Arabidopsis thaliana]_x0001_gi|2583134|gb|AAB82643.1| expressed protein [Arabidopsis thaliana]_x0001_gi|21553826|gb|AAM62919.1| unknown [Arabidopsis thaliana]_x0001_gi|56236110|gb|AAV84511.1| At2g45180 [Arabid…	8e-58	0.1502	<0.01	0.1253	<0.01
UP12_2592	#N/A		0.1617	<0.01	0.0348	<0.01		UP12_4844	gi|21536841|gb|AAM61173.1| unknown [Arabidopsis thaliana]	8e-55	0.2613	<0.01	0.1253	<0.01
UP12_28305	gi|22331672|ref|NP_680106.1| cytochrome P450 71A26 [Arabidopsis thaliana]_x0001_gi|13878399|sp|Q9STK7.1|C71AQ_ARATH RecName: Full=Cytochrome P450 71A26_x0001_gi|4678361|emb|CAB41171.1| cytochrome P450-like protein [Arabidopsis thaliana]_x0001_gi|332644872|gb|AEE78393.1| cytochrome P450 71A26 [Arabidopsis thaliana]	2e-52	0.1037	<0.01	0.0343	<0.01		UP12_14801	gi|9759559|dbj|BAB11161.1| nucleoid DNA-binding-like protein [Arabidopsis thaliana]_x0001_gi|21553652|gb|AAM62745.1| nucleoid DNA-binding-like protein [Arabidopsis thaliana]_x0001_gi|109134179|gb|ABG25087.1| At5g07030 [Arabidopsis thaliana]	2e-96	0.0618	<0.01	0.125	<0.01
UP12_16471	gi|18403549|ref|NP_565787.1| light-harvesting chlorophyll protein complex II subunit B1 [Arabidopsis thaliana]_x0001_gi|11908034|gb|AAG41446.1|AF326864_1 putative photosystem II type I chlorophyll a/b binding protein [Arabidopsis thaliana]_x0001_gi|12642854|gb|AAK00369.1|AF339687_1 putative photosystem II type I chlorophyll a/b binding protein [Arabidopsis thaliana]_x0001_gi|16366|emb|CAA45789.1|…	1e-138	0.054	<0.01	0.0338	<0.01		UP12_27560	gi|15239707|ref|NP_200280.1| probable galacturonosyltransferase 12 [Arabidopsis thaliana]_x0001_gi|75170549|sp|Q9FH36.1|GAUTC_ARATH RecName: Full=Probable galacturonosyltransferase 12; AltName: Full=Like glycosyl transferase 6; AltName: Full=Protein IRREGULAR XYLEM 8_x0001_gi|10176796|dbj|BAB09935.1| unnamed protein product [Arabidopsis thaliana]_x0001_gi|71143060|gb|AAZ23921.1| At5g54690 [Arabid…	1e-114	0.0599	<0.01	0.1249	<0.01
UP12_28306	gi|30690062|ref|NP_850439.1| cytochrome P450 76C1 [Arabidopsis thaliana]_x0001_gi|5921185|sp|O64636.1|C76C1_ARATH RecName: Full=Cytochrome P450 76C1_x0001_gi|19310411|gb|AAL84945.1| At2g45560/F17K2.9 [Arabidopsis thaliana]_x0001_gi|21700919|gb|AAM70583.1| At2g45560/F17K2.9 [Arabidopsis thaliana]_x0001_gi|330255476|gb|AEC10570.1| cytochrome P450 76C1 [Arabidopsis thaliana]	3e-48	0.1055	<0.01	0.0335	<0.01		UP12_27882	gi|15221439|ref|NP_177024.1| putative nitrite transporter [Arabidopsis thaliana]_x0001_gi|75266596|sp|Q9SX20.1|PTR18_ARATH RecName: Full=Protein NRT1/ PTR FAMILY 3.1; Short=AtNPF3.1_x0001_gi|5734721|gb|AAD49986.1|AC008075_19 Similar to gb|AF023472 peptide transporter from Hordeum vulgare and is a member of the PF|00854 Peptide transporter family. ESTs gb|T41927 and gb|AA395024 come from this gene…	8e-89	0.207	<0.01	0.1247	<0.01
UP12_29520	gi|15236613|ref|NP_194923.1| cytochrome P450, family 82, subfamily C, polypeptide 3 [Arabidopsis thaliana]_x0001_gi|75278028|sp|O49396.3|C82C3_ARATH RecName: Full=Cytochrome P450 82C3_x0001_gi|4678706|emb|CAA16594.2| cytochrome P450-like protein [Arabidopsis thaliana]_x0001_gi|7270099|emb|CAB79913.1| cytochrome P450-like protein [Arabidopsis thaliana]_x0001_gi|23296518|gb|AAN13076.1| putative cyt…	4e-61	0.0382	<0.01	0.0317	<0.01		UP12_20683	gi|12322985|gb|AAG51475.1|AC069471_6 serine carboxypeptidase II, putative [Arabidopsis thaliana]	3e-83	0.0252	<0.01	0.1242	<0.01
UP12_10552	gi|15239688|ref|NP_197427.1| uncharacterized protein [Arabidopsis thaliana]_x0001_gi|75127072|sp|Q6NMR8.1|FAF3_ARATH RecName: Full=Protein FANTASTIC FOUR 3_x0001_gi|38564296|gb|AAR23727.1| At5g19260 [Arabidopsis thaliana]_x0001_gi|44022143|gb|AAS46641.1| At5g19260 [Arabidopsis thaliana]_x0001_gi|332005294|gb|AED92677.1| uncharacterized protein AT5G19260 [Arabidopsis thaliana]	1e-27	0.0176	<0.01	0.0307	<0.01		UP12_1829	#N/A	3e-36	0.0505	<0.01	0.124	<0.01
UP12_27070	gi|15234058|ref|NP_192017.1| protein TRICHOME BIREFRINGENCE-LIKE 26 [Arabidopsis thaliana]_x0001_gi|75097113|sp|O04621.1|TBL26_ARATH RecName: Full=Protein trichome birefringence-like 26_x0001_gi|2191135|gb|AAB61022.1| A_IG002N01.14 gene product [Arabidopsis thaliana]_x0001_gi|7267605|emb|CAB80917.1| hypothetical protein [Arabidopsis thaliana]_x0001_gi|54606852|gb|AAV34774.1| At4g01080 [Arabidopsi…	1e-37	0.2342	<0.01	0.0295	<0.01		UP12_10047	gi|15239707|ref|NP_200280.1| probable galacturonosyltransferase 12 [Arabidopsis thaliana]_x0001_gi|75170549|sp|Q9FH36.1|GAUTC_ARATH RecName: Full=Probable galacturonosyltransferase 12; AltName: Full=Like glycosyl transferase 6; AltName: Full=Protein IRREGULAR XYLEM 8_x0001_gi|10176796|dbj|BAB09935.1| unnamed protein product [Arabidopsis thaliana]_x0001_gi|71143060|gb|AAZ23921.1| At5g54690 [Arabid…	7e-64	0.0832	<0.01	0.1237	<0.01
UP12_8609	gi|18417785|ref|NP_567872.1| uncharacterized protein [Arabidopsis thaliana]_x0001_gi|13507569|gb|AAK28647.1|AF360350_1 unknown protein [Arabidopsis thaliana]_x0001_gi|15293233|gb|AAK93727.1| unknown protein [Arabidopsis thaliana]_x0001_gi|332660492|gb|AEE85892.1| uncharacterized protein AT4G31330 [Arabidopsis thaliana]	5e-91	0.0108	<0.01	0.0293	<0.01		UP12_17599	gi|15217566|ref|NP_172432.1| uncharacterized protein [Arabidopsis thaliana]_x0001_gi|75127062|sp|Q6NMK1.1|GXM1_ARATH RecName: Full=Glucuronoxylan 4-O-methyltransferase 1_x0001_gi|38454180|gb|AAR20784.1| At1g09610 [Arabidopsis thaliana]_x0001_gi|44681448|gb|AAS47664.1| At1g09610 [Arabidopsis thaliana]_x0001_gi|332190347|gb|AEE28468.1| uncharacterized protein AT1G09610 [Arabidopsis thaliana]_x0001_…	1e-107	0.0542	<0.01	0.1232	<0.01
UP12_16891	gi|15237958|ref|NP_197244.1| cellulose synthase A catalytic subunit 7 [UDP-forming] [Arabidopsis thaliana]_x0001_gi|73917715|sp|Q9SWW6.1|CESA7_ARATH RecName: Full=Cellulose synthase A catalytic subunit 7 [UDP-forming]; Short=AtCesA7; AltName: Full=Protein FRAGILE FIBER 5; AltName: Full=Protein IRREGULAR XYLEM 3; Short=AtIRX3_x0001_gi|5230423|gb|AAD40885.1|AF091713_1 cellulose synthase catalytic s…	1e-48	0.0377	<0.01	0.0291	<0.01		UP12_10673	gi|15239075|ref|NP_196153.1| peroxidase 52 [Arabidopsis thaliana]_x0001_gi|26397801|sp|Q9FLC0.1|PER52_ARATH RecName: Full=Peroxidase 52; Short=Atperox P52; AltName: Full=ATP49; Flags: Precursor_x0001_gi|10176746|dbj|BAB09977.1| peroxidase [Arabidopsis thaliana]_x0001_gi|17529072|gb|AAL38746.1| putative peroxidase [Arabidopsis thaliana]_x0001_gi|332003478|gb|AED90861.1| peroxidase 52 [Arabidopsis …	1e-139	0.1344	<0.01	0.123	<0.01
UP12_29616	gi|15239114|ref|NP_196163.1| abscisic acid receptor PYL5 [Arabidopsis thaliana]_x0001_gi|75171431|sp|Q9FLB1.1|PYL5_ARATH RecName: Full=Abscisic acid receptor PYL5; AltName: Full=ABI1-binding protein 3; AltName: Full=PYR1-like protein 5; AltName: Full=Regulatory components of ABA receptor 8_x0001_gi|10176756|dbj|BAB09987.1| unnamed protein product [Arabidopsis thaliana]_x0001_gi|15529254|gb|AAK977…	2e-67	0.0144	<0.01	0.0289	<0.01		UP12_6775	gi|15237899|ref|NP_197207.1| anthocyanidin 3-O-glucosyltransferase [Arabidopsis thaliana]_x0001_gi|75311137|sp|Q9LFJ8.1|U78D2_ARATH RecName: Full=UDP-glycosyltransferase 78D2; AltName: Full=Anthocyanin 3-O-glucosyltransferase; AltName: Full=Flavonol 3-O-glucosyltransferase.; AltName: Full=UDP glucose:flavonoid 3-O-glucosyltransferase_x0001_gi|9755706|emb|CAC01718.1| UDP glucose:flavonoid 3-o-gluc…	0	0.0532	<0.01	0.1219	<0.01
UP12_5674	gi|15226675|ref|NP_179204.1| non-symbiotic hemoglobin 1 [Arabidopsis thaliana]_x0001_gi|17432970|sp|O24520.1|HBL1_ARATH RecName: Full=Non-symbiotic hemoglobin 1; AltName: Full=ARAth GLB1; Short=Hb1_x0001_gi|459358425|pdb|3ZHW|A Chain A, X-ray Crystallographic Structural Characteristics Of Arabidopsis Hemoglobin I And Their Functional Implications_x0001_gi|459358426|pdb|3ZHW|B Chain B, X-ray Cryst…	4e-65	0.0095	<0.01	0.0283	<0.01		UP12_20556	gi|15234949|ref|NP_194245.1| HAD superfamily, subfamily IIIB acid phosphatase [Arabidopsis thaliana]_x0001_gi|4455258|emb|CAB36757.1| acid phosphatase-like protein [Arabidopsis thaliana]_x0001_gi|7269365|emb|CAB79424.1| acid phosphatase-like protein [Arabidopsis thaliana]_x0001_gi|18389260|gb|AAL67073.1| putative acid phosphatase [Arabidopsis thaliana]_x0001_gi|20259051|gb|AAM14241.1| putative ac…	1e-91	0.0847	<0.01	0.1211	<0.01
UP12_11619	gi|15225704|ref|NP_180813.1| cellulose synthase-like protein B4 [Arabidopsis thaliana]_x0001_gi|75099970|sp|O80891.1|CSLB4_ARATH RecName: Full=Cellulose synthase-like protein B4; Short=AtCslB4_x0001_gi|3298542|gb|AAC25936.1| putative cellulose synthase [Arabidopsis thaliana]_x0001_gi|330253604|gb|AEC08698.1| cellulose synthase-like protein B4 [Arabidopsis thaliana]_x0001_gi|591402186|gb|AHL38820.…	4e-67	0.0575	<0.01	0.0269	<0.01		UP12_2251	#N/A	3e-23	0.1805	<0.01	0.1207	<0.01
UP12_29717	gi|15225189|ref|NP_180148.1| polyketide cyclase/dehydrase and lipid transport superfamily protein [Arabidopsis thaliana]_x0001_gi|79323057|ref|NP_001031416.1| polyketide cyclase/dehydrase and lipid transport superfamily protein [Arabidopsis thaliana]_x0001_gi|3643606|gb|AAC42253.1| hypothetical protein [Arabidopsis thaliana]_x0001_gi|50253476|gb|AAT71940.1| At2g25770 [Arabidopsis thaliana]_x0001_…	2e-55	0.0223	<0.01	0.0262	<0.01		UP12_17718	gi|110737878|dbj|BAF00877.1| hypothetical protein [Arabidopsis thaliana]	9e-65	0.0407	<0.01	0.1202	<0.01
UP12_19402	gi|15239327|ref|NP_196225.1| putative tropine dehydrogenase [Arabidopsis thaliana]_x0001_gi|8978342|dbj|BAA98195.1| short chain alcohol dehydrogenase-like [Arabidopsis thaliana]_x0001_gi|27754526|gb|AAO22710.1| putative short chain alcohol dehydrogenase [Arabidopsis thaliana]_x0001_gi|28394081|gb|AAO42448.1| putative short chain alcohol dehydrogenase [Arabidopsis thaliana]_x0001_gi|332003577|gb|A…	2e-45	0.0129	<0.01	0.0237	<0.01		UP12_14271	gi|15239370|ref|NP_201440.1| peroxidase 72 [Arabidopsis thaliana]_x0001_gi|26397792|sp|Q9FJZ9.1|PER72_ARATH RecName: Full=Peroxidase 72; Short=Atperox P72; AltName: Full=ATP6a; AltName: Full=PRXR8; Flags: Precursor_x0001_gi|10177520|dbj|BAB10915.1| peroxidase [Arabidopsis thaliana]_x0001_gi|30725302|gb|AAP37673.1| At5g66390 [Arabidopsis thaliana]_x0001_gi|110743733|dbj|BAE99703.1| peroxidase [Ara…	1e-153	0.0932	<0.01	0.1196	<0.01
UP12_21901	gi|21593263|gb|AAM65212.1| putative cysteine synthase [Arabidopsis thaliana]	1e-110	0.0449	<0.01	0.0207	<0.01		UP12_11185	gi|15225308|ref|NP_180212.1| Probable pectinesterase/pectinesterase inhibitor 12 [Arabidopsis thaliana]_x0001_gi|75318311|sp|O48711.1|PME12_ARATH RecName: Full=Probable pectinesterase/pectinesterase inhibitor 12; Includes: RecName: Full=Pectinesterase inhibitor 12; AltName: Full=Pectin methylesterase inhibitor 12; Includes: RecName: Full=Pectinesterase 12; Short=PE 12; AltName: Full=Pectin methyl…	5e-66	0.0805	<0.01	0.1182	<0.01
UP12_29344	gi|15239114|ref|NP_196163.1| abscisic acid receptor PYL5 [Arabidopsis thaliana]_x0001_gi|75171431|sp|Q9FLB1.1|PYL5_ARATH RecName: Full=Abscisic acid receptor PYL5; AltName: Full=ABI1-binding protein 3; AltName: Full=PYR1-like protein 5; AltName: Full=Regulatory components of ABA receptor 8_x0001_gi|10176756|dbj|BAB09987.1| unnamed protein product [Arabidopsis thaliana]_x0001_gi|15529254|gb|AAK977…	1e-34	0.0099	<0.01	0.0198	<0.01		UP12_4429	gi|15230587|ref|NP_187246.1| germin-like protein subfamily 1 member 7 [Arabidopsis thaliana]_x0001_gi|18203443|sp|Q9SFF9.1|GL17_ARATH RecName: Full=Germin-like protein subfamily 1 member 7; Flags: Precursor_x0001_gi|6671962|gb|AAF23221.1|AC013454_8 germin-like protein [Arabidopsis thaliana]_x0001_gi|6714408|gb|AAF26097.1|AC012393_23 germin-like protein [Arabidopsis thaliana]_x0001_gi|110738191|db…	2e-76	0.0483	<0.01	0.1181	<0.01
UP12_8116	gi|15235315|ref|NP_192139.1| Probable pectinesterase/pectinesterase inhibitor 39 [Arabidopsis thaliana]_x0001_gi|75318765|sp|O81415.1|PME39_ARATH RecName: Full=Probable pectinesterase/pectinesterase inhibitor 39; Includes: RecName: Full=Pectinesterase inhibitor 39; AltName: Full=Pectin methylesterase inhibitor 39; Includes: RecName: Full=Pectinesterase 39; Short=PE 39; AltName: Full=Pectin methyl…	1e-174	0.0789	<0.01	0.018	<0.01		UP12_12595	gi|51971036|dbj|BAD44210.1| putative phosphatidylinositol/ phosphatidylcholine transfer protein [Arabidopsis thaliana]	1e-114	0.0868	<0.01	0.1161	<0.01
UP12_9371	gi|334183365|ref|NP_175990.2| cytochrome P450, family 708, subfamily A, polypeptide 1 [Arabidopsis thaliana]_x0001_gi|332195202|gb|AEE33323.1| cytochrome P450, family 708, subfamily A, polypeptide 1 [Arabidopsis thaliana]	5e-87	0.0357	<0.01	0.0179	<0.01		UP12_10112	#N/A	2e-24	0.1136	<0.01	0.116	<0.01
UP12_615	gi|15239327|ref|NP_196225.1| putative tropine dehydrogenase [Arabidopsis thaliana]_x0001_gi|8978342|dbj|BAA98195.1| short chain alcohol dehydrogenase-like [Arabidopsis thaliana]_x0001_gi|27754526|gb|AAO22710.1| putative short chain alcohol dehydrogenase [Arabidopsis thaliana]_x0001_gi|28394081|gb|AAO42448.1| putative short chain alcohol dehydrogenase [Arabidopsis thaliana]_x0001_gi|332003577|gb|A…	2e-92	0.0084	<0.01	0.0171	<0.01		UP12_8112	gi|15233136|ref|NP_191055.1| patatin-like protein 6 [Arabidopsis thaliana]_x0001_gi|75210270|sp|Q9SV43.1|PLP7_ARATH RecName: Full=Patatin-like protein 7; Short=AtPLP7; AltName: Full=Patatin-related phospholipase A IIIbeta; Short=pPLAIIIb; AltName: Full=Phospholipase A IIIA; Short=AtPLAIIIA_x0001_gi|4678298|emb|CAB41089.1| putative protein [Arabidopsis thaliana]_x0001_gi|110738274|dbj|BAF01066.1| …	4e-80	0.0882	<0.01	0.1157	<0.01
UP12_15570	gi|18410243|ref|NP_565052.1| inorganic pyrophosphatase 1 [Arabidopsis thaliana]_x0001_gi|75116575|sp|Q67YC0.1|PPSP1_ARATH RecName: Full=Inorganic pyrophosphatase 1; Short=AtPPsPase1; Short=PPi phosphatase 1; Short=Pyrophosphate-specific phosphatase 1; AltName: Full=Protein PHOSPHATE STARVATION-INDUCED GENE 2; Short=AtPS2_x0001_gi|51971238|dbj|BAD44311.1| unknown protein [Arabidopsis thaliana]_x00…	4e-91	0.004	<0.01	0.0152	<0.01		UP12_1092	gi|15223275|ref|NP_177245.1| MLP-like protein 43 [Arabidopsis thaliana]_x0001_gi|21542142|sp|Q9SSK5.1|MLP43_ARATH RecName: Full=MLP-like protein 43_x0001_gi|5902402|gb|AAD55504.1|AC008148_14 Unknown protein [Arabidopsis thaliana]_x0001_gi|16197686|emb|CAC83578.1| major latex-like protein [Arabidopsis thaliana]_x0001_gi|17473721|gb|AAL38311.1| unknown protein [Arabidopsis thaliana]_x0001_gi|307255…	1e-40	0.0974	<0.01	0.1157	<0.01
UP12_21504	gi|15237061|ref|NP_193770.1| protein TWIN SISTER of FT [Arabidopsis thaliana]_x0001_gi|17433194|sp|Q9S7R5.1|TSF_ARATH RecName: Full=Protein TWIN SISTER of FT; AltName: Full=TFL1-like protein_x0001_gi|6117980|gb|AAF03937.1|AF152907_1 twin sister of FT [Arabidopsis thaliana]_x0001_gi|4903016|dbj|BAA77840.1| TSF [Arabidopsis thaliana]_x0001_gi|5262160|emb|CAB45803.1| TFL1 like protein [Arabidopsis t…	1e-65	0.0069	<0.01	0.014	<0.01		UP12_28155	gi|15224863|ref|NP_181959.1| bifunctional inhibitor/lipid-transfer protein/seed storage 2S albumin superfamily protein [Arabidopsis thaliana]_x0001_gi|3128176|gb|AAC16080.1| unknown protein [Arabidopsis thaliana]_x0001_gi|30017223|gb|AAP12845.1| At2g44300 [Arabidopsis thaliana]_x0001_gi|84778478|dbj|BAE73266.1| xylogen like protein 10 [Arabidopsis thaliana]_x0001_gi|330255311|gb|AEC10405.1| bifun…	3e-43	0.1316	<0.01	0.1157	<0.01
UP12_3663	gi|15451096|gb|AAK96819.1| basic chitinase [Arabidopsis thaliana]_x0001_gi|15795169|dbj|BAB03157.1| chitinase [Arabidopsis thaliana]_x0001_gi|20148381|gb|AAM10081.1| basic chitinase [Arabidopsis thaliana]	1e-122	0.0196	<0.01	0.0135	<0.01		UP12_2356	#N/A	3e-07	0.1344	<0.01	0.1153	<0.01
UP12_14333	gi|15230263|ref|NP_191286.1| beta-1,3-glucanase 1 [Arabidopsis thaliana]_x0001_gi|6735306|emb|CAB68133.1| glucan endo-1, 3-beta-D-glucosidase-like protein [Arabidopsis thaliana]_x0001_gi|91806594|gb|ABE66024.1| glycosyl hydrolase family 17 protein [Arabidopsis thaliana]_x0001_gi|332646113|gb|AEE79634.1| beta-1,3-glucanase 1 [Arabidopsis thaliana]	1e-145	0.0174	<0.01	0.011	<0.01		UP12_18059	gi|30693997|ref|NP_175145.2| WUSCHEL-related homeobox 4 [Arabidopsis thaliana]_x0001_gi|61217286|sp|Q6X7J9.1|WOX4_ARATH RecName: Full=WUSCHEL-related homeobox 4_x0001_gi|37933928|gb|AAP37134.1| WOX4 protein [Arabidopsis thaliana]_x0001_gi|38454110|gb|AAR20749.1| At1g46480 [Arabidopsis thaliana]_x0001_gi|38604018|gb|AAR24752.1| At1g46480 [Arabidopsis thaliana]_x0001_gi|214011871|gb|ACJ61690.1| WOX…	2e-68	0.0839	<0.01	0.1152	<0.01
UP12_8313	gi|18399111|ref|NP_564435.1| tryptophan aminotransferase-related protein 4 [Arabidopsis thaliana]_x0001_gi|341958788|sp|Q93Z38.2|TAR4_ARATH RecName: Full=Tryptophan aminotransferase-related protein 4_x0001_gi|10086471|gb|AAG12531.1|AC015446_12 Similar to Allinase [Arabidopsis thaliana]_x0001_gi|332193546|gb|AEE31667.1| tryptophan aminotransferase-related protein 4 [Arabidopsis thaliana]	1e-107	0.0371	<0.01	0.0106	<0.01		UP12_3880	gi|42570280|ref|NP_849978.2| UDP-glycosyltransferase 72D1 [Arabidopsis thaliana]_x0001_gi|75315911|sp|Q9ZU72.1|U72D1_ARATH RecName: Full=UDP-glycosyltransferase 72D1_x0001_gi|4218002|gb|AAD12210.1| putative flavonol 3-O-glucosyltransferase [Arabidopsis thaliana]_x0001_gi|330251688|gb|AEC06782.1| UDP-glycosyltransferase 72D1 [Arabidopsis thaliana]_x0001_gi|591402246|gb|AHL38850.1| glycosyltransfer…	3e-33	0.1301	<0.01	0.115	<0.01
UP12_20407	#N/A		0.0276	<0.01	0.0096	<0.01		UP12_15846	#N/A		0.1148	<0.01	0.1148	<0.01
UP12_5095	#N/A		0.0449	<0.01	0.0078	<0.01		UP12_10638	#N/A	2e-10	0.2626	<0.01	0.1146	<0.01
UP12_13477	gi|18399111|ref|NP_564435.1| tryptophan aminotransferase-related protein 4 [Arabidopsis thaliana]_x0001_gi|341958788|sp|Q93Z38.2|TAR4_ARATH RecName: Full=Tryptophan aminotransferase-related protein 4_x0001_gi|10086471|gb|AAG12531.1|AC015446_12 Similar to Allinase [Arabidopsis thaliana]_x0001_gi|332193546|gb|AEE31667.1| tryptophan aminotransferase-related protein 4 [Arabidopsis thaliana]	1e-81	0.0234	<0.01	0.0065	<0.01		UP12_1683	gi|30685446|ref|NP_197067.2| COBRA-like protein 4 [Arabidopsis thaliana]_x0001_gi|34222647|sp|Q9LFW3.2|COBL4_ARATH RecName: Full=COBRA-like protein 4; Flags: Precursor_x0001_gi|48525349|gb|AAT44976.1| At5g15630 [Arabidopsis thaliana]_x0001_gi|56790214|gb|AAW30024.1| At5g15630 [Arabidopsis thaliana]_x0001_gi|332004803|gb|AED92186.1| COBRA-like protein 4 [Arabidopsis thaliana]	0	0.0577	<0.01	0.1124	<0.01
UP12_6035	gi|15223275|ref|NP_177245.1| MLP-like protein 43 [Arabidopsis thaliana]_x0001_gi|21542142|sp|Q9SSK5.1|MLP43_ARATH RecName: Full=MLP-like protein 43_x0001_gi|5902402|gb|AAD55504.1|AC008148_14 Unknown protein [Arabidopsis thaliana]_x0001_gi|16197686|emb|CAC83578.1| major latex-like protein [Arabidopsis thaliana]_x0001_gi|17473721|gb|AAL38311.1| unknown protein [Arabidopsis thaliana]_x0001_gi|307255…	3e-54	0.0495	<0.01	0.0043	<0.01		UP12_18537	gi|1402914|emb|CAA66962.1| peroxidase [Arabidopsis thaliana]	1e-114	0.1012	<0.01	0.1122	<0.01
UP12_16423	gi|15223275|ref|NP_177245.1| MLP-like protein 43 [Arabidopsis thaliana]_x0001_gi|21542142|sp|Q9SSK5.1|MLP43_ARATH RecName: Full=MLP-like protein 43_x0001_gi|5902402|gb|AAD55504.1|AC008148_14 Unknown protein [Arabidopsis thaliana]_x0001_gi|16197686|emb|CAC83578.1| major latex-like protein [Arabidopsis thaliana]_x0001_gi|17473721|gb|AAL38311.1| unknown protein [Arabidopsis thaliana]_x0001_gi|307255…	3e-41	0.0379	<0.01	0.0041	<0.01		UP12_24279	#N/A		0.1082	<0.01	0.112	<0.01
UP12_7111	#N/A	5e-06	0.0012	<0.01	0.0037	<0.01		UP12_16301	gi|15222989|ref|NP_177751.1| uncharacterized protein [Arabidopsis thaliana]_x0001_gi|63025156|gb|AAY27051.1| At1g76240 [Arabidopsis thaliana]_x0001_gi|110737518|dbj|BAF00701.1| hypothetical protein [Arabidopsis thaliana]_x0001_gi|116325908|gb|ABJ98555.1| At1g76240 [Arabidopsis thaliana]_x0001_gi|332197693|gb|AEE35814.1| uncharacterized protein AT1G76240 [Arabidopsis thaliana]	1e-70	0.1718	<0.01	0.1116	<0.01
								UP12_7589	#N/A	3e-64	0.1255	<0.01	0.1115	<0.01
								UP12_26509	#N/A		0.0846	<0.01	0.1111	<0.01
								UP12_9096	gi|15223677|ref|NP_172871.1| glucose-methanol-choline oxidoreductase-like protein [Arabidopsis thaliana]_x0001_gi|5080795|gb|AAD39305.1|AC007576_28 Similar to mandelonitrile lyase [Arabidopsis thaliana]_x0001_gi|332190999|gb|AEE29120.1| glucose-methanol-choline oxidoreductase-like protein [Arabidopsis thaliana]	1e-82	0.1254	<0.01	0.1107	<0.01
								UP12_20296	gi|5091616|gb|AAD39604.1|AC007454_3 F23M19.3 [Arabidopsis thaliana]	6e-18	0.1403	<0.01	0.1105	<0.01
								UP12_88	gi|15225019|ref|NP_178651.1| RPM1-induced protein kinase [Arabidopsis thaliana]_x0001_gi|4006829|gb|AAC95171.1| putative protein kinase [Arabidopsis thaliana]_x0001_gi|15810413|gb|AAL07094.1| putative protein kinase [Arabidopsis thaliana]_x0001_gi|21280977|gb|AAM45011.1| putative protein kinase [Arabidopsis thaliana]_x0001_gi|330250892|gb|AEC05986.1| RPM1-induced protein kinase [Arabidopsis thali…	1e-108	0.1396	<0.01	0.1103	<0.01
								UP12_1162	#N/A	1e-13	0.1126	<0.01	0.1099	<0.01
								UP12_19755	gi|15236613|ref|NP_194923.1| cytochrome P450, family 82, subfamily C, polypeptide 3 [Arabidopsis thaliana]_x0001_gi|75278028|sp|O49396.3|C82C3_ARATH RecName: Full=Cytochrome P450 82C3_x0001_gi|4678706|emb|CAA16594.2| cytochrome P450-like protein [Arabidopsis thaliana]_x0001_gi|7270099|emb|CAB79913.1| cytochrome P450-like protein [Arabidopsis thaliana]_x0001_gi|23296518|gb|AAN13076.1| putative cyt…	4e-79	0.1679	<0.01	0.1096	<0.01
								UP12_24579	gi|15220283|ref|NP_175198.1| Lysine histidine transporter-like 8 [Arabidopsis thaliana]_x0001_gi|75266609|sp|Q9SX98.1|LHTL8_ARATH RecName: Full=Lysine histidine transporter-like 8; AltName: Full=Amino acid transporter-like protein 1_x0001_gi|5668793|gb|AAD46019.1|AC007519_4 Similar to gb|U39782 lysine and histidine specific transporter from Arabidopsis thaliana. EST gb|Z17527 comes from this gene…	2e-74	0.1332	<0.01	0.109	<0.01
								UP12_26495	gi|15239944|ref|NP_196799.1| uncharacterized protein [Arabidopsis thaliana]_x0001_gi|7630051|emb|CAB88259.1| putative protein [Arabidopsis thaliana]_x0001_gi|26451123|dbj|BAC42665.1| unknown protein [Arabidopsis thaliana]_x0001_gi|332004451|gb|AED91834.1| uncharacterized protein AT5G12950 [Arabidopsis thaliana]	1e-102	0.0606	<0.01	0.109	<0.01
								UP12_6719	gi|15239113|ref|NP_196720.1| dehydration-responsive element-binding protein 3 [Arabidopsis thaliana]_x0001_gi|75264381|sp|Q9LYD3.1|DREB3_ARATH RecName: Full=Dehydration-responsive element-binding protein 3; AltName: Full=Protein TINY 2_x0001_gi|7573416|emb|CAB87719.1| transcription factor like protein [Arabidopsis thaliana]_x0001_gi|48479294|gb|AAT44918.1| putative AP2/EREBP transcription factor …	3e-62	0.0684	<0.01	0.1085	<0.01
								UP12_27569	gi|15220020|ref|NP_173725.1| polyketide cyclase/dehydrase and lipid transport superfamily protein [Arabidopsis thaliana]_x0001_gi|2829900|gb|AAC00608.1| similar to ripening-induced protein, gp|AJ001449|2465015 and major latex protein, gp|X91961|1107495 [Arabidopsis thaliana]_x0001_gi|26453136|dbj|BAC43644.1| unknown protein [Arabidopsis thaliana]_x0001_gi|28372844|gb|AAO39904.1| At1g23120 [Arabid…	5e-43	0.1119	<0.01	0.1083	<0.01
								UP12_16617	gi|52354403|gb|AAU44522.1| hypothetical protein AT4G27810 [Arabidopsis thaliana]	7e-24	0.1228	<0.01	0.1079	<0.01
								UP12_18924	#N/A	2e-09	0.0525	<0.01	0.1076	<0.01
								UP12_8941	gi|79484988|ref|NP_194149.2| thaumatin-like protein 1 [Arabidopsis thaliana]_x0001_gi|332659460|gb|AEE84860.1| thaumatin-like protein 1 [Arabidopsis thaliana]	1e-108	0.1561	<0.01	0.1076	<0.01
								UP12_19004	#N/A		0.1134	<0.01	0.107	<0.01
								UP12_5272	#N/A	1e-12	0.2179	<0.01	0.1054	<0.01
								UP12_3567	gi|15238321|ref|NP_201308.1| uncharacterized protein [Arabidopsis thaliana]_x0001_gi|8843767|dbj|BAA97315.1| unnamed protein product [Arabidopsis thaliana]_x0001_gi|119360053|gb|ABL66755.1| At5g65030 [Arabidopsis thaliana]_x0001_gi|332010605|gb|AED97988.1| uncharacterized protein AT5G65030 [Arabidopsis thaliana]	5e-29	0.0606	<0.01	0.1041	<0.01
								UP12_2558	gi|21592586|gb|AAM64535.1| putative calmodulin [Arabidopsis thaliana]	3e-41	0.0845	<0.01	0.104	<0.01
								UP12_13846	gi|21594050|gb|AAM65968.1| CONSTANS-like B-box zinc finger protein-like [Arabidopsis thaliana]	2e-61	0.141	<0.01	0.1039	<0.01
								UP12_17239	#N/A		0.1836	<0.01	0.1034	<0.01
								UP12_20260	#N/A		0.161	<0.01	0.103	<0.01
								UP12_1951	gi|18424977|ref|NP_569016.1| hydroxyproline-rich glycoprotein family protein [Arabidopsis thaliana]_x0001_gi|75180377|sp|Q9LSK9.1|Y5566_ARATH RecName: Full=Uncharacterized protein At5g65660_x0001_gi|8978294|dbj|BAA98185.1| unnamed protein product [Arabidopsis thaliana]_x0001_gi|21554387|gb|AAM63494.1| unknown [Arabidopsis thaliana]_x0001_gi|30102568|gb|AAP21202.1| At5g65660 [Arabidopsis thaliana]…	7e-39	0.0777	<0.01	0.1025	<0.01
								UP12_20888	gi|18072853|emb|CAC81708.1| putative aquaglyceroporin [Arabidopsis thaliana]	2e-23	0.0677	<0.01	0.1023	<0.01
								UP12_381	gi|18403820|ref|NP_566732.1| alpha/beta-Hydrolases superfamily protein [Arabidopsis thaliana]_x0001_gi|9294516|dbj|BAB02778.1| unnamed protein product [Arabidopsis thaliana]_x0001_gi|17381244|gb|AAL36041.1| AT3g23600/MDB19_9 [Arabidopsis thaliana]_x0001_gi|20453365|gb|AAM19921.1| AT3g23600/MDB19_9 [Arabidopsis thaliana]_x0001_gi|21536848|gb|AAM61180.1| contains similarity to endo-1,3-1,4-beta-D-g…	1e-81	0.1103	<0.01	0.1022	<0.01
								UP12_2872	gi|75207037|sp|Q9SPM5.1|APY2_ARATH RecName: Full=Apyrase 2; Short=AtAPY2; AltName: Full=ATP-diphosphatase; AltName: Full=ATP-diphosphohydrolase; AltName: Full=Adenosine diphosphatase; Short=ADPase; AltName: Full=NTPDase; AltName: Full=Nucleoside triphosphate diphosphohydrolase 2_x0001_gi|6006801|gb|AAF00612.1|AF156783_1 apyrase [Arabidopsis thaliana]_x0001_gi|9758910|dbj|BAB09486.1| apyrase [Arab…	1e-132	0.0265	<0.01	0.1022	<0.01
								UP12_14976	gi|15240338|ref|NP_200983.1| RmlC-like cupins superfamily protein [Arabidopsis thaliana]_x0001_gi|18202908|sp|Q9FLT3.1|GL34_ARATH RecName: Full=Germin-like protein subfamily 3 member 4; Flags: Precursor_x0001_gi|10176868|dbj|BAB10075.1| germin-like protein-like [Arabidopsis thaliana]_x0001_gi|91807086|gb|ABE66270.1| cupin family protein [Arabidopsis thaliana]_x0001_gi|332010129|gb|AED97512.1| Rml…	7e-47	0.1432	<0.01	0.1019	<0.01
								UP12_27713	gi|15225612|ref|NP_181529.1| HS1 PRO-1 2-like protein [Arabidopsis thaliana]_x0001_gi|75096959|sp|O04203.1|HSPR2_ARATH RecName: Full=Nematode resistance protein-like HSPRO2; AltName: Full=AKINbetagamma-interacting protein 2; AltName: Full=Ortholog of sugar beet HS1 PRO-1 protein 2; AltName: Full=Protein Hs1pro-2_x0001_gi|2088653|gb|AAB95285.1| putative nematode-resistance protein [Arabidopsis tha…	8e-52	0.1243	<0.01	0.1006	<0.01
								UP12_10858	gi|15220424|ref|NP_172624.1| methylesterase PCR A [Arabidopsis thaliana]_x0001_gi|332278229|sp|Q1JPL7.3|PME18_ARATH RecName: Full=Pectinesterase/pectinesterase inhibitor 18; AltName: Full=AtPMEpcrA; Contains: RecName: Full=Pectinesterase inhibitor 18; AltName: Full=Pectin methylesterase inhibitor 18; Contains: RecName: Full=Bifunctional pectinesterase 18/rRNA N-glycosylase; Short=PE 18; AltName: …	0	0.0646	<0.01	0.0997	<0.01
								UP12_19914	gi|110739551|dbj|BAF01684.1| putative receptor-like protein kinase [Arabidopsis thaliana]	1e-106	0.1951	<0.01	0.0993	<0.01
								UP12_25451	gi|15222622|ref|NP_173927.1| AP2/ERF and B3 domain-containing transcription repressor TEM1 [Arabidopsis thaliana]_x0001_gi|75268206|sp|Q9C6M5.1|RAVL1_ARATH RecName: Full=AP2/ERF and B3 domain-containing transcription repressor TEM1; AltName: Full=Protein TEMPRANILLO 1; AltName: Full=RAV1-like ethylene-responsive transcription factor TEM1_x0001_gi|12321505|gb|AAG50808.1|AC079281_10 DNA-binding pro…	7e-28	0.112	<0.01	0.0981	<0.01
								UP12_721	gi|4455232|emb|CAB36731.1| putative protein [Arabidopsis thaliana]_x0001_gi|7269339|emb|CAB79398.1| putative protein [Arabidopsis thaliana]	1e-126	0.0412	<0.01	0.0976	<0.01
								UP12_3032	gi|4510378|gb|AAD21466.1| putative RING zinc finger protein [Arabidopsis thaliana]	3e-57	0.1517	<0.01	0.0972	<0.01
								UP12_9758	gi|42567693|ref|NP_196257.2| fasciclin-like arabinogalactan protein 17 precursor [Arabidopsis thaliana]_x0001_gi|75115364|sp|Q66GR0.1|FLA17_ARATH RecName: Full=Fasciclin-like arabinogalactan protein 17; Flags: Precursor_x0001_gi|51536454|gb|AAU05465.1| At5g06390 [Arabidopsis thaliana]_x0001_gi|56121932|gb|AAV74247.1| At5g06390 [Arabidopsis thaliana]_x0001_gi|332003626|gb|AED91009.1| fasciclin-lik…	3e-68	0.1037	<0.01	0.0946	<0.01
								UP12_23989	gi|15225612|ref|NP_181529.1| HS1 PRO-1 2-like protein [Arabidopsis thaliana]_x0001_gi|75096959|sp|O04203.1|HSPR2_ARATH RecName: Full=Nematode resistance protein-like HSPRO2; AltName: Full=AKINbetagamma-interacting protein 2; AltName: Full=Ortholog of sugar beet HS1 PRO-1 protein 2; AltName: Full=Protein Hs1pro-2_x0001_gi|2088653|gb|AAB95285.1| putative nematode-resistance protein [Arabidopsis tha…	4e-69	0.1277	<0.01	0.0945	<0.01
								UP12_607	gi|15239179|ref|NP_196179.1| oxidoreductase, 2OG-Fe(II) oxygenase family protein [Arabidopsis thaliana]_x0001_gi|10178137|dbj|BAB11549.1| leucoanthocyanidin dioxygenase-like protein [Arabidopsis thaliana]_x0001_gi|14532538|gb|AAK63997.1| AT5g05600/MOP10_14 [Arabidopsis thaliana]_x0001_gi|22137300|gb|AAM91495.1| AT5g05600/MOP10_14 [Arabidopsis thaliana]_x0001_gi|332003514|gb|AED90897.1| oxidoreduc…	2e-83	0.0992	<0.01	0.0929	<0.01
								UP12_1537	gi|115484461|ref|NP_001065892.1| Os11g0180000 [Oryza sativa Japonica Group]_x0001_gi|62734190|gb|AAX96299.1| F12P19.3 [imported] - Arabidopsis thaliana [Oryza sativa Japonica Group]_x0001_gi|77548990|gb|ABA91787.1| disease resistance-responsive family protein, putative, expressed [Oryza sativa Japonica Group]_x0001_gi|113644596|dbj|BAF27737.1| Os11g0180000 [Oryza sativa Japonica Group]_x0001_gi|1…	1e-49	0.2108	<0.01	0.0926	<0.01
								UP12_13796	gi|4097565|gb|AAD00114.1| ATGP3 [Arabidopsis thaliana]	1e-102	0.1112	<0.01	0.0921	<0.01
								UP12_9892	gi|15222675|ref|NP_175919.1| uncharacterized protein [Arabidopsis thaliana]_x0001_gi|12323182|gb|AAG51578.1|AC027034_24 unknown protein; 75526-74624 [Arabidopsis thaliana]_x0001_gi|49617741|gb|AAT67566.1| hypothetical protein At1G55230 [Arabidopsis thaliana]_x0001_gi|60547647|gb|AAX23787.1| hypothetical protein At1g55230 [Arabidopsis thaliana]_x0001_gi|332195087|gb|AEE33208.1| uncharacterized pro…	6e-93	0.1324	<0.01	0.0921	<0.01
								UP12_23167	gi|28393189|gb|AAO42025.1| unknown protein [Arabidopsis thaliana]	2e-55	0.0785	<0.01	0.092	<0.01
								UP12_17846	gi|442557141|gb|AGC55015.1| S-receptor kinase [Arabidopsis thaliana]	1e-33	0.0814	<0.01	0.0909	<0.01
								UP12_2498	gi|79327891|ref|NP_001031886.1| transmembrane amino acid transporter family protein [Arabidopsis thaliana]_x0001_gi|332004752|gb|AED92135.1| transmembrane amino acid transporter family protein [Arabidopsis thaliana]	2e-97	0.1338	<0.01	0.0903	<0.01
								UP12_18569	gi|15236586|ref|NP_194922.1| cytochrome P450, family 82, subfamily C, polypeptide 4 [Arabidopsis thaliana]_x0001_gi|75314129|sp|Q9SZ46.1|C82C4_ARATH RecName: Full=Cytochrome P450 82C4_x0001_gi|2827641|emb|CAA16595.1| Cytochrome P450-like protein [Arabidopsis thaliana]_x0001_gi|7270098|emb|CAB79912.1| Cytochrome P450-like protein [Arabidopsis thaliana]_x0001_gi|332660581|gb|AEE85981.1| cytochrome …	1e-106	0.0436	<0.01	0.0902	<0.01
								UP12_11576	#N/A	4e-20	0.055	<0.01	0.0893	<0.01
								UP12_22046	#N/A	4e-66	0.1512	<0.01	0.0893	<0.01
								UP12_6278	gi|18404212|ref|NP_566749.1| aldehyde dehydrogenase 2C4 [Arabidopsis thaliana]_x0001_gi|118595574|sp|Q56YU0.2|AL2C4_ARATH RecName: Full=Aldehyde dehydrogenase family 2 member C4; AltName: Full=ALDH1a; AltName: Full=Protein REDUCED EPIDERMAL FLUORESCENCE 1_x0001_gi|9294041|dbj|BAB01998.1| aldehyde dehydrogenase [Arabidopsis thaliana]_x0001_gi|15912241|gb|AAL08254.1| aldehyde dehydrogenase [Arabido…	0	0.1266	<0.01	0.0892	<0.01
								UP12_3363	gi|15227205|ref|NP_179235.1| purple acid phosphatase 10 [Arabidopsis thaliana]_x0001_gi|75265912|sp|Q9SIV9.1|PPA10_ARATH RecName: Full=Purple acid phosphatase 10; Flags: Precursor_x0001_gi|20257483|gb|AAM15911.1|AF492662_1 purple acid phosphatase [Arabidopsis thaliana]_x0001_gi|4544387|gb|AAD22297.1| putative purple acid phosphatase precursor [Arabidopsis thaliana]_x0001_gi|20260674|gb|AAM13235.1…	1e-127	0.0895	<0.01	0.0886	<0.01
								UP12_26596	gi|8777486|dbj|BAA97066.1| unnamed protein product [Arabidopsis thaliana]	1e-42	0.0519	<0.01	0.0885	<0.01
								UP12_20064	#N/A	2e-16	0.0782	<0.01	0.0884	<0.01
								UP12_18203	#N/A	3e-11	0.1243	<0.01	0.0881	<0.01
								UP12_25334	gi|24417400|gb|AAN60310.1| unknown [Arabidopsis thaliana]	1e-48	0.1059	<0.01	0.0872	<0.01
								UP12_11735	gi|2832669|emb|CAA16769.1| hypothetical protein [Arabidopsis thaliana]_x0001_gi|7269064|emb|CAB79174.1| hypothetical protein [Arabidopsis thaliana]	9e-94	0.0762	<0.01	0.0872	<0.01
								UP12_15377	gi|15219157|ref|NP_177992.1| trichome birefringence-like 42 [Arabidopsis thaliana]_x0001_gi|75216930|sp|Q9ZV89.1|TBL42_ARATH RecName: Full=Protein trichome birefringence-like 42_x0001_gi|3834323|gb|AAC83039.1| F9K20.25 [Arabidopsis thaliana]_x0001_gi|332198020|gb|AEE36141.1| trichome birefringence-like 42 [Arabidopsis thaliana]	4e-76	0.0498	<0.01	0.0855	<0.01
								UP12_1645	gi|15234949|ref|NP_194245.1| HAD superfamily, subfamily IIIB acid phosphatase [Arabidopsis thaliana]_x0001_gi|4455258|emb|CAB36757.1| acid phosphatase-like protein [Arabidopsis thaliana]_x0001_gi|7269365|emb|CAB79424.1| acid phosphatase-like protein [Arabidopsis thaliana]_x0001_gi|18389260|gb|AAL67073.1| putative acid phosphatase [Arabidopsis thaliana]_x0001_gi|20259051|gb|AAM14241.1| putative ac…	1e-125	0.0583	<0.01	0.085	<0.01
								UP12_8368	gi|145331425|ref|NP_001078071.1| boron transporter 1 [Arabidopsis thaliana]_x0001_gi|330255715|gb|AEC10809.1| boron transporter 1 [Arabidopsis thaliana]	1e-164	0.1011	<0.01	0.0845	<0.01
								UP12_15724	gi|15230588|ref|NP_187881.1| zinc transporter 1 [Arabidopsis thaliana]_x0001_gi|37090176|sp|O81123.1|ZIP1_ARATH RecName: Full=Zinc transporter 1; AltName: Full=ZRT/IRT-like protein 1; Flags: Precursor_x0001_gi|3252866|gb|AAC24197.1| putative zinc transporter [Arabidopsis thaliana]_x0001_gi|11994417|dbj|BAB02419.1| zinc transporter-like protein [Arabidopsis thaliana]_x0001_gi|110741155|dbj|BAE9867…	3e-89	0.0586	<0.01	0.0839	<0.01
								UP12_18019	gi|42569943|ref|NP_182100.2| BON1-associated protein 2 [Arabidopsis thaliana]_x0001_gi|75103850|sp|Q58FX0.1|BAP2_ARATH RecName: Full=BON1-associated protein 2; AltName: Full=Protein BON1-ASSOCIATED PROTEIN 1-LIKE_x0001_gi|61742689|gb|AAX55165.1| hypothetical protein At2g45760 [Arabidopsis thaliana]_x0001_gi|94442457|gb|ABF19016.1| At2g45760 [Arabidopsis thaliana]_x0001_gi|330255504|gb|AEC10598.1|…	2e-30	0.1554	<0.01	0.0838	<0.01
								UP12_24664	#N/A		0.0899	<0.01	0.0835	<0.01
								UP12_19958	gi|9294287|dbj|BAB02189.1| cytochrome P450 [Arabidopsis thaliana]	7e-21	0.0603	<0.01	0.0824	<0.01
								UP12_9522	gi|15228047|ref|NP_181224.1| probable xyloglucan endotransglucosylase/hydrolase protein 32 [Arabidopsis thaliana]_x0001_gi|38605514|sp|Q9SJL9.1|XTH32_ARATH RecName: Full=Probable xyloglucan endotransglucosylase/hydrolase protein 32; Short=At-XTH32; Short=XTH-32; Flags: Precursor_x0001_gi|4883603|gb|AAD31572.1| xyloglucan endotransglycosylase, putative [Arabidopsis thaliana]_x0001_gi|15027967|gb|A…	1e-158	0.0706	<0.01	0.0816	<0.01
								UP12_2866	gi|15234704|ref|NP_194761.1| CAP (Cysteine-rich secretory proteins, Antigen 5, and Pathogenesis-related 1 protein) superfamily protein [Arabidopsis thaliana]_x0001_gi|7269932|emb|CAB81025.1| PR-1-like protein [Arabidopsis thaliana]_x0001_gi|332660352|gb|AEE85752.1| CAP (Cysteine-rich secretory proteins, Antigen 5, and Pathogenesis-related 1 protein) superfamily protein [Arabidopsis thaliana]	2e-73	0.0948	<0.01	0.081	<0.01
								UP12_28622	gi|42573730|ref|NP_974961.1| protein POWDERY MILDEW RESISTANT 5 [Arabidopsis thaliana]_x0001_gi|332009692|gb|AED97075.1| powdery mildew resistance protein 5 [Arabidopsis thaliana]	2e-71	0.0432	<0.01	0.0808	<0.01
								UP12_18048	#N/A		0.0873	<0.01	0.0802	<0.01
								UP12_11378	gi|15236282|ref|NP_195242.1| O-methyltransferase family protein [Arabidopsis thaliana]_x0001_gi|4455342|emb|CAB36723.1| O-methyltransferase-like protein [Arabidopsis thaliana]_x0001_gi|7270467|emb|CAB80233.1| O-methyltransferase-like protein [Arabidopsis thaliana]_x0001_gi|20466674|gb|AAM20654.1| O-methyltransferase-like protein [Arabidopsis thaliana]_x0001_gi|23198188|gb|AAN15621.1| O-methyltran…	1e-105	0.0751	<0.01	0.0797	<0.01
								UP12_13850	gi|4262142|gb|AAD14442.1| putative alcohol dehydrogenase [Arabidopsis thaliana]_x0001_gi|7270184|emb|CAB77799.1| putative alcohol dehydrogenase [Arabidopsis thaliana]	4e-88	0.0248	<0.01	0.0792	<0.01
								UP12_28144	gi|169635632|emb|CAP08822.1| dihydroflavonol reductase [Arabidopsis thaliana]	2e-97	0.1528	<0.01	0.0792	<0.01
								UP12_11494	gi|15224907|ref|NP_181394.1| HAD superfamily, subfamily IIIB acid phosphatase [Arabidopsis thaliana]_x0001_gi|3786012|gb|AAC67358.1| putative acid phosphatase [Arabidopsis thaliana]_x0001_gi|330254460|gb|AEC09554.1| HAD superfamily, subfamily IIIB acid phosphatase [Arabidopsis thaliana]	1e-132	0.1726	<0.01	0.079	<0.01
								UP12_7448	gi|15226675|ref|NP_179204.1| non-symbiotic hemoglobin 1 [Arabidopsis thaliana]_x0001_gi|17432970|sp|O24520.1|HBL1_ARATH RecName: Full=Non-symbiotic hemoglobin 1; AltName: Full=ARAth GLB1; Short=Hb1_x0001_gi|459358425|pdb|3ZHW|A Chain A, X-ray Crystallographic Structural Characteristics Of Arabidopsis Hemoglobin I And Their Functional Implications_x0001_gi|459358426|pdb|3ZHW|B Chain B, X-ray Cryst…	2e-78	0.0623	<0.01	0.0781	<0.01
								UP12_2267	gi|7269936|emb|CAB81029.1| cyclic nucleotide and calmodulin-regulated ion channel-like protein [Arabidopsis thaliana]	8e-79	0.0887	<0.01	0.078	<0.01
								UP12_18080	gi|6633848|gb|AAF19707.1|AC008047_14 F2K11.18 [Arabidopsis thaliana]	2e-40	0.0749	<0.01	0.078	<0.01
								UP12_26410	gi|15225153|ref|NP_180747.1| leucine-rich repeat receptor-like serine/threonine/tyrosine-protein kinase SOBIR1 [Arabidopsis thaliana]_x0001_gi|75265989|sp|Q9SKB2.1|SBIR1_ARATH RecName: Full=Leucine-rich repeat receptor-like serine/threonine/tyrosine-protein kinase SOBIR1; AltName: Full=Protein EVERSHED; AltName: Full=Protein SUPPRESSOR OF BIR1-1; Flags: Precursor_x0001_gi|13877675|gb|AAK43915.1|A…	2e-57	0.1025	<0.01	0.0769	<0.01
								UP12_28623	gi|18402220|ref|NP_565692.1| protein trichome birefringence-like 45 [Arabidopsis thaliana]_x0001_gi|75099963|sp|O80872.1|TBL45_ARATH RecName: Full=Protein trichome birefringence-like 45_x0001_gi|16226759|gb|AAL16254.1|AF428324_1 At2g30010/F23F1.7 [Arabidopsis thaliana]_x0001_gi|3420050|gb|AAC31851.1| expressed protein [Arabidopsis thaliana]_x0001_gi|56382013|gb|AAV85725.1| At2g30010 [Arabidopsis …	6e-58	0.0435	<0.01	0.0756	<0.01
								UP12_3280	gi|15240310|ref|NP_198005.1| plastocyanin-like domain-containing protein / putative mavicyanin [Arabidopsis thaliana]_x0001_gi|3319353|gb|AAC26242.1| contains similarity to copper-binding proteins [Arabidopsis thaliana]_x0001_gi|45752728|gb|AAS76262.1| At5g26330 [Arabidopsis thaliana]_x0001_gi|51968496|dbj|BAD42940.1| copper binding protein - like, predicted GPI-anchored protein [Arabidopsis thal…	5e-55	0.0982	<0.01	0.0754	<0.01
								UP12_16345	gi|15241546|ref|NP_199280.1| uncharacterized protein [Arabidopsis thaliana]_x0001_gi|13605503|gb|AAK32745.1|AF361577_1 AT5g44670/K15C23_12 [Arabidopsis thaliana]_x0001_gi|8953765|dbj|BAA98120.1| unnamed protein product [Arabidopsis thaliana]_x0001_gi|25090160|gb|AAN72243.1| At5g44670/K15C23_12 [Arabidopsis thaliana]_x0001_gi|332007762|gb|AED95145.1| uncharacterized protein AT5G44670 [Arabidopsis …	2e-73	0.0678	<0.01	0.0754	<0.01
								UP12_3162	gi|21594792|gb|AAM66044.1| peroxidase [Arabidopsis thaliana]_x0001_gi|42494613|gb|AAS17637.1| peroxidase ATP29a [Arabidopsis thaliana]	1e-169	0.1577	<0.01	0.0752	<0.01
								UP12_19838	gi|28393314|gb|AAO42083.1| unknown protein [Arabidopsis thaliana]	1e-76	0.0228	<0.01	0.0748	<0.01
								UP12_23420	gi|15221970|ref|NP_175900.1| lipoxygenase 1 [Arabidopsis thaliana]_x0001_gi|547867|sp|Q06327.1|LOX1_ARATH RecName: Full=Linoleate 9S-lipoxygenase 1; AltName: Full=Lipoxygenase 1; Short=AtLOX1_x0001_gi|12322167|gb|AAG51123.1|AC069144_20 lipoxygenase, putative [Arabidopsis thaliana]_x0001_gi|289203|gb|AAA32827.1| lipoxygenase [Arabidopsis thaliana]_x0001_gi|436920|gb|AAA17036.1| lipoxygenase 1 [Ara…	2e-39	0.1236	<0.01	0.0747	<0.01
								UP12_28517	gi|30679655|ref|NP_849960.1| purple acid phosphatase 10 [Arabidopsis thaliana]_x0001_gi|330251401|gb|AEC06495.1| purple acid phosphatase 10 [Arabidopsis thaliana]	3e-64	0.1071	<0.01	0.0734	<0.01
								UP12_120	gi|18400890|ref|NP_566525.1| uncharacterized protein [Arabidopsis thaliana]_x0001_gi|11994348|dbj|BAB02307.1| unnamed protein product [Arabidopsis thaliana]_x0001_gi|21595761|gb|AAM66129.1| unknown [Arabidopsis thaliana]_x0001_gi|98961075|gb|ABF59021.1| At3g15760 [Arabidopsis thaliana]_x0001_gi|332642202|gb|AEE75723.1| uncharacterized protein AT3G15760 [Arabidopsis thaliana]	2e-25	0.0455	<0.01	0.0729	<0.01
								UP12_26272	gi|15081650|gb|AAK82480.1| At1g11580/T23J18_33 [Arabidopsis thaliana]	5e-83	0.0423	<0.01	0.0727	<0.01
								UP12_20563	#N/A		0.0502	<0.01	0.0726	<0.01
								UP12_9526	gi|15235600|ref|NP_195469.1| peroxidase 51 [Arabidopsis thaliana]_x0001_gi|26397925|sp|Q9SZE7.1|PER51_ARATH RecName: Full=Peroxidase 51; Short=Atperox P51; AltName: Full=ATP37; Flags: Precursor_x0001_gi|18874554|gb|AAL79842.1|AF469928_1 peroxidase ATP37 [Arabidopsis thaliana]_x0001_gi|4468978|emb|CAB38292.1| peroxidase-like protein [Arabidopsis thaliana]_x0001_gi|7270735|emb|CAB80418.1| peroxidas…	1e-154	0.0741	<0.01	0.0726	<0.01
								UP12_23705	gi|79317331|ref|NP_001030998.1| bZIP transcription factor family protein [Arabidopsis thaliana]_x0001_gi|62321732|dbj|BAD95356.1| bZip protein AtbZip21 [Arabidopsis thaliana]_x0001_gi|332190155|gb|AEE28276.1| bZIP transcription factor family protein [Arabidopsis thaliana]	1e-109	0.0636	<0.01	0.0725	<0.01
								UP12_3149	gi|15227867|ref|NP_179943.1| methyl esterase 1 [Arabidopsis thaliana]_x0001_gi|75330960|sp|Q8S8S9.1|MES1_ARATH RecName: Full=Methylesterase 1; Short=AtMES1_x0001_gi|20196998|gb|AAM14864.1| putative acetone-cyanohydrin lyase [Arabidopsis thaliana]_x0001_gi|48310671|gb|AAT41864.1| At2g23620 [Arabidopsis thaliana]_x0001_gi|330252379|gb|AEC07473.1| methyl esterase 1 [Arabidopsis thaliana]	5e-85	0.0849	<0.01	0.072	<0.01
								UP12_9851	#N/A		0.0731	<0.01	0.072	<0.01
								UP12_17665	gi|42568444|ref|NP_199851.2| purple acid phosphatase 27 [Arabidopsis thaliana]_x0001_gi|75222988|sp|Q5MAU8.1|PPA27_ARATH RecName: Full=Probable inactive purple acid phosphatase 27; Flags: Precursor_x0001_gi|56788345|gb|AAW29951.1| putative purple acid phosphatase [Arabidopsis thaliana]_x0001_gi|332008556|gb|AED95939.1| purple acid phosphatase 27 [Arabidopsis thaliana]	1e-48	0.0434	<0.01	0.0714	<0.01
								UP12_10311	gi|18405064|ref|NP_564668.1| GDSL esterase/lipase [Arabidopsis thaliana]_x0001_gi|26451464|dbj|BAC42831.1| unknown protein [Arabidopsis thaliana]_x0001_gi|28973587|gb|AAO64118.1| putative early nodule-specific protein [Arabidopsis thaliana]_x0001_gi|332195026|gb|AEE33147.1| GDSL esterase/lipase [Arabidopsis thaliana]	1e-146	0.0406	<0.01	0.0704	<0.01
								UP12_1711	gi|18394919|ref|NP_564126.1| xylem cysteine proteinase 2 [Arabidopsis thaliana]_x0001_gi|71153409|sp|Q9LM66.2|XCP2_ARATH RecName: Full=Xylem cysteine proteinase 2; Short=AtXCP2; Flags: Precursor_x0001_gi|4836904|gb|AAD30607.1|AC007369_17 Putative cysteine proteinase [Arabidopsis thaliana]_x0001_gi|6708183|gb|AAF25832.1|AF191028_1 papain-type cysteine endopeptidase XCP2 [Arabidopsis thaliana]_x000…	1e-178	0.1034	<0.01	0.07	<0.01
								UP12_15162	#N/A		0.0788	<0.01	0.0697	<0.01
								UP12_17526	gi|15229832|ref|NP_190639.1| indeterminate-domain 2 protein [Arabidopsis thaliana]_x0001_gi|6561973|emb|CAB62439.1| zinc finger protein [Arabidopsis thaliana]_x0001_gi|48958491|gb|AAT47798.1| At3g50700 [Arabidopsis thaliana]_x0001_gi|53828579|gb|AAU94399.1| At3g50700 [Arabidopsis thaliana]_x0001_gi|110742152|dbj|BAE99004.1| zinc finger protein [Arabidopsis thaliana]_x0001_gi|332645178|gb|AEE78699…	2e-76	0.056	<0.01	0.0696	<0.01
								UP12_28699	#N/A	1e-10	0.042	<0.01	0.0695	<0.01
								UP12_18610	gi|9759240|dbj|BAB09764.1| serine protease-like protein [Arabidopsis thaliana]	1e-74	0.0426	<0.01	0.0689	<0.01
								UP12_29343	gi|15239114|ref|NP_196163.1| abscisic acid receptor PYL5 [Arabidopsis thaliana]_x0001_gi|75171431|sp|Q9FLB1.1|PYL5_ARATH RecName: Full=Abscisic acid receptor PYL5; AltName: Full=ABI1-binding protein 3; AltName: Full=PYR1-like protein 5; AltName: Full=Regulatory components of ABA receptor 8_x0001_gi|10176756|dbj|BAB09987.1| unnamed protein product [Arabidopsis thaliana]_x0001_gi|15529254|gb|AAK977…	6e-73	0.0578	<0.01	0.0682	<0.01
								UP12_25740	gi|238478377|ref|NP_001154314.1| 2-oxoglutarate-dependent dioxygenase-like protein [Arabidopsis thaliana]_x0001_gi|332189895|gb|AEE28016.1| 2-oxoglutarate-dependent dioxygenase-like protein [Arabidopsis thaliana]	3e-50	0.0861	<0.01	0.0681	<0.01
								UP12_19053	#N/A	2e-11	0.1465	<0.01	0.068	<0.01
								UP12_13251	gi|110737878|dbj|BAF00877.1| hypothetical protein [Arabidopsis thaliana]	4e-64	0.0312	<0.01	0.0679	<0.01
								UP12_22828	gi|18394637|ref|NP_564059.1| plasmodesmata callose-binding protein 3 [Arabidopsis thaliana]_x0001_gi|9795591|gb|AAF98409.1|AC026238_1 Hypothetical protein [Arabidopsis thaliana]_x0001_gi|21592752|gb|AAM64701.1| unknown [Arabidopsis thaliana]_x0001_gi|30017221|gb|AAP12844.1| At1g18650 [Arabidopsis thaliana]_x0001_gi|110736436|dbj|BAF00186.1| predicted GPI-anchored protein [Arabidopsis thaliana]_x0…	1e-50	0.0507	<0.01	0.0673	<0.01
								UP12_23138	gi|15237128|ref|NP_192868.1| peroxidase 39 [Arabidopsis thaliana]_x0001_gi|26397917|sp|Q9SUT2.1|PER39_ARATH RecName: Full=Peroxidase 39; Short=Atperox P39; AltName: Full=ATP19a; Flags: Precursor_x0001_gi|5596475|emb|CAB51413.1| peroxidase ATP19a [Arabidopsis thaliana]_x0001_gi|7267828|emb|CAB81230.1| peroxidase ATP19a [Arabidopsis thaliana]_x0001_gi|62320634|dbj|BAD95298.1| peroxidase ATP19a [Ara…	3e-51	0.0587	<0.01	0.067	<0.01
								UP12_6272	gi|30687800|ref|NP_568394.2| monogalactosyldiacylglycerol synthase 2 [Arabidopsis thaliana]_x0001_gi|75100766|sp|O82730.1|MGDG2_ARATH RecName: Full=Monogalactosyldiacylglycerol synthase 2, chloroplastic; Short=AtMGD2; AltName: Full=MGDG synthase type B; Flags: Precursor_x0001_gi|3367638|emb|CAA04005.1| monogalactosyldiacylglycerol synthase [Arabidopsis thaliana]_x0001_gi|332005457|gb|AED92840.1| …	1e-146	0.0798	<0.01	0.0668	<0.01
								UP12_14669	gi|15242028|ref|NP_197563.1| germin-like protein subfamily 3 member 3 [Arabidopsis thaliana]_x0001_gi|18202461|sp|P94072.1|GL33_ARATH RecName: Full=Germin-like protein subfamily 3 member 3; Short=AtGER3; Short=AtGLP2; Flags: Precursor_x0001_gi|1755164|gb|AAB51571.1| germin-like protein [Arabidopsis thaliana]_x0001_gi|1755168|gb|AAB51573.1| germin-like protein [Arabidopsis thaliana]_x0001_gi|22390…	1e-99	0.0814	<0.01	0.0663	<0.01
								UP12_21595	#N/A		0.0767	<0.01	0.0662	<0.01
								UP12_10083	gi|17473872|gb|AAL38357.1| delta tonoplast intrinsic protein [Arabidopsis thaliana]_x0001_gi|20148587|gb|AAM10184.1| delta tonoplast intrinsic protein [Arabidopsis thaliana]	1e-114	0.0121	<0.01	0.066	<0.01
								UP12_13217	#N/A		0.0821	<0.01	0.0652	<0.01
								UP12_5269	gi|145338613|ref|NP_188317.2| chitinase-like protein 2 [Arabidopsis thaliana]_x0001_gi|332642363|gb|AEE75884.1| chitinase-like protein 2 [Arabidopsis thaliana]	1e-126	0.0566	<0.01	0.065	<0.01
								UP12_18146	gi|8809633|dbj|BAA97184.1| unnamed protein product [Arabidopsis thaliana]	2e-11	0.1379	<0.01	0.0646	<0.01
								UP12_139	gi|15242096|ref|NP_197590.1| protein TIFY 3B [Arabidopsis thaliana]_x0001_gi|75168965|sp|Q9C5K8.1|TIF3B_ARATH RecName: Full=Protein TIFY 3B; AltName: Full=Jasmonate ZIM domain-containing protein 12_x0001_gi|13430544|gb|AAK25894.1|AF360184_1 unknown protein [Arabidopsis thaliana]_x0001_gi|15293159|gb|AAK93690.1| unknown protein [Arabidopsis thaliana]_x0001_gi|332005519|gb|AED92902.1| protein TIFY …	1e-27	0.0308	<0.01	0.0643	<0.01
								UP12_9150	gi|15218576|ref|NP_174690.1| G-type lectin S-receptor-like serine/threonine-protein kinase [Arabidopsis thaliana]_x0001_gi|75338636|sp|Q9XID3.1|Y1343_ARATH RecName: Full=G-type lectin S-receptor-like serine/threonine-protein kinase At1g34300; Flags: Precursor_x0001_gi|5091617|gb|AAD39605.1|AC007454_4 Contains similarity to gi|479356 protein kinase PK1 from Zea mays, is a member of the PF|00954 S-…	0	0.0738	<0.01	0.064	<0.01
								UP12_17088	gi|18411929|ref|NP_565178.1| glutathione S-transferase TAU 19 [Arabidopsis thaliana]_x0001_gi|75338923|sp|Q9ZRW8.1|GSTUJ_ARATH RecName: Full=Glutathione S-transferase U19; Short=AtGSTU19; AltName: Full=GST class-tau member 19; AltName: Full=Glutathione S-transferase 8_x0001_gi|14326477|gb|AAK60284.1|AF385691_1 At1g78380/F3F9_11 [Arabidopsis thaliana]_x0001_gi|4006934|emb|CAA10060.1| glutathione t…	2e-79	0.1153	<0.01	0.0639	<0.01
								UP12_29278	gi|116831279|gb|ABK28593.1| unknown [Arabidopsis thaliana]	5e-15	0.0708	<0.01	0.0631	<0.01
								UP12_9979	gi|30697543|ref|NP_200960.2| sugar transport protein 3 [Arabidopsis thaliana]_x0001_gi|85701284|sp|Q8L7R8.2|STP3_ARATH RecName: Full=Sugar transport protein 3; AltName: Full=Hexose transporter 3_x0001_gi|4127417|emb|CAA05384.1| monosaccharide transporter [Arabidopsis thaliana]_x0001_gi|9758468|dbj|BAB08997.1| monosaccharide transporter [Arabidopsis thaliana]_x0001_gi|222424022|dbj|BAH19972.1| AT5…	0	0.0877	<0.01	0.0628	<0.01
								UP12_13952	gi|15217873|ref|NP_174144.1| purine permease 1 [Arabidopsis thaliana]_x0001_gi|75173386|sp|Q9FZ96.1|PUP1_ARATH RecName: Full=Purine permease 1; Short=AtPUP1_x0001_gi|9795614|gb|AAF98432.1|AC021044_11 purine permease [Arabidopsis thaliana]_x0001_gi|26450405|dbj|BAC42317.1| putative purine permease [Arabidopsis thaliana]_x0001_gi|28973199|gb|AAO63924.1| putative purine permease [Arabidopsis thalian…	1e-122	0.0682	<0.01	0.0626	<0.01
								UP12_28708	gi|3695019|gb|AAC62611.1| subtilisin-like protease, partial [Arabidopsis thaliana]	5e-87	0.1204	<0.01	0.0623	<0.01
								UP12_21528	#N/A	2e-06	0.0358	<0.01	0.0618	<0.01
								UP12_13588	#N/A	5e-26	0.0667	<0.01	0.0618	<0.01
								UP12_28185	gi|18404212|ref|NP_566749.1| aldehyde dehydrogenase 2C4 [Arabidopsis thaliana]_x0001_gi|118595574|sp|Q56YU0.2|AL2C4_ARATH RecName: Full=Aldehyde dehydrogenase family 2 member C4; AltName: Full=ALDH1a; AltName: Full=Protein REDUCED EPIDERMAL FLUORESCENCE 1_x0001_gi|9294041|dbj|BAB01998.1| aldehyde dehydrogenase [Arabidopsis thaliana]_x0001_gi|15912241|gb|AAL08254.1| aldehyde dehydrogenase [Arabido…	5e-92	0.1019	<0.01	0.0618	<0.01
								UP12_2587	gi|19310585|gb|AAL85023.1| putative NAD(P)H oxidoreductase, isoflavone reductase [Arabidopsis thaliana]	1e-61	0.1232	<0.01	0.0613	<0.01
								UP12_15004	gi|15231222|ref|NP_190813.1| E3 ubiquitin-protein ligase PUB22 [Arabidopsis thaliana]_x0001_gi|75211122|sp|Q9SVC6.1|PUB22_ARATH RecName: Full=E3 ubiquitin-protein ligase PUB22; AltName: Full=Plant U-box protein 22; AltName: Full=U-box domain-containing protein 22_x0001_gi|4886282|emb|CAB43434.1| putative protein [Arabidopsis thaliana]_x0001_gi|53749136|gb|AAU90053.1| At3g52450 [Arabidopsis thalia…	1e-145	0.051	<0.01	0.0607	<0.01
								UP12_19680	gi|15231435|ref|NP_187383.1| GTP cyclohydrolase I [Arabidopsis thaliana]_x0001_gi|6642638|gb|AAF20219.1|AC012395_6 GTP cyclohydrolase I [Arabidopsis thaliana]_x0001_gi|20466832|gb|AAM20733.1| GTP cyclohydrolase I [Arabidopsis thaliana]_x0001_gi|30387557|gb|AAP31944.1| At3g07270 [Arabidopsis thaliana]_x0001_gi|332640999|gb|AEE74520.1| GTP cyclohydrolase I [Arabidopsis thaliana]	4e-67	0.0246	<0.01	0.0604	<0.01
								UP12_25165	gi|15234648|ref|NP_194746.1| peroxidase 45 [Arabidopsis thaliana]_x0001_gi|26397742|sp|Q96522.1|PER45_ARATH RecName: Full=Peroxidase 45; Short=Atperox P45; AltName: Full=ATP8a; Flags: Precursor_x0001_gi|13878043|gb|AAK44099.1|AF370284_1 putative peroxidase ATP8a [Arabidopsis thaliana]_x0001_gi|1546706|emb|CAA67361.1| peroxidase ATP8a [Arabidopsis thaliana]_x0001_gi|5730127|emb|CAB52461.1| peroxid…	5e-90	0.1597	<0.01	0.0593	<0.01
								UP12_1225	gi|15241259|ref|NP_199889.1| SAUR-like auxin-responsive protein [Arabidopsis thaliana]_x0001_gi|8777399|dbj|BAA96989.1| unnamed protein product [Arabidopsis thaliana]_x0001_gi|34098927|gb|AAQ56846.1| At5g50760 [Arabidopsis thaliana]_x0001_gi|332008606|gb|AED95989.1| SAUR-like auxin-responsive protein [Arabidopsis thaliana]	2e-30	0.0591	<0.01	0.0591	<0.01
								UP12_9042	gi|15219876|ref|NP_173656.1| UDP-glycosyltransferase 85A1 [Arabidopsis thaliana]_x0001_gi|66774037|sp|Q9SK82.1|U85A1_ARATH RecName: Full=UDP-glycosyltransferase 85A1; AltName: Full=Cytokinin-O-glucosyltransferase 2; AltName: Full=Zeatin O-glucosyltransferase 2; Short=AtZOG2_x0001_gi|6587848|gb|AAF18537.1|AC006551_23 Putative UDP-glucose glucosyltransferase [Arabidopsis thaliana]_x0001_gi|19698985…	1e-86	0.0613	<0.01	0.059	<0.01
								UP12_9566	gi|18404633|ref|NP_565881.1| laccase-4 [Arabidopsis thaliana]_x0001_gi|75318640|sp|O80434.2|LAC4_ARATH RecName: Full=Laccase-4; AltName: Full=Benzenediol:oxygen oxidoreductase 4; AltName: Full=Diphenol oxidase 4; AltName: Full=Protein IRREGULAR XYLEM 12; AltName: Full=Urishiol oxidase 4; Flags: Precursor_x0001_gi|15450603|gb|AAK96573.1| At2g38080/T8P21 [Arabidopsis thaliana]_x0001_gi|17380634|gb|…	2e-96	0.0565	<0.01	0.0583	<0.01
								UP12_15469	gi|1946368|gb|AAB63086.1| unknown protein [Arabidopsis thaliana]	8e-53	0.0547	<0.01	0.058	<0.01
								UP12_23520	#N/A	2e-08	0.0282	<0.01	0.0577	<0.01
								UP12_20259	gi|30689857|ref|NP_189653.2| nodulin MtN21 /EamA-like transporter family protein [Arabidopsis thaliana]_x0001_gi|75273312|sp|Q9LI65.1|WTR24_ARATH RecName: Full=WAT1-related protein At3g30340_x0001_gi|9294338|dbj|BAB02235.1| nodulin-like protein [Arabidopsis thaliana]_x0001_gi|26452482|dbj|BAC43326.1| unknown protein [Arabidopsis thaliana]_x0001_gi|332644112|gb|AEE77633.1| nodulin MtN21 /EamA-like…	4e-53	0.0796	<0.01	0.0577	<0.01
								UP12_2617	#N/A		0.063	<0.01	0.0577	<0.01
								UP12_20962	gi|15242096|ref|NP_197590.1| protein TIFY 3B [Arabidopsis thaliana]_x0001_gi|75168965|sp|Q9C5K8.1|TIF3B_ARATH RecName: Full=Protein TIFY 3B; AltName: Full=Jasmonate ZIM domain-containing protein 12_x0001_gi|13430544|gb|AAK25894.1|AF360184_1 unknown protein [Arabidopsis thaliana]_x0001_gi|15293159|gb|AAK93690.1| unknown protein [Arabidopsis thaliana]_x0001_gi|332005519|gb|AED92902.1| protein TIFY …	3e-28	0.0311	<0.01	0.0569	<0.01
								UP12_19326	gi|386364682|emb|CCH27266.1| ferric reductase defective 3 [Arabidopsis thaliana]	1e-96	0.0504	<0.01	0.0569	<0.01
								UP12_42	gi|18406723|ref|NP_566036.1| protease inhibitor/seed storage/lipid transfer protein (LTP) family protein [Arabidopsis thaliana]_x0001_gi|15983388|gb|AAL11562.1|AF424568_1 At2g45180/T14P1.1 [Arabidopsis thaliana]_x0001_gi|2583134|gb|AAB82643.1| expressed protein [Arabidopsis thaliana]_x0001_gi|21553826|gb|AAM62919.1| unknown [Arabidopsis thaliana]_x0001_gi|56236110|gb|AAV84511.1| At2g45180 [Arabid…	5e-42	0.049	<0.01	0.0567	<0.01
								UP12_23133	#N/A		0.046	<0.01	0.0562	<0.01
								UP12_14897	gi|15237401|ref|NP_197176.1| transmembrane amino acid transporter family protein [Arabidopsis thaliana]_x0001_gi|9755726|emb|CAC01838.1| putative protein [Arabidopsis thaliana]_x0001_gi|332004949|gb|AED92332.1| transmembrane amino acid transporter family protein [Arabidopsis thaliana]	1e-132	0.0155	<0.01	0.0556	<0.01
								UP12_17669	gi|15230587|ref|NP_187246.1| germin-like protein subfamily 1 member 7 [Arabidopsis thaliana]_x0001_gi|18203443|sp|Q9SFF9.1|GL17_ARATH RecName: Full=Germin-like protein subfamily 1 member 7; Flags: Precursor_x0001_gi|6671962|gb|AAF23221.1|AC013454_8 germin-like protein [Arabidopsis thaliana]_x0001_gi|6714408|gb|AAF26097.1|AC012393_23 germin-like protein [Arabidopsis thaliana]_x0001_gi|110738191|db…	7e-86	0.1049	<0.01	0.0556	<0.01
								UP12_9466	gi|15223096|ref|NP_172865.1| 2-oxoglutarate (2OG) and Fe(II)-dependent oxygenase-like protein [Arabidopsis thaliana]_x0001_gi|5080789|gb|AAD39299.1|AC007576_22 Very similar to adventitious rooting related oxygenase [Arabidopsis thaliana]_x0001_gi|26451604|dbj|BAC42899.1| putative dioxygenase [Arabidopsis thaliana]_x0001_gi|28973391|gb|AAO64020.1| putative dioxygenase [Arabidopsis thaliana]_x0001_…	1e-71	0.0365	<0.01	0.0555	<0.01
								UP12_16846	gi|15229220|ref|NP_189897.1| uncharacterized protein [Arabidopsis thaliana]_x0001_gi|7529252|emb|CAB86482.1| putative protein [Arabidopsis thaliana]_x0001_gi|46518379|gb|AAS99671.1| At3g43110 [Arabidopsis thaliana]_x0001_gi|48310350|gb|AAT41803.1| At3g43110 [Arabidopsis thaliana]_x0001_gi|332644244|gb|AEE77765.1| uncharacterized protein AT3G43110 [Arabidopsis thaliana]	3e-18	0.0252	<0.01	0.0533	<0.01
								UP12_11699	gi|20198252|gb|AAM15483.1| subtilisin-like serine protease AIR3 [Arabidopsis thaliana]	3e-77	0.0689	<0.01	0.0523	<0.01
								UP12_14377	gi|15912221|gb|AAL08244.1| At1g70370/F17O7_9 [Arabidopsis thaliana]_x0001_gi|23308227|gb|AAN18083.1| At1g70370/F17O7_9 [Arabidopsis thaliana]	1e-57	0.0498	<0.01	0.0523	<0.01
								UP12_19964	gi|186520861|ref|NP_196322.3| nodulin MtN21 /EamA-like transporter family protein [Arabidopsis thaliana]_x0001_gi|75171397|sp|Q9FL41.1|WTR38_ARATH RecName: Full=WAT1-related protein At5g07050_x0001_gi|9759561|dbj|BAB11163.1| MtN21 nodulin protein-like [Arabidopsis thaliana]_x0001_gi|332003719|gb|AED91102.1| nodulin MtN21 /EamA-like transporter family protein [Arabidopsis thaliana]	1e-64	0.0572	<0.01	0.0515	<0.01
								UP12_19460	gi|145338637|ref|NP_188390.2| cation/H(+) antiporter 19 [Arabidopsis thaliana]_x0001_gi|75311599|sp|Q9LUN4.1|CHX19_ARATH RecName: Full=Cation/H(+) antiporter 19; AltName: Full=Protein CATION/H+ EXCHANGER 19; Short=AtCHX19_x0001_gi|9294151|dbj|BAB02053.1| Na+/H+ exchangeing protein-like [Arabidopsis thaliana]_x0001_gi|61658327|gb|AAX49547.1| cation/H+ exchanger [Arabidopsis thaliana]_x0001_gi|3326…	2e-33	0.0553	<0.01	0.0515	<0.01
								UP12_6617	gi|15242711|ref|NP_198862.1| uncharacterized protein [Arabidopsis thaliana]_x0001_gi|88900376|gb|ABD57500.1| At5g40460 [Arabidopsis thaliana]_x0001_gi|332007167|gb|AED94550.1| uncharacterized protein AT5G40460 [Arabidopsis thaliana]	5e-25	0.0512	<0.01	0.051	<0.01
								UP12_26199	gi|15234570|ref|NP_193901.1| uncharacterized protein [Arabidopsis thaliana]_x0001_gi|4455278|emb|CAB36814.1| hypothetical protein [Arabidopsis thaliana]_x0001_gi|7268967|emb|CAB81277.1| hypothetical protein [Arabidopsis thaliana]_x0001_gi|332659091|gb|AEE84491.1| uncharacterized protein AT4G21700 [Arabidopsis thaliana]	7e-56	0.2444	<0.01	0.0504	<0.01
								UP12_28361	gi|145338637|ref|NP_188390.2| cation/H(+) antiporter 19 [Arabidopsis thaliana]_x0001_gi|75311599|sp|Q9LUN4.1|CHX19_ARATH RecName: Full=Cation/H(+) antiporter 19; AltName: Full=Protein CATION/H+ EXCHANGER 19; Short=AtCHX19_x0001_gi|9294151|dbj|BAB02053.1| Na+/H+ exchangeing protein-like [Arabidopsis thaliana]_x0001_gi|61658327|gb|AAX49547.1| cation/H+ exchanger [Arabidopsis thaliana]_x0001_gi|3326…	8e-41	0.0244	<0.01	0.0501	<0.01
								UP12_18909	gi|15240310|ref|NP_198005.1| plastocyanin-like domain-containing protein / putative mavicyanin [Arabidopsis thaliana]_x0001_gi|3319353|gb|AAC26242.1| contains similarity to copper-binding proteins [Arabidopsis thaliana]_x0001_gi|45752728|gb|AAS76262.1| At5g26330 [Arabidopsis thaliana]_x0001_gi|51968496|dbj|BAD42940.1| copper binding protein - like, predicted GPI-anchored protein [Arabidopsis thal…	7e-39	0.0802	<0.01	0.0495	<0.01
								UP12_11320	gi|15238657|ref|NP_200125.1| cyclic nucleotide-gated ion channel 1 [Arabidopsis thaliana]_x0001_gi|38502855|sp|O65717.1|CNGC1_ARATH RecName: Full=Cyclic nucleotide-gated ion channel 1; Short=AtCNGC1; AltName: Full=Cyclic nucleotide- and calmodulin-regulated ion channel 1_x0001_gi|13877753|gb|AAK43954.1|AF370139_1 putative cyclic nucleotide-regulated ion channel protein [Arabidopsis thaliana]_x000…	9e-79	0.1144	<0.01	0.049	<0.01
								UP12_18642	gi|15238309|ref|NP_199033.1| peroxidase [Arabidopsis thaliana]_x0001_gi|26397658|sp|Q43872.1|PER64_ARATH RecName: Full=Peroxidase 64; Short=Atperox P64; AltName: Full=ATP17a; AltName: Full=PRXR4; Flags: Precursor_x0001_gi|1402910|emb|CAA66960.1| peroxidase [Arabidopsis thaliana]_x0001_gi|1429223|emb|CAA67550.1| peroxidase [Arabidopsis thaliana]_x0001_gi|9757963|dbj|BAB08451.1| peroxidase [Arabido…	4e-48	0.0256	<0.01	0.0489	<0.01
								UP12_9294	gi|15224985|ref|NP_181428.1| inorganic phosphate transporter 1-4 [Arabidopsis thaliana]_x0001_gi|75307847|sp|Q96303.1|PHT14_ARATH RecName: Full=Inorganic phosphate transporter 1-4; Short=AtPht1;4; AltName: Full=H(+)/Pi cotransporter_x0001_gi|1502430|gb|AAB17266.1| phosphate transporter [Arabidopsis thaliana]_x0001_gi|2564661|gb|AAB88291.1| phosphate transporter [Arabidopsis thaliana]_x0001_gi|386…	0	0.0793	<0.01	0.0487	<0.01
								UP12_19478	gi|15217462|ref|NP_172395.1| nicotianamine synthase 3 [Arabidopsis thaliana]_x0001_gi|27151628|sp|O80483.1|NAS3_ARATH RecName: Full=Nicotianamine synthase 3; AltName: Full=S-adenosyl-L-methionine:S-adenosyl-L-methionine:S-adenosyl-methionine 3-amino-3-carboxypropyltransferase 3; Short=AtNAS3_x0001_gi|3249099|gb|AAC24082.1| EST gb|T21244 comes from this gene [Arabidopsis thaliana]_x0001_gi|4220616…	5e-54	0.0157	<0.01	0.0486	<0.01
								UP12_13864	gi|15223133|ref|NP_177194.1| polygalacturonase 2 [Arabidopsis thaliana]_x0001_gi|334183807|ref|NP_001185361.1| polygalacturonase 2 [Arabidopsis thaliana]_x0001_gi|82592920|sp|P92990.2|JP650_ARATH RecName: Full=Probable polygalacturonase non-catalytic subunit JP650; AltName: Full=Aromatic-rich glycoprotein JP650; Flags: Precursor_x0001_gi|3176680|gb|AAC18803.1| Identical to polygalacuronase isoenz…	0	0.0561	<0.01	0.0486	<0.01
								UP12_16568	gi|110741618|dbj|BAE98757.1| predicted GPI-anchored protein [Arabidopsis thaliana]	5e-65	0.0958	<0.01	0.0482	<0.01
								UP12_15003	gi|15229105|ref|NP_190491.1| putative pectinesterase/pectinesterase inhibitor 34 [Arabidopsis thaliana]_x0001_gi|75311823|sp|Q9M3B0.1|PME34_ARATH RecName: Full=Probable pectinesterase/pectinesterase inhibitor 34; Includes: RecName: Full=Pectinesterase inhibitor 34; AltName: Full=Pectin methylesterase inhibitor 34; Includes: RecName: Full=Pectinesterase 34; Short=PE 34; AltName: Full=Pectin methyl…	1e-123	0.0312	<0.01	0.0479	<0.01
								UP12_19380	gi|110739007|dbj|BAF01423.1| hypothetical protein [Arabidopsis thaliana]	2e-42	0.0392	<0.01	0.0478	<0.01
								UP12_8402	gi|110738027|dbj|BAF00948.1| pectinesterase like protein [Arabidopsis thaliana]	6e-86	0.0397	<0.01	0.0476	<0.01
								UP12_8116	gi|15235315|ref|NP_192139.1| Probable pectinesterase/pectinesterase inhibitor 39 [Arabidopsis thaliana]_x0001_gi|75318765|sp|O81415.1|PME39_ARATH RecName: Full=Probable pectinesterase/pectinesterase inhibitor 39; Includes: RecName: Full=Pectinesterase inhibitor 39; AltName: Full=Pectin methylesterase inhibitor 39; Includes: RecName: Full=Pectinesterase 39; Short=PE 39; AltName: Full=Pectin methyl…	1e-174	0.0202	<0.01	0.0466	<0.01
								UP12_10492	#N/A	2e-33	0.0669	<0.01	0.0466	<0.01
								UP12_4251	gi|186478400|ref|NP_172674.2| Bifunctional inhibitor/lipid-transfer protein/seed storage 2S albumin superfamily protein [Arabidopsis thaliana]_x0001_gi|332190716|gb|AEE28837.1| Bifunctional inhibitor/lipid-transfer protein/seed storage 2S albumin superfamily protein [Arabidopsis thaliana]	2e-45	0.0431	<0.01	0.0465	<0.01
								UP12_222	gi|21536908|gb|AAM61240.1| putative peroxidase [Arabidopsis thaliana]	1e-110	0.0348	<0.01	0.0464	<0.01
								UP12_9856	gi|15237207|ref|NP_197091.1| glycosyl hydrolase family 81 protein [Arabidopsis thaliana]_x0001_gi|9755633|emb|CAC01786.1| putative protein [Arabidopsis thaliana]_x0001_gi|332004836|gb|AED92219.1| glycosyl hydrolase family 81 protein [Arabidopsis thaliana]	0	0.0323	<0.01	0.0462	<0.01
								UP12_13856	gi|186493483|ref|NP_001117558.1| cytochrome P450 superfamily protein [Arabidopsis thaliana]_x0001_gi|110741567|dbj|BAE98732.1| hypothetical protein [Arabidopsis thaliana]_x0001_gi|332196402|gb|AEE34523.1| cytochrome P450 superfamily protein [Arabidopsis thaliana]	2e-71	0.0408	<0.01	0.0462	<0.01
								UP12_8337	gi|110737092|dbj|BAF00498.1| hypothetical protein [Arabidopsis thaliana]	1e-31	0.0796	<0.01	0.0461	<0.01
								UP12_656	#N/A		0.0445	<0.01	0.0455	<0.01
								UP12_1314	gi|15239062|ref|NP_196147.1| defective in anther dehiscence1-activating factor [Arabidopsis thaliana]_x0001_gi|68565292|sp|Q9FLC6.1|ATL73_ARATH RecName: Full=RING-H2 finger protein ATL73; Flags: Precursor_x0001_gi|10176740|dbj|BAB09971.1| RING zinc finger protein-like [Arabidopsis thaliana]_x0001_gi|332003467|gb|AED90850.1| defective in anther dehiscence1-activating factor [Arabidopsis thaliana]	9e-47	0.2212	<0.01	0.0455	<0.01
								UP12_28563	#N/A	2e-13	0.0606	<0.01	0.0452	<0.01
								UP12_16247	gi|18405627|ref|NP_030663.1| VQ motif-containing protein [Arabidopsis thaliana]_x0001_gi|75099858|sp|O80669.1|SIB2_ARATH RecName: Full=Sigma factor binding protein 2, chloroplastic; Short=Sigma factor binding protein II; Flags: Precursor_x0001_gi|3402700|gb|AAD11994.1| expressed protein [Arabidopsis thaliana]_x0001_gi|16323165|gb|AAL15317.1| At2g41180/T3K9.5 [Arabidopsis thaliana]_x0001_gi|204666…	4e-18	0.0716	<0.01	0.0452	<0.01
								UP12_26323	gi|15222879|ref|NP_177712.1| Rac-like GTP-binding protein ARAC5 [Arabidopsis thaliana]_x0001_gi|297839469|ref|XP_002887616.1| hypothetical protein ARALYDRAFT_895459 [Arabidopsis lyrata subsp. lyrata]_x0001_gi|565490421|ref|XP_006302850.1| hypothetical protein CARUB_v10020981mg [Capsella rubella]_x0001_gi|2500194|sp|Q38937.1|RAC5_ARATH RecName: Full=Rac-like GTP-binding protein ARAC5; AltName: Ful…	1e-104	0.0401	<0.01	0.0452	<0.01
								UP12_27984	#N/A		0.0494	<0.01	0.0448	<0.01
								UP12_11671	gi|30695337|ref|NP_567108.2| phloem protein 2-A13 [Arabidopsis thaliana]_x0001_gi|75263830|sp|Q9LEX0.1|P2A13_ARATH RecName: Full=F-box protein PP2-A13; AltName: Full=Protein PHLOEM PROTEIN 2-LIKE A13; Short=AtPP2-A13; AltName: Full=SKP1-interacting partner 9_x0001_gi|8388622|emb|CAB94142.1| putative protein [Arabidopsis thaliana]_x0001_gi|24030237|gb|AAN41295.1| unknown protein [Arabidopsis thali…	1e-104	0.0257	<0.01	0.0447	<0.01
								UP12_15935	gi|15230907|ref|NP_191354.1| uncharacterized protein [Arabidopsis thaliana]_x0001_gi|6729538|emb|CAB67623.1| putative protein [Arabidopsis thaliana]_x0001_gi|93007372|gb|ABE97189.1| unknown [Arabidopsis thaliana]_x0001_gi|149944317|gb|ABR46201.1| At3g57950 [Arabidopsis thaliana]_x0001_gi|332646201|gb|AEE79722.1| uncharacterized protein AT3G57950 [Arabidopsis thaliana]	2e-14	0.13	<0.01	0.0446	<0.01
								UP12_15201	gi|15238592|ref|NP_200810.1| laccase 17 [Arabidopsis thaliana]_x0001_gi|75333948|sp|Q9FJD5.1|LAC17_ARATH RecName: Full=Laccase-17; AltName: Full=Benzenediol:oxygen oxidoreductase 17; AltName: Full=Diphenol oxidase 17; AltName: Full=Urishiol oxidase 17; Flags: Precursor_x0001_gi|9757923|dbj|BAB08370.1| laccase (diphenol oxidase) [Arabidopsis thaliana]_x0001_gi|51536488|gb|AAU05482.1| At5g60020 [Ar…	1e-103	0.0404	<0.01	0.0446	<0.01
								UP12_11374	gi|18409339|ref|NP_566951.1| strictosidine synthase-like 5 [Arabidopsis thaliana]_x0001_gi|75169987|sp|Q9CAZ7.1|YLS2_ARATH RecName: Full=Protein YLS2; AltName: Full=Protein STRICTOSIDINE SYNTHASE-LIKE 5; AltName: Full=Protein YELLOW-LEAF-SPECIFIC GENE 2; Flags: Precursor_x0001_gi|18087629|gb|AAL58944.1|AF462858_1 AT3g51430/F26O13_70 [Arabidopsis thaliana]_x0001_gi|13122282|dbj|BAB32882.1| stricto…	1e-102	0.0363	<0.01	0.0441	<0.01
								UP12_26324	gi|15223765|ref|NP_173437.1| Rac-like GTP-binding protein ARAC4 [Arabidopsis thaliana]_x0001_gi|2500193|sp|Q38919.1|RAC4_ARATH RecName: Full=Rac-like GTP-binding protein ARAC4; AltName: Full=GTPase protein ROP2; Flags: Precursor_x0001_gi|7211202|gb|AAF40243.1|AF115471_1 Arac4 [Arabidopsis thaliana]_x0001_gi|8778988|gb|AAF79903.1|AC022472_12 Contains similarity to a geranylgeranylated protein ATGP…	7e-97	0.034	<0.01	0.0439	<0.01
								UP12_16730	gi|42571683|ref|NP_973932.1| GDSL esterase/lipase [Arabidopsis thaliana]_x0001_gi|75205771|sp|Q9SHP6.2|GDL10_ARATH RecName: Full=GDSL esterase/lipase At1g28610; AltName: Full=Extracellular lipase At1g28610; Flags: Precursor_x0001_gi|10764857|gb|AAG22835.1|AC007508_11 F1K23.16 [Arabidopsis thaliana]_x0001_gi|332192881|gb|AEE31002.1| GDSL esterase/lipase [Arabidopsis thaliana]	3e-23	0.0324	<0.01	0.0437	<0.01
								UP12_22292	gi|26000425|gb|AAN75042.1| phosphoinositide-specific phospholipase C 8 [Arabidopsis thaliana]	1e-100	0.0512	<0.01	0.0426	<0.01
								UP12_23374	gi|15238592|ref|NP_200810.1| laccase 17 [Arabidopsis thaliana]_x0001_gi|75333948|sp|Q9FJD5.1|LAC17_ARATH RecName: Full=Laccase-17; AltName: Full=Benzenediol:oxygen oxidoreductase 17; AltName: Full=Diphenol oxidase 17; AltName: Full=Urishiol oxidase 17; Flags: Precursor_x0001_gi|9757923|dbj|BAB08370.1| laccase (diphenol oxidase) [Arabidopsis thaliana]_x0001_gi|51536488|gb|AAU05482.1| At5g60020 [Ar…	1e-79	0.0383	<0.01	0.0422	<0.01
								UP12_445	gi|21554235|gb|AAM63310.1| CPRD49 [Arabidopsis thaliana]	8e-89	0.0394	<0.01	0.0418	<0.01
								UP12_27319	gi|18404709|ref|NP_565887.1| abscisic acid receptor PYL4 [Arabidopsis thaliana]_x0001_gi|75099990|sp|O80920.1|PYL4_ARATH RecName: Full=Abscisic acid receptor PYL4; AltName: Full=ABI1-binding protein 2; AltName: Full=PYR1-like protein 4; AltName: Full=Regulatory components of ABA receptor 10_x0001_gi|3395441|gb|AAC28773.1| expressed protein [Arabidopsis thaliana]_x0001_gi|14517502|gb|AAK62641.1| A…	1e-41	0.0261	<0.01	0.0413	<0.01
								UP12_16235	gi|27462651|gb|AAO15532.1|AF458083_1 cellulose synthase [Arabidopsis thaliana]	8e-44	0.0225	<0.01	0.0413	<0.01
								UP12_17883	gi|75213423|sp|Q9SYF0.1|GLIP2_ARATH RecName: Full=GDSL esterase/lipase 2; AltName: Full=Extracellular lipase 2; Flags: Precursor_x0001_gi|4587535|gb|AAD25766.1|AC006577_2 Belongs to the PF|00657 Lipase/Acylhydrolase with GDSL-motif family. EST gb|R29935 comes from this gene [Arabidopsis thaliana]	2e-64	0.0297	<0.01	0.0412	<0.01
								UP12_17649	gi|30350873|gb|AAP22982.1| Nramp6b [Arabidopsis thaliana]	3e-65	0.0244	<0.01	0.041	<0.01
								UP12_1715	gi|18396065|ref|NP_564264.1| ribonuclease 3 [Arabidopsis thaliana]_x0001_gi|1173105|sp|P42815.1|RNS3_ARATH RecName: Full=Ribonuclease 3; Flags: Precursor_x0001_gi|9295730|gb|AAF87036.1|AC006535_14 T24P13.23 [Arabidopsis thaliana]_x0001_gi|562000|gb|AAC48926.1| ribonuclease [Arabidopsis thaliana]_x0001_gi|4262172|gb|AAD14489.1| ribonuclease [Arabidopsis thaliana]_x0001_gi|17380740|gb|AAL36200.1| p…	1e-105	0.1209	<0.01	0.0408	<0.01
								UP12_13295	gi|30687198|ref|NP_173538.2| vacuolar iron transporter homolog 1 [Arabidopsis thaliana]_x0001_gi|75178667|sp|Q9LPU9.1|VITH1_ARATH RecName: Full=Vacuolar iron transporter homolog 1; AltName: Full=Protein NODULIN-LIKE 1_x0001_gi|8886987|gb|AAF80647.1|AC012190_3 Contains similarity to Nodulin 21 from Soybean gb|X16488 [Arabidopsis thaliana]_x0001_gi|28392889|gb|AAO41881.1| putative tonoplast intrins…	2e-85	0.0289	<0.01	0.0408	<0.01
								UP12_9825	gi|42572385|ref|NP_974288.1| syntaxin-121 [Arabidopsis thaliana]_x0001_gi|332641581|gb|AEE75102.1| syntaxin-121 [Arabidopsis thaliana]	1e-120	0.083	<0.01	0.0407	<0.01
								UP12_7280	gi|15237207|ref|NP_197091.1| glycosyl hydrolase family 81 protein [Arabidopsis thaliana]_x0001_gi|9755633|emb|CAC01786.1| putative protein [Arabidopsis thaliana]_x0001_gi|332004836|gb|AED92219.1| glycosyl hydrolase family 81 protein [Arabidopsis thaliana]	9e-86	0.0282	<0.01	0.0404	<0.01
								UP12_14811	#N/A	3e-15	0.0555	<0.01	0.0402	<0.01
								UP12_2865	gi|240255859|ref|NP_680693.5| ABC transporter G family member 42 [Arabidopsis thaliana]_x0001_gi|332658172|gb|AEE83572.1| ABC transporter G family member 42 [Arabidopsis thaliana]	1e-110	0.0191	<0.01	0.0399	<0.01
								UP12_2272	gi|186510075|ref|NP_001118628.1| uncharacterized protein [Arabidopsis thaliana]_x0001_gi|67633634|gb|AAY78741.1| DNA-binding protein-related [Arabidopsis thaliana]_x0001_gi|332642062|gb|AEE75583.1| uncharacterized protein AT3G14880 [Arabidopsis thaliana]	7e-48	0.0711	<0.01	0.0396	<0.01
								UP12_20471	gi|9758728|dbj|BAB09166.1| urea active transporter-like protein [Arabidopsis thaliana]	1e-121	0.1146	<0.01	0.0395	<0.01
								UP12_18276	#N/A		0.0287	<0.01	0.0395	<0.01
								UP12_23704	gi|6664323|gb|AAF22905.1|AC006932_22 T27G7.3 [Arabidopsis thaliana]	1e-63	0.0298	<0.01	0.0393	<0.01
								UP12_23378	gi|15225704|ref|NP_180813.1| cellulose synthase-like protein B4 [Arabidopsis thaliana]_x0001_gi|75099970|sp|O80891.1|CSLB4_ARATH RecName: Full=Cellulose synthase-like protein B4; Short=AtCslB4_x0001_gi|3298542|gb|AAC25936.1| putative cellulose synthase [Arabidopsis thaliana]_x0001_gi|330253604|gb|AEC08698.1| cellulose synthase-like protein B4 [Arabidopsis thaliana]_x0001_gi|591402186|gb|AHL38820.…	7e-52	0.0644	<0.01	0.039	<0.01
								UP12_2094	gi|15234993|ref|NP_195634.1| NmrA-like negative transcriptional regulator family protein [Arabidopsis thaliana]_x0001_gi|4914435|emb|CAB43638.1| NAD(P)H oxidoreductase, isoflavone reductase-like protein [Arabidopsis thaliana]_x0001_gi|7270906|emb|CAB80586.1| NAD(P)H oxidoreductase, isoflavone reductase-like protein [Arabidopsis thaliana]_x0001_gi|23297378|gb|AAN12954.1| putative NAD(P)H oxidoredu…	6e-85	0.0781	<0.01	0.0386	<0.01
								UP12_19909	gi|18404633|ref|NP_565881.1| laccase-4 [Arabidopsis thaliana]_x0001_gi|75318640|sp|O80434.2|LAC4_ARATH RecName: Full=Laccase-4; AltName: Full=Benzenediol:oxygen oxidoreductase 4; AltName: Full=Diphenol oxidase 4; AltName: Full=Protein IRREGULAR XYLEM 12; AltName: Full=Urishiol oxidase 4; Flags: Precursor_x0001_gi|15450603|gb|AAK96573.1| At2g38080/T8P21 [Arabidopsis thaliana]_x0001_gi|17380634|gb|…	1e-106	0.0311	<0.01	0.0382	<0.01
								UP12_19995	#N/A	1e-10	0.0414	<0.01	0.0379	<0.01
								UP12_19441	gi|145348229|ref|NP_194623.2| phosphorylase superfamily protein [Arabidopsis thaliana]_x0001_gi|332660165|gb|AEE85565.1| phosphorylase superfamily protein [Arabidopsis thaliana]	3e-80	0.0291	<0.01	0.0375	<0.01
								UP12_18324	gi|30694433|ref|NP_199216.2| cellulose synthase A catalytic subunit 4 [UDP-forming] [Arabidopsis thaliana]_x0001_gi|73917712|sp|Q84JA6.1|CESA4_ARATH RecName: Full=Cellulose synthase A catalytic subunit 4 [UDP-forming]; Short=AtCesA4; AltName: Full=Protein IRREGULAR XYLEM 5; Short=AtIRX5_x0001_gi|28973611|gb|AAO64130.1| putative cellulose synthase catalytic subunit [Arabidopsis thaliana]_x0001_gi|…	1e-103	0.0214	<0.01	0.0374	<0.01
								UP12_10029	#N/A		0.0155	<0.01	0.0374	<0.01
								UP12_24188	gi|15241963|ref|NP_200495.1| myb-like transcription factor family protein [Arabidopsis thaliana]_x0001_gi|10176788|dbj|BAB09902.1| unnamed protein product [Arabidopsis thaliana]_x0001_gi|41618944|gb|AAS09987.1| MYB transcription factor [Arabidopsis thaliana]_x0001_gi|46518381|gb|AAS99672.1| At5g56840 [Arabidopsis thaliana]_x0001_gi|48958509|gb|AAT47807.1| At5g56840 [Arabidopsis thaliana]_x0001_gi…	2e-96	0.0247	<0.01	0.0374	<0.01
								UP12_15569	#N/A	4e-26	0.0704	<0.01	0.0371	<0.01
								UP12_20091	gi|15239304|ref|NP_198460.1| cytochrome P450, family 716, subfamily A, polypeptide 1 [Arabidopsis thaliana]_x0001_gi|8777295|dbj|BAA96885.1| cytochrome P450-like [Arabidopsis thaliana]_x0001_gi|332006662|gb|AED94045.1| cytochrome P450, family 716, subfamily A, polypeptide 1 [Arabidopsis thaliana]	3e-62	0.0249	<0.01	0.0363	<0.01
								UP12_17662	gi|21594024|gb|AAM65942.1| unknown [Arabidopsis thaliana]	7e-62	0.0261	<0.01	0.0362	<0.01
								UP12_1667	gi|15229736|ref|NP_189952.1| putative nodulin-like21 protein [Arabidopsis thaliana]_x0001_gi|75182792|sp|Q9M2C0.1|VITH4_ARATH RecName: Full=Vacuolar iron transporter homolog 4; AltName: Full=Protein NODULIN-LIKE 4_x0001_gi|7362791|emb|CAB83067.1| nodulin-like protein [Arabidopsis thaliana]_x0001_gi|34365643|gb|AAQ65133.1| At3g43660 [Arabidopsis thaliana]_x0001_gi|51970300|dbj|BAD43842.1| nodulin …	9e-31	0.0255	<0.01	0.036	<0.01
								UP12_18432	#N/A		0.0516	<0.01	0.0355	<0.01
								UP12_16729	gi|15218725|ref|NP_174180.1| GDSL esterase/lipase [Arabidopsis thaliana]_x0001_gi|75173088|sp|Q9FXJ2.1|GDL7_ARATH RecName: Full=GDSL esterase/lipase At1g28580; AltName: Full=Extracellular lipase At1g28580; Flags: Precursor_x0001_gi|10764859|gb|AAG22836.1|AC007508_13 F1K23.18 [Arabidopsis thaliana]_x0001_gi|13605565|gb|AAK32776.1|AF361608_1 At1g28580/F1K23_7 [Arabidopsis thaliana]_x0001_gi|1502791…	2e-32	0.0311	<0.01	0.035	<0.01
								UP12_2414	gi|18379275|ref|NP_565273.1| nudix hydrolase 17 [Arabidopsis thaliana]_x0001_gi|68565953|sp|Q9ZU95.1|NUD17_ARATH RecName: Full=Nudix hydrolase 17, mitochondrial; Short=AtNUDT17; Flags: Precursor_x0001_gi|13272383|gb|AAK17130.1|AF325062_1 unknown protein [Arabidopsis thaliana]_x0001_gi|13430438|gb|AAK25841.1|AF360131_1 unknown protein [Arabidopsis thaliana]_x0001_gi|15724326|gb|AAL06556.1|AF412103…	2e-65	0.0664	<0.01	0.0345	<0.01
								UP12_1235	gi|15222937|ref|NP_172827.1| cytochrome P450, family 78, subfamily A, polypeptide 5 [Arabidopsis thaliana]_x0001_gi|75311380|sp|Q9LMX7.1|C78A5_ARATH RecName: Full=Cytochrome P450 78A5; AltName: Full=Protein KLUH_x0001_gi|8920576|gb|AAF81298.1|AC027656_15 Strong similarity to cytochrome P-450 from Phalaenopsis sp. SM9108 gb|U34744. It contains a cytochrome P450 domain PF|00067. EST gb|T45256 comes…	1e-121	0.018	<0.01	0.0344	<0.01
								UP12_1156	#N/A	4e-82	0.042	<0.01	0.0343	<0.01
								UP12_662	gi|13605517|gb|AAK32752.1|AF361584_1 At2g20141 [Arabidopsis thaliana]_x0001_gi|20197567|gb|AAM15134.1| disease resistance protein (TIR class), putative [Arabidopsis thaliana]	1e-51	0.0919	<0.01	0.0335	<0.01
								UP12_16255	gi|186478400|ref|NP_172674.2| Bifunctional inhibitor/lipid-transfer protein/seed storage 2S albumin superfamily protein [Arabidopsis thaliana]_x0001_gi|332190716|gb|AEE28837.1| Bifunctional inhibitor/lipid-transfer protein/seed storage 2S albumin superfamily protein [Arabidopsis thaliana]	8e-38	0.0265	<0.01	0.0329	<0.01
								UP12_19468	gi|30683788|ref|NP_850114.1| FER-LIKE IRON DEFICIENCY-INDUCED transcription factor [Arabidopsis thaliana]_x0001_gi|122242304|sp|Q0V7X4.1|FIT_ARATH RecName: Full=Transcription factor FER-LIKE IRON DEFICIENCY-INDUCED TRANSCRIPTION FACTOR; AltName: Full=Basic helix-loop-helix protein 29; Short=AtbHLH29; Short=bHLH 29; AltName: Full=FER-LIKE REGULATOR OF IRON UPTAKE; AltName: Full=Transcription facto…	7e-66	0.0093	<0.01	0.0328	<0.01
								UP12_29344	gi|15239114|ref|NP_196163.1| abscisic acid receptor PYL5 [Arabidopsis thaliana]_x0001_gi|75171431|sp|Q9FLB1.1|PYL5_ARATH RecName: Full=Abscisic acid receptor PYL5; AltName: Full=ABI1-binding protein 3; AltName: Full=PYR1-like protein 5; AltName: Full=Regulatory components of ABA receptor 8_x0001_gi|10176756|dbj|BAB09987.1| unnamed protein product [Arabidopsis thaliana]_x0001_gi|15529254|gb|AAK977…	1e-34	0.0347	<0.01	0.0327	<0.01
								UP12_19147	#N/A	6e-22	0.0412	<0.01	0.0326	<0.01
								UP12_3073	#N/A		0.0287	<0.01	0.0324	<0.01
								UP12_4908	gi|79318240|ref|NP_001031070.1| serine-type endopeptidase SBT5.2 [Arabidopsis thaliana]_x0001_gi|332191825|gb|AEE29946.1| Subtilisin-like serine endopeptidase family protein [Arabidopsis thaliana]	1e-101	0.0124	<0.01	0.0322	<0.01
								UP12_13615	#N/A		0.0815	<0.01	0.0321	<0.01
								UP12_22148	#N/A	5e-23	0.0284	<0.01	0.032	<0.01
								UP12_2133	gi|11967677|emb|CAC19365.1| lipoxygenase [Arabidopsis thaliana]	1e-135	0.1095	<0.01	0.0317	<0.01
								UP12_7178	gi|15233971|ref|NP_195015.1| GATA transcription factor 9 [Arabidopsis thaliana]_x0001_gi|71159362|sp|O82632.1|GATA9_ARATH RecName: Full=GATA transcription factor 9_x0001_gi|3688170|emb|CAA21198.1| putative protein [Arabidopsis thaliana]_x0001_gi|7270236|emb|CAB80006.1| putative protein [Arabidopsis thaliana]_x0001_gi|26449440|dbj|BAC41847.1| unknown protein [Arabidopsis thaliana]_x0001_gi|3072535…	2e-84	0.02	<0.01	0.031	<0.01
								UP12_522	gi|21555054|gb|AAM63764.1| 1-aminocyclopropane-1-carboxylate oxidase, putative [Arabidopsis thaliana]	1e-156	0.0186	<0.01	0.031	<0.01
								UP12_17726	#N/A		0.0579	<0.01	0.0307	<0.01
								UP12_15617	gi|15230602|ref|NP_190093.1| sulfotransferase 5 [Arabidopsis thaliana]_x0001_gi|75182218|sp|Q9M1V2.1|SOT5_ARATH RecName: Full=Cytosolic sulfotransferase 5; Short=AtSOT5; AltName: Full=Flavonoid 7-sulfotransferase 3a; Short=AtST3a_x0001_gi|6911845|emb|CAB72145.1| sulfotransferase-like protein [Arabidopsis thaliana]_x0001_gi|44917543|gb|AAS49096.1| At3g45070 [Arabidopsis thaliana]_x0001_gi|33264446…	4e-44	0.0455	<0.01	0.0303	<0.01
								UP12_22289	gi|15220470|ref|NP_172022.1| zinc transporter 5 [Arabidopsis thaliana]_x0001_gi|37090146|sp|O23039.1|ZIP5_ARATH RecName: Full=Zinc transporter 5; AltName: Full=ZRT/IRT-like protein 5; Flags: Precursor_x0001_gi|17385784|gb|AAL38432.1|AF369909_1 putative metal transporter ZIP5 [Arabidopsis thaliana]_x0001_gi|2388566|gb|AAB71447.1| Similar to Arabidopsis Fe(II) transport protein (gb|U27590) [Arabido…	4e-88	0.0478	<0.01	0.0301	<0.01
								UP12_845	#N/A	2e-43	0.017	<0.01	0.0296	<0.01
								UP12_16747	gi|50198979|gb|AAT70491.1| At1g14590 [Arabidopsis thaliana]	8e-24	0.0311	<0.01	0.0292	<0.01
								UP12_16891	gi|15237958|ref|NP_197244.1| cellulose synthase A catalytic subunit 7 [UDP-forming] [Arabidopsis thaliana]_x0001_gi|73917715|sp|Q9SWW6.1|CESA7_ARATH RecName: Full=Cellulose synthase A catalytic subunit 7 [UDP-forming]; Short=AtCesA7; AltName: Full=Protein FRAGILE FIBER 5; AltName: Full=Protein IRREGULAR XYLEM 3; Short=AtIRX3_x0001_gi|5230423|gb|AAD40885.1|AF091713_1 cellulose synthase catalytic s…	1e-48	0.0165	<0.01	0.0291	<0.01
								UP12_15339	gi|15451226|gb|AAK96884.1| beta tubulin [Arabidopsis thaliana]_x0001_gi|20148289|gb|AAM10035.1| beta tubulin [Arabidopsis thaliana]	1e-162	0.0209	<0.01	0.029	<0.01
								UP12_18448	gi|15223067|ref|NP_177174.1| matrix metalloproteinase [Arabidopsis thaliana]_x0001_gi|2194124|gb|AAB61099.1| Similar to Glycine metalloendoproteinase (gb|U63725) [Arabidopsis thaliana]_x0001_gi|332196906|gb|AEE35027.1| matrix metalloproteinase [Arabidopsis thaliana]	1e-37	0.0458	<0.01	0.0284	<0.01
								UP12_1405	gi|4966352|gb|AAD34683.1|AC006341_11 >F3O9.11 [Arabidopsis thaliana]_x0001_gi|17529248|gb|AAL38851.1| unknown protein [Arabidopsis thaliana]	1e-143	0.027	<0.01	0.0284	<0.01
								UP12_18279	gi|22655194|gb|AAM98187.1| unknown protein [Arabidopsis thaliana]	1e-23	0.0337	<0.01	0.0283	<0.01
								UP12_20217	gi|30679390|ref|NP_850751.1| uncharacterized protein [Arabidopsis thaliana]_x0001_gi|75181359|sp|Q9LZX1.1|LOR15_ARATH RecName: Full=Protein LURP-one-related 15_x0001_gi|13926237|gb|AAK49593.1|AF372877_1 AT5g01750/T20L15_20 [Arabidopsis thaliana]_x0001_gi|7329648|emb|CAB82745.1| putative protein [Arabidopsis thaliana]_x0001_gi|22655412|gb|AAM98298.1| At5g01750/T20L15_20 [Arabidopsis thaliana]_x000…	4e-25	0.0703	<0.01	0.0277	<0.01
								UP12_19385	gi|15225332|ref|NP_180224.1| phospholipase A 2A [Arabidopsis thaliana]_x0001_gi|75219493|sp|O48723.1|PLP2_ARATH RecName: Full=Patatin-like protein 2; Short=AtPLP2; AltName: Full=Patatin-related phospholipase A IIalpha; Short=pPLAIIa; AltName: Full=Phospholipase A IIA; Short=AtPLAIIA_x0001_gi|2739381|gb|AAC14504.1| similar to latex allergen from Hevea brasiliensis [Arabidopsis thaliana]_x0001_gi|1…	7e-59	0.0321	<0.01	0.0277	<0.01
								UP12_8754	gi|9665062|gb|AAF97264.1|AC034106_7 Contains similarity to ATP dependent transmembrane transporter protein (wh3) from Bombyx mori gb|AF229609 and contains an ABC transporter PF|00005 domain. ESTs gb|Z18062, gb|AI999375, gb|N96732, gb|F14058, gb|AV528782, gb|AV559526, gb|AV556190, gb|AV562800, gb|AV559560, gb|AV523165, gb|AV565094, gb|AV566285 come from this gene [Arabidopsis thaliana]	8e-77	0.0527	<0.01	0.0276	<0.01
								UP12_9237	gi|15241963|ref|NP_200495.1| myb-like transcription factor family protein [Arabidopsis thaliana]_x0001_gi|10176788|dbj|BAB09902.1| unnamed protein product [Arabidopsis thaliana]_x0001_gi|41618944|gb|AAS09987.1| MYB transcription factor [Arabidopsis thaliana]_x0001_gi|46518381|gb|AAS99672.1| At5g56840 [Arabidopsis thaliana]_x0001_gi|48958509|gb|AAT47807.1| At5g56840 [Arabidopsis thaliana]_x0001_gi…	6e-55	0.0313	<0.01	0.027	<0.01
								UP12_13868	gi|15229783|ref|NP_190621.1| phosphoglycerate mutase [Arabidopsis thaliana]_x0001_gi|6561992|emb|CAB62481.1| putative protein [Arabidopsis thaliana]_x0001_gi|14334856|gb|AAK59606.1| unknown protein [Arabidopsis thaliana]_x0001_gi|17104695|gb|AAL34236.1| unknown protein [Arabidopsis thaliana]_x0001_gi|332645154|gb|AEE78675.1| phosphoglycerate mutase [Arabidopsis thaliana]	1e-66	0.0379	<0.01	0.0265	<0.01
								UP12_4211	gi|15221343|ref|NP_176996.1| endonuclease 2 [Arabidopsis thaliana]_x0001_gi|75169708|sp|Q9C9G4.1|ENDO2_ARATH RecName: Full=Endonuclease 2; Short=AtENDO2; AltName: Full=Deoxyribonuclease ENDO2; AltName: Full=Single-stranded-nucleate endonuclease ENDO2; Flags: Precursor_x0001_gi|12325316|gb|AAG52597.1|AC016447_6 putative bifunctional nuclease; 47147-45601 [Arabidopsis thaliana]_x0001_gi|332196656|g…	1e-145	0.117	<0.01	0.0264	<0.01
								UP12_7342	gi|30697281|ref|NP_200789.2| Subtilase 5.4 [Arabidopsis thaliana]_x0001_gi|332009853|gb|AED97236.1| Subtilase family protein [Arabidopsis thaliana]	1e-86	0.0214	<0.01	0.0262	<0.01
								UP12_8735	gi|20198252|gb|AAM15483.1| subtilisin-like serine protease AIR3 [Arabidopsis thaliana]	1e-120	0.0492	<0.01	0.0255	<0.01
								UP12_15338	gi|15241472|ref|NP_199247.1| tubulin beta-4 chain [Arabidopsis thaliana]_x0001_gi|27735260|sp|P24636.2|TBB4_ARATH RecName: Full=Tubulin beta-4 chain; AltName: Full=Beta-4-tubulin_x0001_gi|10176889|dbj|BAB10119.1| tubulin beta-4 chain [Arabidopsis thaliana]_x0001_gi|14334936|gb|AAK59645.1| putative tubulin beta-4 chain [Arabidopsis thaliana]_x0001_gi|16323374|gb|AAL15181.1| putative tubulin beta-4…	1e-124	0.0247	<0.01	0.0255	<0.01
								UP12_26140	gi|15010692|gb|AAK74005.1| At2g04160/T16B23.1 [Arabidopsis thaliana]_x0001_gi|16323308|gb|AAL15409.1| At2g04160/T16B23.1 [Arabidopsis thaliana]	3e-24	0.0157	<0.01	0.0255	<0.01
								UP12_19530	gi|15217930|ref|NP_176128.1| PLAC8 family protein [Arabidopsis thaliana]_x0001_gi|334350804|sp|P0CW98.1|PCR9_ARATH RecName: Full=Protein PLANT CADMIUM RESISTANCE 9; Short=AtPCR9_x0001_gi|332195414|gb|AEE33535.1| PLAC8 family protein [Arabidopsis thaliana]	5e-37	0.0526	<0.01	0.0253	<0.01
								UP12_19508	#N/A	3e-20	0.0192	<0.01	0.0248	<0.01
								UP12_18009	gi|15217930|ref|NP_176128.1| PLAC8 family protein [Arabidopsis thaliana]_x0001_gi|334350804|sp|P0CW98.1|PCR9_ARATH RecName: Full=Protein PLANT CADMIUM RESISTANCE 9; Short=AtPCR9_x0001_gi|332195414|gb|AEE33535.1| PLAC8 family protein [Arabidopsis thaliana]	1e-39	0.0553	<0.01	0.024	<0.01
								UP12_25450	gi|15222217|ref|NP_172784.1| AP2/ERF and B3 domain-containing transcription factor RAV1 [Arabidopsis thaliana]_x0001_gi|25091118|sp|Q9ZWM9.1|RAV1_ARATH RecName: Full=AP2/ERF and B3 domain-containing transcription factor RAV1; AltName: Full=Ethylene-responsive transcription factor RAV1; AltName: Full=Protein RELATED TO ABI3/VP1 1_x0001_gi|9958065|gb|AAG09554.1|AC011810_13 DNA binding protein RAV1 …	1e-55	0.0447	<0.01	0.024	<0.01
								UP12_2858	gi|15225332|ref|NP_180224.1| phospholipase A 2A [Arabidopsis thaliana]_x0001_gi|75219493|sp|O48723.1|PLP2_ARATH RecName: Full=Patatin-like protein 2; Short=AtPLP2; AltName: Full=Patatin-related phospholipase A IIalpha; Short=pPLAIIa; AltName: Full=Phospholipase A IIA; Short=AtPLAIIA_x0001_gi|2739381|gb|AAC14504.1| similar to latex allergen from Hevea brasiliensis [Arabidopsis thaliana]_x0001_gi|1…	3e-64	0.0322	<0.01	0.0239	<0.01
								UP12_13422	#N/A		0.0225	<0.01	0.0233	<0.01
								UP12_697	gi|334185038|ref|NP_001189794.1| uncharacterized protein [Arabidopsis thaliana]_x0001_gi|218551757|sp|P0C897.1|Y3264_ARATH RecName: Full=Putative UPF0481 protein At3g02645_x0001_gi|332640322|gb|AEE73843.1| uncharacterized protein AT3G02645 [Arabidopsis thaliana]	1e-33	0.0287	<0.01	0.0229	<0.01
								UP12_11322	gi|18391450|ref|NP_563919.1| nudix hydrolase 12 [Arabidopsis thaliana]_x0001_gi|68565922|sp|Q93ZY7.1|NUD12_ARATH RecName: Full=Nudix hydrolase 12, mitochondrial; Short=AtNUDT12; Flags: Precursor_x0001_gi|15810279|gb|AAL07027.1| unknown protein [Arabidopsis thaliana]_x0001_gi|20258975|gb|AAM14203.1| unknown protein [Arabidopsis thaliana]_x0001_gi|332190821|gb|AEE28942.1| nudix hydrolase 12 [Arabid…	5e-20	0.0243	<0.01	0.0227	<0.01
								UP12_1036	#N/A		0.0084	<0.01	0.0226	<0.01
								UP12_16723	#N/A		0.0816	<0.01	0.0222	<0.01
								UP12_17827	#N/A		0.0191	<0.01	0.0221	<0.01
								UP12_25790	gi|18418378|ref|NP_567953.1| UDP-glucosyl transferase 73B3 [Arabidopsis thaliana]_x0001_gi|75304727|sp|Q8W491.1|U73B3_ARATH RecName: Full=UDP-glycosyltransferase 73B3; AltName: Full=Flavonol 3-O-glucosyltransferase UGT73B3_x0001_gi|17065354|gb|AAL32831.1| putative protein [Arabidopsis thaliana]_x0001_gi|21387191|gb|AAM47999.1| putative protein [Arabidopsis thaliana]_x0001_gi|332660927|gb|AEE86327…	4e-59	0.0302	<0.01	0.0218	<0.01
								UP12_8214	gi|15238376|ref|NP_196114.1| nicotianamine synthase 1 [Arabidopsis thaliana]_x0001_gi|27151631|sp|Q9FF79.1|NAS1_ARATH RecName: Full=Nicotianamine synthase 1; AltName: Full=S-adenosyl-L-methionine:S-adenosyl-L-methionine:S-adenosyl-methionine 3-amino-3-carboxypropyltransferase 1; Short=AtNAS1_x0001_gi|10178034|dbj|BAB11517.1| nicotianamine synthase [Arabidopsis thaliana]_x0001_gi|18252859|gb|AAL62…	1e-117	0.025	<0.01	0.0214	<0.01
								UP12_18465	#N/A		0.0114	<0.01	0.0211	<0.01
								UP12_23551	gi|15234113|ref|NP_192034.1| WRKY transcription factor 22 [Arabidopsis thaliana]_x0001_gi|29839444|sp|O04609.1|WRK22_ARATH RecName: Full=WRKY transcription factor 22; AltName: Full=WRKY DNA-binding protein 22_x0001_gi|17064156|gb|AAL35285.1|AF442392_1 WRKY transcription factor 22 [Arabidopsis thaliana]_x0001_gi|2191129|gb|AAB61016.1| similar to SPF1 DNA-binding protein [Arabidopsis thaliana]_x000…	3e-16	0.0329	<0.01	0.0206	<0.01
								UP12_2255	gi|21536860|gb|AAM61192.1| acid phosphatase type 5 [Arabidopsis thaliana]	1e-25	0.0508	<0.01	0.0202	<0.01
								UP12_25148	gi|15240142|ref|NP_196292.1| concanavalin A-like lectin kinase-like protein [Arabidopsis thaliana]_x0001_gi|75333788|sp|Q9FG33.1|LRKS5_ARATH RecName: Full=Probable L-type lectin-domain containing receptor kinase S.5; Short=LecRK-S.5; Flags: Precursor_x0001_gi|9759302|dbj|BAB09808.1| lectin-like protein kinase [Arabidopsis thaliana]_x0001_gi|332003674|gb|AED91057.1| concanavalin A-like lectin kina…	5e-26	0.0672	<0.01	0.0195	<0.01
								UP12_15065	gi|21553523|gb|AAM62616.1| arabinogalactan protein-like [Arabidopsis thaliana]	2e-59	0.0029	<0.01	0.0195	<0.01
								UP12_15759	gi|15223275|ref|NP_177245.1| MLP-like protein 43 [Arabidopsis thaliana]_x0001_gi|21542142|sp|Q9SSK5.1|MLP43_ARATH RecName: Full=MLP-like protein 43_x0001_gi|5902402|gb|AAD55504.1|AC008148_14 Unknown protein [Arabidopsis thaliana]_x0001_gi|16197686|emb|CAC83578.1| major latex-like protein [Arabidopsis thaliana]_x0001_gi|17473721|gb|AAL38311.1| unknown protein [Arabidopsis thaliana]_x0001_gi|307255…	2e-59	0.0184	<0.01	0.0194	<0.01
								UP12_25325	gi|9755608|emb|CAC01762.1| putative phytochelatin synthetase [Arabidopsis thaliana]	1e-137	0.0071	<0.01	0.0187	<0.01
								UP12_18536	gi|8778264|gb|AAF79273.1|AC023279_22 F12K21.8 [Arabidopsis thaliana]	2e-33	0.0486	<0.01	0.0186	<0.01
								UP12_17946	#N/A	3e-29	0.008	<0.01	0.0184	<0.01
								UP12_749	gi|15239075|ref|NP_196153.1| peroxidase 52 [Arabidopsis thaliana]_x0001_gi|26397801|sp|Q9FLC0.1|PER52_ARATH RecName: Full=Peroxidase 52; Short=Atperox P52; AltName: Full=ATP49; Flags: Precursor_x0001_gi|10176746|dbj|BAB09977.1| peroxidase [Arabidopsis thaliana]_x0001_gi|17529072|gb|AAL38746.1| putative peroxidase [Arabidopsis thaliana]_x0001_gi|332003478|gb|AED90861.1| peroxidase 52 [Arabidopsis …	1e-94	0.011	<0.01	0.0183	<0.01
								UP12_282	gi|19698869|gb|AAL91170.1| putative protein [Arabidopsis thaliana]	2e-76	0.0156	<0.01	0.0183	<0.01
								UP12_14588	gi|15231222|ref|NP_190813.1| E3 ubiquitin-protein ligase PUB22 [Arabidopsis thaliana]_x0001_gi|75211122|sp|Q9SVC6.1|PUB22_ARATH RecName: Full=E3 ubiquitin-protein ligase PUB22; AltName: Full=Plant U-box protein 22; AltName: Full=U-box domain-containing protein 22_x0001_gi|4886282|emb|CAB43434.1| putative protein [Arabidopsis thaliana]_x0001_gi|53749136|gb|AAU90053.1| At3g52450 [Arabidopsis thalia…	6e-66	0.022	<0.01	0.0181	<0.01
								UP12_15691	gi|4006850|emb|CAB16768.1| cytochrome like protein [Arabidopsis thaliana]	2e-48	0.0544	<0.01	0.0178	<0.01
								UP12_16552	#N/A		0.0098	<0.01	0.0178	<0.01
								UP12_3619	gi|18401643|ref|NP_566587.1| purple acid phosphatase 17 [Arabidopsis thaliana]_x0001_gi|75274605|sp|Q9SCX8.1|PPA17_ARATH RecName: Full=Purple acid phosphatase 17; AltName: Full=Acid phosphatase type 5; AltName: Full=Peroxidase; Flags: Precursor_x0001_gi|6624897|emb|CAB63938.1| acid phosphatase type 5 [Arabidopsis thaliana]_x0001_gi|9294483|dbj|BAB02702.1| purple acid phosphatase-like protein [Ara…	1e-80	0.0407	<0.01	0.0176	<0.01
								UP12_22430	gi|145334541|ref|NP_001078616.1| serine carboxypeptidase-like 34 [Arabidopsis thaliana]_x0001_gi|110737895|dbj|BAF00885.1| serine carboxypeptidase II-like protein [Arabidopsis thaliana]_x0001_gi|332005753|gb|AED93136.1| serine carboxypeptidase-like 34 [Arabidopsis thaliana]	1e-104	0.0248	<0.01	0.0173	<0.01
								UP12_8541	gi|30679836|ref|NP_849603.1| phospholipase A1-Igamma1 [Arabidopsis thaliana]_x0001_gi|308197126|sp|Q941F1.2|PLA15_ARATH RecName: Full=Phospholipase A1-Igamma1, chloroplastic; Flags: Precursor_x0001_gi|7523699|gb|AAF63138.1|AC011001_8 Similar to lipases [Arabidopsis thaliana]_x0001_gi|20466266|gb|AAM20450.1| lipase, putative [Arabidopsis thaliana]_x0001_gi|332189918|gb|AEE28039.1| phospholipase A1…	1e-161	0.016	<0.01	0.0169	<0.01
								UP12_17947	#N/A	1e-28	0.0333	<0.01	0.0168	<0.01
								UP12_25789	gi|22135886|gb|AAM91525.1| putative glucosyltransferase [Arabidopsis thaliana]_x0001_gi|53828637|gb|AAU94428.1| At2g15480 [Arabidopsis thaliana]	1e-83	0.0184	<0.01	0.0168	<0.01
								UP12_20701	#N/A	2e-33	0.0099	<0.01	0.0167	<0.01
								UP12_4197	#N/A		0.0164	<0.01	0.0166	<0.01
								UP12_28743	gi|5931661|emb|CAB56584.1| squamosa promoter binding protein-like 4 [Arabidopsis thaliana]	5e-37	0.0396	<0.01	0.0162	<0.01
								UP12_23982	gi|15222622|ref|NP_173927.1| AP2/ERF and B3 domain-containing transcription repressor TEM1 [Arabidopsis thaliana]_x0001_gi|75268206|sp|Q9C6M5.1|RAVL1_ARATH RecName: Full=AP2/ERF and B3 domain-containing transcription repressor TEM1; AltName: Full=Protein TEMPRANILLO 1; AltName: Full=RAV1-like ethylene-responsive transcription factor TEM1_x0001_gi|12321505|gb|AAG50808.1|AC079281_10 DNA-binding pro…	4e-74	0.0368	<0.01	0.0162	<0.01
								UP12_17986	#N/A	2e-11	0.0249	<0.01	0.0158	<0.01
								UP12_25900	gi|334188052|ref|NP_974857.5| TPX2 (targeting protein for Xklp2) family protein [Arabidopsis thaliana]_x0001_gi|332006812|gb|AED94195.1| TPX2 (targeting protein for Xklp2) family protein [Arabidopsis thaliana]	6e-42	0.006	<0.01	0.0157	<0.01
								UP12_21490	gi|15294288|gb|AAK95321.1|AF410335_1 AT5g60490/muf9_140 [Arabidopsis thaliana]_x0001_gi|23308259|gb|AAN18099.1| At5g60490/muf9_140 [Arabidopsis thaliana]	2e-31	0.0046	<0.01	0.0156	<0.01
								UP12_2238	gi|145360874|ref|NP_181679.3| putative peroxidase [Arabidopsis thaliana]_x0001_gi|330254895|gb|AEC09989.1| putative peroxidase [Arabidopsis thaliana]	1e-105	0.0111	<0.01	0.0156	<0.01
								UP12_1307	#N/A	1e-12	0.0123	<0.01	0.0155	<0.01
								UP12_18088	gi|110743877|dbj|BAE99773.1| hypothetical protein [Arabidopsis thaliana]	5e-46	0.0168	<0.01	0.0155	<0.01
								UP12_19636	#N/A		0.014	<0.01	0.0155	<0.01
								UP12_18738	gi|5734769|gb|AAD50034.1|AC007651_29 Very similar to SRG1 [Arabidopsis thaliana]	2e-19	0.0168	<0.01	0.0153	<0.01
								UP12_17940	#N/A		0.0169	<0.01	0.0152	<0.01
								UP12_12320	#N/A		0.0873	<0.01	0.0152	<0.01
								UP12_2459	gi|110737701|dbj|BAF00789.1| membrane protein Mlo12 [Arabidopsis thaliana]	1e-115	0.0353	<0.01	0.0152	<0.01
								UP12_14021	gi|15225704|ref|NP_180813.1| cellulose synthase-like protein B4 [Arabidopsis thaliana]_x0001_gi|75099970|sp|O80891.1|CSLB4_ARATH RecName: Full=Cellulose synthase-like protein B4; Short=AtCslB4_x0001_gi|3298542|gb|AAC25936.1| putative cellulose synthase [Arabidopsis thaliana]_x0001_gi|330253604|gb|AEC08698.1| cellulose synthase-like protein B4 [Arabidopsis thaliana]_x0001_gi|591402186|gb|AHL38820.…	1e-76	0.0206	<0.01	0.0151	<0.01
								UP12_21398	gi|15234323|ref|NP_192092.1| ABC transporter B family member 5 [Arabidopsis thaliana]_x0001_gi|75337855|sp|Q9SYI3.1|AB5B_ARATH RecName: Full=ABC transporter B family member 5; Short=ABC transporter ABCB.5; Short=AtABCB5; AltName: Full=P-glycoprotein 5; AltName: Full=Putative multidrug resistance protein 5_x0001_gi|4558552|gb|AAD22645.1|AC007138_9 putative P-glycoprotein-like protein [Arabidopsis …	1e-40	0.0137	<0.01	0.0151	<0.01
								UP12_500	#N/A	2e-33	0.024	<0.01	0.0148	<0.01
								UP12_3442	gi|15240866|ref|NP_196397.1| flavin-containing monooxygenase FMO GS-OX-like 9 [Arabidopsis thaliana]_x0001_gi|75170143|sp|Q9FF12.1|GSXL9_ARATH RecName: Full=Flavin-containing monooxygenase FMO GS-OX-like 9; AltName: Full=Flavin-monooxygenase glucosinolate S-oxygenase-like 9_x0001_gi|10176714|dbj|BAB09944.1| dimethylaniline monooxygenase-like protein [Arabidopsis thaliana]_x0001_gi|332003823|gb|AE…	2e-97	0.0201	<0.01	0.0146	<0.01
								UP12_17737	gi|21593262|gb|AAM65211.1| peroxidase [Arabidopsis thaliana]_x0001_gi|42494611|gb|AAS17636.1| peroxidase ATPA2 [Arabidopsis thaliana]	7e-40	0.0193	<0.01	0.0145	<0.01
								UP12_1630	gi|15223535|ref|NP_176038.1| nicotianamine synthase 4 [Arabidopsis thaliana]_x0001_gi|27151629|sp|Q9C7X5.1|NAS4_ARATH RecName: Full=Probable nicotianamine synthase 4; AltName: Full=S-adenosyl-L-methionine:S-adenosyl-L-methionine:S-adenosyl-methionine 3-amino-3-carboxypropyltransferase 4_x0001_gi|12323028|gb|AAG51505.1|AC058785_8 nicotianamine synathase, putative [Arabidopsis thaliana]_x0001_gi|20…	1e-112	0.0051	<0.01	0.0144	<0.01
								UP12_14333	gi|15230263|ref|NP_191286.1| beta-1,3-glucanase 1 [Arabidopsis thaliana]_x0001_gi|6735306|emb|CAB68133.1| glucan endo-1, 3-beta-D-glucosidase-like protein [Arabidopsis thaliana]_x0001_gi|91806594|gb|ABE66024.1| glycosyl hydrolase family 17 protein [Arabidopsis thaliana]_x0001_gi|332646113|gb|AEE79634.1| beta-1,3-glucanase 1 [Arabidopsis thaliana]	1e-145	0.062	<0.01	0.0136	<0.01
								UP12_19567	gi|15219099|ref|NP_175691.1| putative 2-oxoglutarate-dependent dioxygenase [Arabidopsis thaliana]_x0001_gi|12324633|gb|AAG52269.1|AC019018_6 putative oxidoreductase; 38288-39393 [Arabidopsis thaliana]_x0001_gi|332194734|gb|AEE32855.1| putative 2-oxoglutarate-dependent dioxygenase [Arabidopsis thaliana]	1e-66	0.0211	<0.01	0.0135	<0.01
								UP12_1818	#N/A	3e-13	0.0187	<0.01	0.0135	<0.01
								UP12_18110	#N/A	1e-28	0.0351	<0.01	0.0134	<0.01
								UP12_2796	gi|15230177|ref|NP_191256.1| transcription factor ORG2 [Arabidopsis thaliana]_x0001_gi|75311784|sp|Q9M1K1.1|ORG2_ARATH RecName: Full=Transcription factor ORG2; AltName: Full=Basic helix-loop-helix protein 38; Short=AtbHLH38; Short=bHLH 38; AltName: Full=OBP3-responsive gene 2; AltName: Full=Transcription factor EN 8; AltName: Full=bHLH transcription factor bHLH038_x0001_gi|20127034|gb|AAM10940.1|…	7e-62	0.0144	<0.01	0.0123	<0.01
								UP12_2277	gi|15240198|ref|NP_200937.1| flavin-containing monooxygenase FMO GS-OX-like 8 [Arabidopsis thaliana]_x0001_gi|75171479|sp|Q9FLK4.1|GSXL8_ARATH RecName: Full=Flavin-containing monooxygenase FMO GS-OX-like 8; AltName: Full=Flavin-monooxygenase glucosinolate S-oxygenase-like 8_x0001_gi|9757850|dbj|BAB08484.1| dimethylaniline monooxygenase (N-oxide-forming)-like protein [Arabidopsis thaliana]_x0001_g…	4e-60	0.0136	<0.01	0.0123	<0.01
								UP12_1027	#N/A	6e-57	0.011	<0.01	0.0122	<0.01
								UP12_266	gi|186520861|ref|NP_196322.3| nodulin MtN21 /EamA-like transporter family protein [Arabidopsis thaliana]_x0001_gi|75171397|sp|Q9FL41.1|WTR38_ARATH RecName: Full=WAT1-related protein At5g07050_x0001_gi|9759561|dbj|BAB11163.1| MtN21 nodulin protein-like [Arabidopsis thaliana]_x0001_gi|332003719|gb|AED91102.1| nodulin MtN21 /EamA-like transporter family protein [Arabidopsis thaliana]	1e-159	0.0082	<0.01	0.0121	<0.01
								UP12_895	gi|42569681|ref|NP_181207.2| 2-oxoglutarate (2OG) and Fe(II)-dependent oxygenase superfamily protein [Arabidopsis thaliana]_x0001_gi|330254192|gb|AEC09286.1| 2-oxoglutarate (2OG) and Fe(II)-dependent oxygenase superfamily protein [Arabidopsis thaliana]	3e-34	0.0591	<0.01	0.012	<0.01
								UP12_21264	gi|15241275|ref|NP_197515.1| SPX domain-containing protein 1 [Arabidopsis thaliana]_x0001_gi|332278150|sp|Q8LBH4.2|SPX1_ARATH RecName: Full=SPX domain-containing protein 1; AltName: Full=Protein SPX DOMAIN GENE 1; Short=AtSPX1_x0001_gi|19715595|gb|AAL91621.1| AT5g20150/F5O24_40 [Arabidopsis thaliana]_x0001_gi|23507805|gb|AAN38706.1| At5g20150/F5O24_40 [Arabidopsis thaliana]_x0001_gi|332005418|gb|…	7e-51	0.0292	<0.01	0.0119	<0.01
								UP12_13470	gi|21592990|gb|AAM64939.1| DNA-binding protein-like [Arabidopsis thaliana]	8e-84	0.0556	<0.01	0.0118	<0.01
								UP12_2301	gi|51968888|dbj|BAD43136.1| cytochrome P450-like protein [Arabidopsis thaliana]	0	0.0094	<0.01	0.0118	<0.01
								UP12_14620	gi|15227981|ref|NP_181187.1| fructose-bisphosphate aldolase 6 [Arabidopsis thaliana]_x0001_gi|4581146|gb|AAD24630.1| putative fructose bisphosphate aldolase [Arabidopsis thaliana]_x0001_gi|14334412|gb|AAK59404.1| putative fructose bisphosphate aldolase [Arabidopsis thaliana]_x0001_gi|17104659|gb|AAL34218.1| putative fructose bisphosphate aldolase [Arabidopsis thaliana]_x0001_gi|21537327|gb|AAM616…	1e-170	0.0257	<0.01	0.0115	<0.01
								UP12_1766	gi|15221343|ref|NP_176996.1| endonuclease 2 [Arabidopsis thaliana]_x0001_gi|75169708|sp|Q9C9G4.1|ENDO2_ARATH RecName: Full=Endonuclease 2; Short=AtENDO2; AltName: Full=Deoxyribonuclease ENDO2; AltName: Full=Single-stranded-nucleate endonuclease ENDO2; Flags: Precursor_x0001_gi|12325316|gb|AAG52597.1|AC016447_6 putative bifunctional nuclease; 47147-45601 [Arabidopsis thaliana]_x0001_gi|332196656|g…	1e-100	0.1315	<0.01	0.0115	<0.01
								UP12_13845	gi|15222622|ref|NP_173927.1| AP2/ERF and B3 domain-containing transcription repressor TEM1 [Arabidopsis thaliana]_x0001_gi|75268206|sp|Q9C6M5.1|RAVL1_ARATH RecName: Full=AP2/ERF and B3 domain-containing transcription repressor TEM1; AltName: Full=Protein TEMPRANILLO 1; AltName: Full=RAV1-like ethylene-responsive transcription factor TEM1_x0001_gi|12321505|gb|AAG50808.1|AC079281_10 DNA-binding pro…	1e-156	0.0259	<0.01	0.0115	<0.01
								UP12_6350	gi|15240348|ref|NP_198598.1| putative aquaporin NIP4-2 [Arabidopsis thaliana]_x0001_gi|32363363|sp|Q8W036.2|NIP42_ARATH RecName: Full=Probable aquaporin NIP4-2; AltName: Full=NOD26-like intrinsic protein 4-2; Short=AtNIP4;2; AltName: Full=Nodulin-26-like major intrinsic protein 5; Short=NodLikeMip5; Short=Protein NLM5; Contains: RecName: Full=Probable aquaporin NIP4-2, N-terminally processed_x000…	2e-60	0.032	<0.01	0.0113	<0.01
								UP12_27967	gi|15222937|ref|NP_172827.1| cytochrome P450, family 78, subfamily A, polypeptide 5 [Arabidopsis thaliana]_x0001_gi|75311380|sp|Q9LMX7.1|C78A5_ARATH RecName: Full=Cytochrome P450 78A5; AltName: Full=Protein KLUH_x0001_gi|8920576|gb|AAF81298.1|AC027656_15 Strong similarity to cytochrome P-450 from Phalaenopsis sp. SM9108 gb|U34744. It contains a cytochrome P450 domain PF|00067. EST gb|T45256 comes…	4e-55	0.0074	<0.01	0.0112	<0.01
								UP12_10552	gi|15239688|ref|NP_197427.1| uncharacterized protein [Arabidopsis thaliana]_x0001_gi|75127072|sp|Q6NMR8.1|FAF3_ARATH RecName: Full=Protein FANTASTIC FOUR 3_x0001_gi|38564296|gb|AAR23727.1| At5g19260 [Arabidopsis thaliana]_x0001_gi|44022143|gb|AAS46641.1| At5g19260 [Arabidopsis thaliana]_x0001_gi|332005294|gb|AED92677.1| uncharacterized protein AT5G19260 [Arabidopsis thaliana]	1e-27	0.0099	<0.01	0.0106	<0.01
								UP12_8755	gi|9665062|gb|AAF97264.1|AC034106_7 Contains similarity to ATP dependent transmembrane transporter protein (wh3) from Bombyx mori gb|AF229609 and contains an ABC transporter PF|00005 domain. ESTs gb|Z18062, gb|AI999375, gb|N96732, gb|F14058, gb|AV528782, gb|AV559526, gb|AV556190, gb|AV562800, gb|AV559560, gb|AV523165, gb|AV565094, gb|AV566285 come from this gene [Arabidopsis thaliana]	1e-41	0.0211	<0.01	0.0106	<0.01
								UP12_10313	gi|15223138|ref|NP_177794.1| 12-oxophytodienoate reductase 1 [Arabidopsis thaliana]_x0001_gi|62900695|sp|Q8LAH7.2|OPR1_ARATH RecName: Full=12-oxophytodienoate reductase 1; AltName: Full=12-oxophytodienoate-10,11-reductase 1; Short=AtOPR1; Short=OPDA-reductase 1; AltName: Full=FS-AT-I_x0001_gi|47169454|pdb|1VJI|A Chain A, Gene Product Of At1g76680 From Arabidopsis Thaliana_x0001_gi|150261456|pdb|2…	1e-147	0.0253	<0.01	0.0104	<0.01
								UP12_3138	#N/A		0.0193	<0.01	0.0103	<0.01
								UP12_348	gi|18405269|ref|NP_566810.1| plastocyanin-like domain-containing protein [Arabidopsis thaliana]_x0001_gi|18252983|gb|AAL62418.1| blue copper protein, putative [Arabidopsis thaliana]_x0001_gi|30102904|gb|AAP21370.1| At3g27200 [Arabidopsis thaliana]_x0001_gi|332643757|gb|AEE77278.1| plastocyanin-like domain-containing protein [Arabidopsis thaliana]	2e-30	0.0108	<0.01	0.0101	<0.01
								UP12_3682	gi|15225414|ref|NP_182038.1| SPX domain protein 3 [Arabidopsis thaliana]_x0001_gi|306756001|sp|Q5PP62.1|SPX3_ARATH RecName: Full=SPX domain-containing protein 3; AltName: Full=Protein SPX DOMAIN GENE 3; Short=AtSPX3_x0001_gi|56121896|gb|AAV74229.1| At2g45130 [Arabidopsis thaliana]_x0001_gi|57222186|gb|AAW39000.1| At2g45130 [Arabidopsis thaliana]_x0001_gi|330255417|gb|AEC10511.1| SPX domain protei…	2e-93	0.0199	<0.01	0.0099	<0.01
								UP12_20742	gi|15234257|ref|NP_192072.1| expansin A17 [Arabidopsis thaliana]_x0001_gi|20138096|sp|Q9ZSI1.1|EXP17_ARATH RecName: Full=Putative expansin-A17; Short=AtEXPA17; AltName: Full=Alpha-expansin-17; Short=At-EXP17; Short=AtEx17; AltName: Full=Ath-ExpAlpha-1.13; Flags: Precursor_x0001_gi|3859592|gb|AAC72858.1| contains similarity to expansins [Arabidopsis thaliana]_x0001_gi|7268206|emb|CAB77733.1| putat…	9e-35	0.0207	<0.01	0.0097	<0.01
								UP12_4732	gi|15236043|ref|NP_193465.1| tonoplast intrinsic protein 2;2 [Arabidopsis thaliana]_x0001_gi|32363277|sp|Q41975.2|TIP22_ARATH RecName: Full=Probable aquaporin TIP2-2; AltName: Full=Tonoplast intrinsic protein 2-2; Short=AtTIP2;2; Contains: RecName: Full=Probable aquaporin TIP2-2, N-terminally processed_x0001_gi|14194155|gb|AAK56272.1|AF367283_1 AT4g17340/dl4705w [Arabidopsis thaliana]_x0001_gi|22…	1e-131	0.0171	<0.01	0.0096	<0.01
								UP12_5236	gi|18399151|ref|NP_566387.1| GDSL esterase/lipase [Arabidopsis thaliana]_x0001_gi|75207355|sp|Q9SRM5.1|CPR49_ARATH RecName: Full=GDSL esterase/lipase CPRD49; AltName: Full=Extracellular lipase CPRD49; Flags: Precursor_x0001_gi|6016678|gb|AAF01505.1|AC009991_1 unknown protein [Arabidopsis thaliana]_x0001_gi|12321863|gb|AAG50959.1|AC073395_1 unknown protein; 50065-48267 [Arabidopsis thaliana]_x0001…	1e-146	0.0175	<0.01	0.0095	<0.01
								UP12_17202	gi|110736139|dbj|BAF00041.1| receptor-like protein kinase like protein [Arabidopsis thaliana]	3e-57	0.0305	<0.01	0.0092	<0.01
								UP12_24186	gi|12323820|gb|AAG51879.1|AC079678_9 cytochrome P-450, 3' partial; 38886-39601 [Arabidopsis thaliana]	6e-40	0.0047	<0.01	0.0086	<0.01
								UP12_23339	#N/A	5e-18	0.0115	<0.01	0.0084	<0.01
								UP12_2141	gi|15237047|ref|NP_194460.1| G-type lectin S-receptor-like serine/threonine-protein kinase SD1-1 [Arabidopsis thaliana]_x0001_gi|75220124|sp|O81833.1|SD11_ARATH RecName: Full=G-type lectin S-receptor-like serine/threonine-protein kinase SD1-1; AltName: Full=S-domain-1 (SD1) receptor kinase 1; Short=SD1-1; Flags: Precursor_x0001_gi|3269291|emb|CAA19724.1| putative receptor protein kinase [Arabidop…	2e-49	0.0073	<0.01	0.0083	<0.01
								UP12_2508	gi|15238437|ref|NP_200760.1| zinc transporter 2 [Arabidopsis thaliana]_x0001_gi|37090443|sp|Q9LTH9.1|ZIP2_ARATH RecName: Full=Zinc transporter 2; AltName: Full=ZRT/IRT-like protein 2; Flags: Precursor_x0001_gi|8885556|dbj|BAA97486.1| zinc transporter [Arabidopsis thaliana]_x0001_gi|110735811|dbj|BAE99882.1| putative zinc transporter ZIP2 - like [Arabidopsis thaliana]_x0001_gi|332009817|gb|AED9720…	1e-103	0.0186	<0.01	0.008	<0.01
								UP12_20791	#N/A	6e-33	0.0087	<0.01	0.0076	<0.01
								UP12_16084	gi|15239075|ref|NP_196153.1| peroxidase 52 [Arabidopsis thaliana]_x0001_gi|26397801|sp|Q9FLC0.1|PER52_ARATH RecName: Full=Peroxidase 52; Short=Atperox P52; AltName: Full=ATP49; Flags: Precursor_x0001_gi|10176746|dbj|BAB09977.1| peroxidase [Arabidopsis thaliana]_x0001_gi|17529072|gb|AAL38746.1| putative peroxidase [Arabidopsis thaliana]_x0001_gi|332003478|gb|AED90861.1| peroxidase 52 [Arabidopsis …	1e-103	0.008	<0.01	0.0074	<0.01
								UP12_4905	gi|15239344|ref|NP_200857.1| fasciclin-like arabinogalactan protein 12 [Arabidopsis thaliana]_x0001_gi|116247779|sp|Q8LEE9.2|FLA12_ARATH RecName: Full=Fasciclin-like arabinogalactan protein 12; Flags: Precursor_x0001_gi|9757751|dbj|BAB08232.1| unnamed protein product [Arabidopsis thaliana]_x0001_gi|332009953|gb|AED97336.1| fasciclin-like arabinogalactan protein 12 [Arabidopsis thaliana]	4e-30	0.0047	<0.01	0.0069	<0.01
								UP12_27968	gi|15222937|ref|NP_172827.1| cytochrome P450, family 78, subfamily A, polypeptide 5 [Arabidopsis thaliana]_x0001_gi|75311380|sp|Q9LMX7.1|C78A5_ARATH RecName: Full=Cytochrome P450 78A5; AltName: Full=Protein KLUH_x0001_gi|8920576|gb|AAF81298.1|AC027656_15 Strong similarity to cytochrome P-450 from Phalaenopsis sp. SM9108 gb|U34744. It contains a cytochrome P450 domain PF|00067. EST gb|T45256 comes…	4e-48	0.0027	<0.01	0.0063	<0.01
								UP12_17803	#N/A		0.0077	<0.01	0.0062	<0.01
								UP12_4051	gi|79478110|ref|NP_567590.3| Fe(2+) transport protein 1 [Arabidopsis thaliana]_x0001_gi|334302825|sp|Q38856.2|IRT1_ARATH RecName: Full=Fe(2+) transport protein 1; AltName: Full=Fe(II) transport protein 1; AltName: Full=Iron-regulated transporter 1; Flags: Precursor_x0001_gi|332658817|gb|AEE84217.1| Fe(2+) transport protein 1 [Arabidopsis thaliana]	1e-146	0.0042	<0.01	0.006	<0.01
								UP12_1510	#N/A	4e-08	0.0322	<0.01	0.0059	<0.01
								UP12_18746	gi|4510378|gb|AAD21466.1| putative RING zinc finger protein [Arabidopsis thaliana]	4e-56	0.0152	<0.01	0.0057	<0.01
								UP12_19156	gi|15231528|ref|NP_189254.1| cytochrome P450 71B24 [Arabidopsis thaliana]_x0001_gi|13878382|sp|Q9LTL8.1|C71BO_ARATH RecName: Full=Cytochrome P450 71B24_x0001_gi|11994442|dbj|BAB02444.1| cytochrome P450 [Arabidopsis thaliana]_x0001_gi|110741909|dbj|BAE98896.1| putative cytochrome P450 [Arabidopsis thaliana]_x0001_gi|332643615|gb|AEE77136.1| cytochrome P450 71B24 [Arabidopsis thaliana]	3e-98	0.0089	<0.01	0.0052	<0.01
								UP12_6404	#N/A		0.0052	<0.01	0.005	<0.01
								UP12_18280	#N/A		0.0144	<0.01	0.0049	<0.01
								UP12_20285	#N/A	4e-30	0.0227	<0.01	0.0048	<0.01
								UP12_18521	gi|15231538|ref|NP_189261.1| cytochrome P450 71B34 [Arabidopsis thaliana]_x0001_gi|13878379|sp|Q9LIP6.1|C71BV_ARATH RecName: Full=Cytochrome P450 71B34_x0001_gi|9294288|dbj|BAB02190.1| cytochrome P450 [Arabidopsis thaliana]_x0001_gi|332643622|gb|AEE77143.1| cytochrome P450 71B34 [Arabidopsis thaliana]	1e-100	0.0052	<0.01	0.0047	<0.01
								UP12_19088	#N/A		0.0162	<0.01	0.0046	<0.01
								UP12_7506	#N/A	6e-76	0.0141	<0.01	0.0046	<0.01
								UP12_28127	gi|12323820|gb|AAG51879.1|AC079678_9 cytochrome P-450, 3' partial; 38886-39601 [Arabidopsis thaliana]	2e-68	0.0109	<0.01	0.0043	<0.01
								UP12_19178	gi|20466260|gb|AAM20447.1| patatin-like protein [Arabidopsis thaliana]_x0001_gi|22136324|gb|AAM91240.1| patatin-like protein [Arabidopsis thaliana]	1e-67	0.0075	<0.01	0.0042	<0.01
								UP12_353	#N/A	3e-28	0.017	<0.01	0.0041	<0.01
								UP12_2646	#N/A		0.0268	<0.01	0.004	<0.01
								UP12_19109	gi|15231302|ref|NP_187974.1| disease resistance-responsive, dirigent domain-containing protein [Arabidopsis thaliana]_x0001_gi|75273362|sp|Q9LID5.1|DIR7_ARATH RecName: Full=Dirigent protein 7; Short=AtDIR7; Flags: Precursor_x0001_gi|9294009|dbj|BAB01912.1| disease resistance response protein-like [Arabidopsis thaliana]_x0001_gi|26451116|dbj|BAC42662.1| putative dirigent protein [Arabidopsis thali…	4e-24	0.0078	<0.01	0.0039	<0.01
								UP12_29616	gi|15239114|ref|NP_196163.1| abscisic acid receptor PYL5 [Arabidopsis thaliana]_x0001_gi|75171431|sp|Q9FLB1.1|PYL5_ARATH RecName: Full=Abscisic acid receptor PYL5; AltName: Full=ABI1-binding protein 3; AltName: Full=PYR1-like protein 5; AltName: Full=Regulatory components of ABA receptor 8_x0001_gi|10176756|dbj|BAB09987.1| unnamed protein product [Arabidopsis thaliana]_x0001_gi|15529254|gb|AAK977…	2e-67	0.0042	<0.01	0.0039	<0.01
								UP12_8318	gi|30680535|ref|NP_849984.1| homogentisate phytyltransferase 1 [Arabidopsis thaliana]_x0001_gi|75161194|sp|Q8VWJ1.1|HPT1_ARATH RecName: Full=Homogentisate phytyltransferase 1, chloroplastic; AltName: Full=Tocopherol polyprenyltransferase 1; AltName: Full=Vitamin E pathway gene 2-1 protein; Short=AtVTE2-1; Flags: Precursor_x0001_gi|17104828|gb|AAL35412.1|AF324344_1 tocopherol polyprenyltransferase…	1e-30	0.0094	<0.01	0.0037	<0.01
								UP12_771	gi|15219099|ref|NP_175691.1| putative 2-oxoglutarate-dependent dioxygenase [Arabidopsis thaliana]_x0001_gi|12324633|gb|AAG52269.1|AC019018_6 putative oxidoreductase; 38288-39393 [Arabidopsis thaliana]_x0001_gi|332194734|gb|AEE32855.1| putative 2-oxoglutarate-dependent dioxygenase [Arabidopsis thaliana]	9e-59	0.0026	<0.01	0.0037	<0.01
								UP12_18211	#N/A		0.0152	<0.01	0.0035	<0.01
								UP12_19287	gi|15219099|ref|NP_175691.1| putative 2-oxoglutarate-dependent dioxygenase [Arabidopsis thaliana]_x0001_gi|12324633|gb|AAG52269.1|AC019018_6 putative oxidoreductase; 38288-39393 [Arabidopsis thaliana]_x0001_gi|332194734|gb|AEE32855.1| putative 2-oxoglutarate-dependent dioxygenase [Arabidopsis thaliana]	2e-75	0.0028	<0.01	0.0034	<0.01
								UP12_20919	gi|15219099|ref|NP_175691.1| putative 2-oxoglutarate-dependent dioxygenase [Arabidopsis thaliana]_x0001_gi|12324633|gb|AAG52269.1|AC019018_6 putative oxidoreductase; 38288-39393 [Arabidopsis thaliana]_x0001_gi|332194734|gb|AEE32855.1| putative 2-oxoglutarate-dependent dioxygenase [Arabidopsis thaliana]	7e-69	0.0034	<0.01	0.0033	<0.01
								UP12_83	gi|18407273|ref|NP_566097.1| short-chain dehydrogenase reductase 5 [Arabidopsis thaliana]_x0001_gi|75306631|sp|Q94K41.1|SDR3B_ARATH RecName: Full=Short-chain dehydrogenase reductase 3b; Short=AtSDR3b_x0001_gi|13878113|gb|AAK44134.1|AF370319_1 putative alcohol dehydrogenase [Arabidopsis thaliana]_x0001_gi|17104783|gb|AAL34280.1| putative alcohol dehydrogenase [Arabidopsis thaliana]_x0001_gi|201971…	1e-113	0.0038	<0.01	0.0033	<0.01
								UP12_20185	#N/A	2e-23	0.0207	<0.01	0.003	<0.01
								UP12_16567	gi|17385792|gb|AAL38436.1|AF369913_1 putative metal transporter ZIP10 [Arabidopsis thaliana]	1e-63	0.0026	<0.01	0.0024	<0.01
								UP12_16535	gi|30684857|ref|NP_849546.1| Fe(2+) transport protein 1 [Arabidopsis thaliana]_x0001_gi|21592706|gb|AAM64655.1| Fe(II) transport protein [Arabidopsis thaliana]_x0001_gi|332658816|gb|AEE84216.1| Fe(2+) transport protein 1 [Arabidopsis thaliana]	3e-67	0.0015	<0.01	0.0024	<0.01
								UP12_2926	#N/A		0.0054	<0.01	0.0022	<0.01
								UP12_18178	gi|15237128|ref|NP_192868.1| peroxidase 39 [Arabidopsis thaliana]_x0001_gi|26397917|sp|Q9SUT2.1|PER39_ARATH RecName: Full=Peroxidase 39; Short=Atperox P39; AltName: Full=ATP19a; Flags: Precursor_x0001_gi|5596475|emb|CAB51413.1| peroxidase ATP19a [Arabidopsis thaliana]_x0001_gi|7267828|emb|CAB81230.1| peroxidase ATP19a [Arabidopsis thaliana]_x0001_gi|62320634|dbj|BAD95298.1| peroxidase ATP19a [Ara…	1e-27	0.0023	<0.01	0.0015	<0.01
								UP12_2663	gi|15221970|ref|NP_175900.1| lipoxygenase 1 [Arabidopsis thaliana]_x0001_gi|547867|sp|Q06327.1|LOX1_ARATH RecName: Full=Linoleate 9S-lipoxygenase 1; AltName: Full=Lipoxygenase 1; Short=AtLOX1_x0001_gi|12322167|gb|AAG51123.1|AC069144_20 lipoxygenase, putative [Arabidopsis thaliana]_x0001_gi|289203|gb|AAA32827.1| lipoxygenase [Arabidopsis thaliana]_x0001_gi|436920|gb|AAA17036.1| lipoxygenase 1 [Ara…	1e-91	0.0101	<0.01	0.0011	<0.01
								UP12_19923	gi|18390498|ref|NP_563732.1| peroxidase 1 [Arabidopsis thaliana]_x0001_gi|18390500|ref|NP_563733.1| peroxidase 2 [Arabidopsis thaliana]_x0001_gi|75289242|sp|Q67Z07.1|PER2_ARATH RecName: Full=Peroxidase 2; AltName: Full=ATP12a; AltName: Full=Atperox P2; Flags: Precursor_x0001_gi|384950711|sp|P0DI10.1|PER1_ARATH RecName: Full=Peroxidase 1; AltName: Full=ATP11a; AltName: Full=Atperox P1; Flags: Prec…	2e-59	0.0017	<0.01	0.0011	<0.01
								UP12_14315	gi|15220463|ref|NP_172018.1| peroxidase 3 [Arabidopsis thaliana]_x0001_gi|25453190|sp|O23044.1|PER3_ARATH RecName: Full=Peroxidase 3; Short=Atperox P3; AltName: Full=ATPRC; AltName: Full=RCI3A; AltName: Full=Rare cold-inducible protein; Flags: Precursor_x0001_gi|2388571|gb|AAB71452.1| Strong similarity to Arabidopsis peroxidase ATPEROX7A (gb|X98321) [Arabidopsis thaliana]_x0001_gi|2738254|gb|AAB9…	1e-68	0.0025	<0.01	0.0011	<0.01
