# Supplementary material for: Natural variation and gene regulatory basis for the responses of asparagus beans to soil drought
Source: Front Plant Sci. 2015 Oct 27;6:891. doi: 10.3389/fpls.2015.00891 (PMC4621818; doi:10.3389/fpls.2015.00891)
Supplement: Table S4 — Genes that show genotypic-specific regulation by drought. In red are up-regulated genes and in green down-regulated genes. FC, fold change. [file Table4.XLSX]

## Sheet: Leaf
Table S4 Genes that show genotypic-specific regulation by drought. In red are up-regulated genes and in green down-regulated genes. FC=fold change.
	B128						B47
Unigene code	Annotation	E-value for match	FC	FDR		Unigene code	Annotation	E-value for match	FC	FDR
UP12_2019	gi|21554178|gb|AAM63257.1| similar to MtN3 protein [Arabidopsis thaliana]	5e-77	244.49	<0.01		UP12_7902	gi|18424223|ref|NP_568904.1| non-specific lipid-transfer protein 4 [Arabidopsis thaliana]_x0001_gi|31076853|sp|Q9LLR6.1|NLTP4_ARATH RecName: Full=Non-specific lipid-transfer protein 4; Short=LTP 4; Flags: Precursor_x0001_gi|8571923|gb|AAF76930.1| lipid transfer protein 4 [Arabidopsis thaliana]_x0001_gi|14334684|gb|AAK59520.1| putative nonspecific lipid-transfer protein precursor [Arabidopsis thal…	9e-36	646.913	<0.01
UP12_18908	gi|15225014|ref|NP_181439.1| bidirectional sugar transporter SWEET9 [Arabidopsis thaliana]_x0001_gi|75216881|sp|Q9ZV02.1|SWET9_ARATH RecName: Full=Bidirectional sugar transporter SWEET9; Short=AtSWEET9_x0001_gi|3928090|gb|AAC79616.1| similar to MtN3 protein [Arabidopsis thaliana]_x0001_gi|330254537|gb|AEC09631.1| bidirectional sugar transporter SWEET9 [Arabidopsis thaliana]	2e-50	184.655	<0.01		UP12_25623	gi|15221755|ref|NP_175823.1| ubiquitin-like protein ATG12A [Arabidopsis thaliana]_x0001_gi|75160541|sp|Q8S924.1|AT12A_ARATH RecName: Full=Ubiquitin-like protein ATG12A; AltName: Full=Autophagy-related protein 12a; Short=APG12-like protein a; Short=AtAPG12a_x0001_gi|21636954|gb|AAM70187.1|AF492758_1 autophagy APG12 [Arabidopsis thaliana]_x0001_gi|19912169|dbj|BAB88396.1| autophagy 12a [Arabidopsis…	2e-44	555.745	<0.01
UP12_29208	#N/A	2e-13	140.776	<0.01		UP12_17175	gi|18424223|ref|NP_568904.1| non-specific lipid-transfer protein 4 [Arabidopsis thaliana]_x0001_gi|31076853|sp|Q9LLR6.1|NLTP4_ARATH RecName: Full=Non-specific lipid-transfer protein 4; Short=LTP 4; Flags: Precursor_x0001_gi|8571923|gb|AAF76930.1| lipid transfer protein 4 [Arabidopsis thaliana]_x0001_gi|14334684|gb|AAK59520.1| putative nonspecific lipid-transfer protein precursor [Arabidopsis thal…	2e-19	473.668	<0.01
UP12_22471	#N/A	2e-43	91.214	<0.01		UP12_3490	gi|227206316|dbj|BAH57213.1| AT1G76490 [Arabidopsis thaliana]	8e-33	185.734	<0.01
UP12_7163	gi|15220972|ref|NP_173250.1| protein MOTHER of FT and TF 1 [Arabidopsis thaliana]_x0001_gi|17433105|sp|Q9XFK7.1|MFT_ARATH RecName: Full=Protein MOTHER of FT and TF 1_x0001_gi|5002246|gb|AAD37380.1|AF147721_1 E12A11 protein [Arabidopsis thaliana]_x0001_gi|8671784|gb|AAF78390.1|AC069551_23 T10O22.8 [Arabidopsis thaliana]_x0001_gi|9719725|gb|AAF97827.1|AC034107_10 Identical to E12A11 protein from Ar…	9e-80	83.4605	<0.01		UP12_6225	gi|15237803|ref|NP_197755.1| bidirectional sugar transporter SWEET12 [Arabidopsis thaliana]_x0001_gi|75100713|sp|O82587.1|SWT12_ARATH RecName: Full=Bidirectional sugar transporter SWEET12; Short=AtSWEET12; AltName: Full=MtN3-like protein_x0001_gi|3747111|gb|AAC64192.1| MTN3 homolog [Arabidopsis thaliana]_x0001_gi|8809694|dbj|BAA97235.1| MtN3-like protein [Arabidopsis thaliana]_x0001_gi|15982723|g…	2e-56	118.518	<0.01
UP12_3010	gi|15241124|ref|NP_198157.1| Cytidine/deoxycytidylate deaminase family protein [Arabidopsis thaliana]_x0001_gi|14532498|gb|AAK63977.1| AT5g28050/F15F15_120 [Arabidopsis thaliana]_x0001_gi|22137296|gb|AAM91493.1| AT5g28050/F15F15_120 [Arabidopsis thaliana]_x0001_gi|332006385|gb|AED93768.1| Cytidine/deoxycytidylate deaminase family protein [Arabidopsis thaliana]	3e-88	83.2181	<0.01		UP12_21464	gi|15230531|ref|NP_190727.1| non-specific lipid-transfer protein 12 [Arabidopsis thaliana]_x0001_gi|75265639|sp|Q9SCZ0.1|NLTPC_ARATH RecName: Full=Non-specific lipid-transfer protein 12; Short=LTP 12; Flags: Precursor_x0001_gi|6572080|emb|CAB63023.1| lipid transfer-like protein [Arabidopsis thaliana]_x0001_gi|91806562|gb|ABE66008.1| lipid transfer protein [Arabidopsis thaliana]_x0001_gi|109946521…	3e-19	99.7817	<0.01
UP12_2664	gi|15224581|ref|NP_180643.1| glutathione S-transferase PHI 9 [Arabidopsis thaliana]_x0001_gi|297822799|ref|XP_002879282.1| hypothetical protein ARALYDRAFT_482003 [Arabidopsis lyrata subsp. lyrata]_x0001_gi|75318706|sp|O80852.1|GSTF9_ARATH RecName: Full=Glutathione S-transferase F9; Short=AtGSTF9; AltName: Full=AtGSTF7; AltName: Full=GST class-phi member 9_x0001_gi|13926310|gb|AAK49621.1|AF372905_…	1e-98	81.5158	<0.01		UP12_7181	#N/A		66.6314	<0.01
UP12_17903	gi|15224581|ref|NP_180643.1| glutathione S-transferase PHI 9 [Arabidopsis thaliana]_x0001_gi|297822799|ref|XP_002879282.1| hypothetical protein ARALYDRAFT_482003 [Arabidopsis lyrata subsp. lyrata]_x0001_gi|75318706|sp|O80852.1|GSTF9_ARATH RecName: Full=Glutathione S-transferase F9; Short=AtGSTF9; AltName: Full=AtGSTF7; AltName: Full=GST class-phi member 9_x0001_gi|13926310|gb|AAK49621.1|AF372905_…	4e-58	76.2193	<0.01		UP12_29394	gi|116831029|gb|ABK28470.1| unknown [Arabidopsis thaliana]	1e-57	58.0309	<0.01
UP12_1325	gi|15224581|ref|NP_180643.1| glutathione S-transferase PHI 9 [Arabidopsis thaliana]_x0001_gi|297822799|ref|XP_002879282.1| hypothetical protein ARALYDRAFT_482003 [Arabidopsis lyrata subsp. lyrata]_x0001_gi|75318706|sp|O80852.1|GSTF9_ARATH RecName: Full=Glutathione S-transferase F9; Short=AtGSTF9; AltName: Full=AtGSTF7; AltName: Full=GST class-phi member 9_x0001_gi|13926310|gb|AAK49621.1|AF372905_…	1e-107	68.3325	<0.01		UP12_16587	gi|15222901|ref|NP_177718.1| GDSL esterase/lipase EXL3 [Arabidopsis thaliana]_x0001_gi|75165254|sp|Q94CH6.1|EXL3_ARATH RecName: Full=GDSL esterase/lipase EXL3; AltName: Full=Family II extracellular lipase 3; Short=Family II lipase EXL3; Flags: Precursor_x0001_gi|15054386|gb|AAK30018.1| family II lipase EXL3 [Arabidopsis thaliana]_x0001_gi|332197651|gb|AEE35772.1| GDSL esterase/lipase EXL3 [Arabid…	2e-50	49.5703	<0.01
UP12_15079	gi|9795588|gb|AAF98406.1|AC024609_7 Hypothetical protein [Arabidopsis thaliana]	1e-35	63.4572	<0.01		UP12_2374	gi|15225645|ref|NP_181546.1| Em-like protein GEA6 [Arabidopsis thaliana]_x0001_gi|1169519|sp|Q02973.1|EM6_ARATH RecName: Full=Em-like protein GEA6_x0001_gi|4587991|gb|AAD25932.1|AF085279_5 ATEM6 [Arabidopsis thaliana]_x0001_gi|13430490|gb|AAK25867.1|AF360157_1 putative ABA-regulated protein ATEM6 [Arabidopsis thaliana]_x0001_gi|16295|emb|CAA46821.1| late-embryogenesis abundant protein [Arabidopsi…	2e-47	44.266	<0.01
UP12_3833	gi|15231964|ref|NP_187489.1| lipid-transfer protein 6 [Arabidopsis thaliana]_x0001_gi|31076852|sp|Q9LDB4.1|NLTP6_ARATH RecName: Full=Non-specific lipid-transfer protein 6; Short=LTP 6; AltName: Full=Xylogen-like protein 15; Short=AtXYP15; Flags: Precursor_x0001_gi|12322739|gb|AAG51363.1|AC012562_24 putative nonspecific lipid-transfer protein; 75707-75272 [Arabidopsis thaliana]_x0001_gi|8571927|gb…	3e-31	62.6656	<0.01		UP12_1026	#N/A		41.7257	<0.01
UP12_4942	gi|15231964|ref|NP_187489.1| lipid-transfer protein 6 [Arabidopsis thaliana]_x0001_gi|31076852|sp|Q9LDB4.1|NLTP6_ARATH RecName: Full=Non-specific lipid-transfer protein 6; Short=LTP 6; AltName: Full=Xylogen-like protein 15; Short=AtXYP15; Flags: Precursor_x0001_gi|12322739|gb|AAG51363.1|AC012562_24 putative nonspecific lipid-transfer protein; 75707-75272 [Arabidopsis thaliana]_x0001_gi|8571927|gb…	2e-30	55.6691	<0.01		UP12_26692	gi|15218409|ref|NP_172478.1| branched-chain-amino-acid aminotransferase 2 [Arabidopsis thaliana]_x0001_gi|79317492|ref|NP_001031015.1| branched-chain-amino-acid aminotransferase 2 [Arabidopsis thaliana]_x0001_gi|26391680|sp|Q9M439.1|BCAT2_ARATH RecName: Full=Branched-chain-amino-acid aminotransferase 2, chloroplastic; Short=Atbcat-2; Flags: Precursor_x0001_gi|13877745|gb|AAK43950.1|AF370135_1 put…	3e-18	36.655	<0.01
UP12_18407	gi|62319877|dbj|BAD93930.1| putative citrate synthase [Arabidopsis thaliana]	3e-45	55.0791	<0.01		UP12_20208	gi|1769897|emb|CAA69271.1| lectin receptor kinase [Arabidopsis thaliana]	4e-50	36.5265	<0.01
UP12_27303	#N/A	3e-05	53.2228	<0.01		UP12_10493	#N/A	7e-08	34.1301	<0.01
UP12_20661	gi|15229956|ref|NP_187819.1| omega-6 fatty acid desaturase [Arabidopsis thaliana]_x0001_gi|145332367|ref|NP_001078140.1| omega-6 fatty acid desaturase [Arabidopsis thaliana]_x0001_gi|1169598|sp|P46313.1|FAD6E_ARATH RecName: Full=Omega-6 fatty acid desaturase, endoplasmic reticulum; AltName: Full=Delta(12) desaturase_x0001_gi|12322004|gb|AAG51042.1|AC069473_4 omega-6 fatty acid desaturase, endopla…	1e-91	49.3172	<0.01		UP12_26392	#N/A		33.3871	<0.01
UP12_20452	gi|15229956|ref|NP_187819.1| omega-6 fatty acid desaturase [Arabidopsis thaliana]_x0001_gi|145332367|ref|NP_001078140.1| omega-6 fatty acid desaturase [Arabidopsis thaliana]_x0001_gi|1169598|sp|P46313.1|FAD6E_ARATH RecName: Full=Omega-6 fatty acid desaturase, endoplasmic reticulum; AltName: Full=Delta(12) desaturase_x0001_gi|12322004|gb|AAG51042.1|AC069473_4 omega-6 fatty acid desaturase, endopla…	3e-40	47.5541	<0.01		UP12_20960	gi|15219083|ref|NP_173593.1| uncharacterized protein [Arabidopsis thaliana]_x0001_gi|5263327|gb|AAD41429.1|AC007727_18 EST gb|T20649 comes from this gene [Arabidopsis thaliana]_x0001_gi|225897958|dbj|BAH30311.1| hypothetical protein [Arabidopsis thaliana]_x0001_gi|332192029|gb|AEE30150.1| uncharacterized protein AT1G21740 [Arabidopsis thaliana]	3e-72	32.5392	<0.01
UP12_9505	gi|15241124|ref|NP_198157.1| Cytidine/deoxycytidylate deaminase family protein [Arabidopsis thaliana]_x0001_gi|14532498|gb|AAK63977.1| AT5g28050/F15F15_120 [Arabidopsis thaliana]_x0001_gi|22137296|gb|AAM91493.1| AT5g28050/F15F15_120 [Arabidopsis thaliana]_x0001_gi|332006385|gb|AED93768.1| Cytidine/deoxycytidylate deaminase family protein [Arabidopsis thaliana]	5e-79	46.7633	<0.01		UP12_10521	#N/A	3e-21	32.1232	<0.01
UP12_4103	gi|15228883|ref|NP_188925.1| aluminum induced protein with YGL and LRDR motif [Arabidopsis thaliana]_x0001_gi|11994714|dbj|BAB03030.1| unnamed protein product [Arabidopsis thaliana]_x0001_gi|18252901|gb|AAL62377.1| unknown protein [Arabidopsis thaliana]_x0001_gi|21387077|gb|AAM47942.1| unknown protein [Arabidopsis thaliana]_x0001_gi|332643163|gb|AEE76684.1| aluminum induced protein with YGL and L…	4e-93	44.3768	<0.01		UP12_8947	gi|15219992|ref|NP_173713.1| heavy-metal-associated domain-containing protein [Arabidopsis thaliana]_x0001_gi|124301010|gb|ABN04757.1| At1g23000 [Arabidopsis thaliana]_x0001_gi|332192199|gb|AEE30320.1| heavy-metal-associated domain-containing protein [Arabidopsis thaliana]	1e-129	29.8454	<0.01
UP12_16054	gi|15235992|ref|NP_194308.1| putative pathogenesis-related protein [Arabidopsis thaliana]_x0001_gi|4539296|emb|CAB39599.1| putative pathogenesis-related protein [Arabidopsis thaliana]_x0001_gi|7269429|emb|CAB79433.1| putative pathogenesis-related protein [Arabidopsis thaliana]_x0001_gi|26449893|dbj|BAC42068.1| putative pathogenesis-related protein [Arabidopsis thaliana]_x0001_gi|332659713|gb|AEE8…	5e-85	40.8741	<0.01		UP12_14216	#N/A	2e-40	29.5945	<0.01
UP12_15561	gi|15225164|ref|NP_180758.1| cysteine proteinase inhibitor 2 [Arabidopsis thaliana]_x0001_gi|125991828|sp|Q8L5T9.2|CYT2_ARATH RecName: Full=Cysteine proteinase inhibitor 2; Short=AtCYS-2; Flags: Precursor_x0001_gi|4263720|gb|AAD15406.1| putative cysteine proteinase inhibitor B (cystatin B) [Arabidopsis thaliana]_x0001_gi|110738361|dbj|BAF01107.1| putative cysteine proteinase inhibitor B [Arabidop…	8e-29	40.4933	<0.01		UP12_19195	#N/A	6e-15	29.4952	<0.01
UP12_13963	gi|295792|emb|CAA31948.1| ribulose bisphosphate carboxylase [Arabidopsis thaliana]	7e-67	40.2554	<0.01		UP12_7474	gi|15219992|ref|NP_173713.1| heavy-metal-associated domain-containing protein [Arabidopsis thaliana]_x0001_gi|124301010|gb|ABN04757.1| At1g23000 [Arabidopsis thaliana]_x0001_gi|332192199|gb|AEE30320.1| heavy-metal-associated domain-containing protein [Arabidopsis thaliana]	3e-93	21.5146	<0.01
UP12_11647	gi|15236282|ref|NP_195242.1| O-methyltransferase family protein [Arabidopsis thaliana]_x0001_gi|4455342|emb|CAB36723.1| O-methyltransferase-like protein [Arabidopsis thaliana]_x0001_gi|7270467|emb|CAB80233.1| O-methyltransferase-like protein [Arabidopsis thaliana]_x0001_gi|20466674|gb|AAM20654.1| O-methyltransferase-like protein [Arabidopsis thaliana]_x0001_gi|23198188|gb|AAN15621.1| O-methyltran…	1e-137	38.6705	<0.01		UP12_7475	#N/A	6e-31	19.7585	<0.01
UP12_21634	#N/A		36.1569	<0.01		UP12_6012	gi|18391006|ref|NP_563841.1| uncharacterized protein [Arabidopsis thaliana]_x0001_gi|13194796|gb|AAK15560.1|AF348589_1 unknown protein [Arabidopsis thaliana]_x0001_gi|4337175|gb|AAD18096.1| ESTs gb|T20589, gb|T04648, gb|AA597906, gb|T04111, gb|R84180, gb|R65428, gb|T44439, gb|T76570, gb|R90004, gb|T45020, gb|T42457, gb|T20921, gb|AA042762 and gb|AA720210 come from this gene [Arabidopsis thaliana]…	2e-59	19.5387	<0.01
UP12_6519	#N/A	1e-14	29.9583	<0.01		UP12_27534	gi|15224882|ref|NP_181976.1| beta glucosidase 17 [Arabidopsis thaliana]_x0001_gi|75278315|sp|O64882.1|BGL17_ARATH RecName: Full=Beta-glucosidase 17; Short=AtBGLU17; Flags: Precursor_x0001_gi|3128190|gb|AAC16094.1| putative beta-glucosidase [Arabidopsis thaliana]_x0001_gi|18491241|gb|AAL69445.1| At2g44480/F4I1.29 [Arabidopsis thaliana]_x0001_gi|330255332|gb|AEC10426.1| beta glucosidase 17 [Arabido…	2e-42	18.0652	<0.01
UP12_21163	#N/A		28.9102	<0.01		UP12_21339	gi|7671425|emb|CAB89366.1| carboxypeptidase-like protein [Arabidopsis thaliana]	7e-28	16.5299	<0.01
UP12_15713	gi|15241124|ref|NP_198157.1| Cytidine/deoxycytidylate deaminase family protein [Arabidopsis thaliana]_x0001_gi|14532498|gb|AAK63977.1| AT5g28050/F15F15_120 [Arabidopsis thaliana]_x0001_gi|22137296|gb|AAM91493.1| AT5g28050/F15F15_120 [Arabidopsis thaliana]_x0001_gi|332006385|gb|AED93768.1| Cytidine/deoxycytidylate deaminase family protein [Arabidopsis thaliana]	2e-40	27.0997	<0.01		UP12_8415	gi|18416824|ref|NP_567758.1| GDSL esterase/lipase [Arabidopsis thaliana]_x0001_gi|30687361|ref|NP_849451.1| GDSL esterase/lipase [Arabidopsis thaliana]_x0001_gi|75161442|sp|Q8VY93.1|GDL66_ARATH RecName: Full=GDSL esterase/lipase At4g26790; AltName: Full=Extracellular lipase At4g26790; Flags: Precursor_x0001_gi|18252233|gb|AAL61949.1| putative APG protein [Arabidopsis thaliana]_x0001_gi|21387003|g…	1e-126	16.3483	<0.01
UP12_28800	#N/A		26.0186	<0.01		UP12_12713	gi|3941528|gb|AAC83640.1| putative transcription factor [Arabidopsis thaliana]	1e-105	12.5882	<0.01
UP12_9370	#N/A	5e-11	25.9149	<0.01		UP12_12681	gi|15221042|ref|NP_175812.1| aldehyde dehydrogenase 7B4 [Arabidopsis thaliana]_x0001_gi|30695661|ref|NP_849807.1| aldehyde dehydrogenase 7B4 [Arabidopsis thaliana]_x0001_gi|25090061|sp|Q9SYG7.3|AL7B4_ARATH RecName: Full=Aldehyde dehydrogenase family 7 member B4; AltName: Full=Antiquitin-1; AltName: Full=Turgor-responsive ALDH_x0001_gi|4587552|gb|AAD25783.1|AC006577_19 Strong similarity to gb|S770…	1e-27	12.4391	<0.01
UP12_11656	gi|15236282|ref|NP_195242.1| O-methyltransferase family protein [Arabidopsis thaliana]_x0001_gi|4455342|emb|CAB36723.1| O-methyltransferase-like protein [Arabidopsis thaliana]_x0001_gi|7270467|emb|CAB80233.1| O-methyltransferase-like protein [Arabidopsis thaliana]_x0001_gi|20466674|gb|AAM20654.1| O-methyltransferase-like protein [Arabidopsis thaliana]_x0001_gi|23198188|gb|AAN15621.1| O-methyltran…	1e-134	25.5683	<0.01		UP12_3177	gi|15239541|ref|NP_197966.1| early nodulin-related protein [Arabidopsis thaliana]_x0001_gi|5107811|gb|AAD40124.1|AF149413_5 contains similarity to soybean early nodulin 93 (N-93) (SW:Q02921) [Arabidopsis thaliana]_x0001_gi|29824337|gb|AAP04129.1| putative nodulin protein [Arabidopsis thaliana]_x0001_gi|30793889|gb|AAP40397.1| putative nodulin protein [Arabidopsis thaliana]_x0001_gi|110739219|dbj|…	6e-39	11.7197	<0.01
UP12_70	gi|12324312|gb|AAG52121.1|AC010556_3 putative trypsin inhibitor; 19671-20297 [Arabidopsis thaliana]	1e-30	25.5278	<0.01		UP12_24119	#N/A		11.6373	<0.01
UP12_20195	#N/A	2e-08	24.8517	<0.01		UP12_26837	#N/A	4e-38	11.5185	<0.01
UP12_22492	#N/A		24.4425	<0.01		UP12_22972	#N/A	4e-07	11.3288	<0.01
UP12_28381	#N/A		22.4327	<0.01		UP12_2750	#N/A	2e-48	10.9773	<0.01
UP12_2583	gi|30687072|ref|NP_181258.2| cytokinin riboside 5'-monophosphate phosphoribohydrolase LOG3 [Arabidopsis thaliana]_x0001_gi|75272473|sp|Q8L8B8.1|LOG3_ARATH RecName: Full=Cytokinin riboside 5'-monophosphate phosphoribohydrolase LOG3; AltName: Full=Protein LONELY GUY 3_x0001_gi|21805708|gb|AAM76759.1| hypothetical protein [Arabidopsis thaliana]_x0001_gi|61742647|gb|AAX55144.1| hypothetical protein A…	1e-113	19.2209	<0.01		UP12_7520	gi|22325441|ref|NP_178409.2| expansin A15 [Arabidopsis thaliana]_x0001_gi|115502385|sp|O80622.2|EXP15_ARATH RecName: Full=Expansin-A15; Short=AtEXPA15; AltName: Full=Alpha-expansin-15; Short=At-EXP15; Short=AtEx15; AltName: Full=Ath-ExpAlpha-1.3; Flags: Precursor_x0001_gi|18176131|gb|AAL59989.1| putative expansin protein [Arabidopsis thaliana]_x0001_gi|21436433|gb|AAM51417.1| putative expansin pr…	1e-126	10.3603	<0.01
UP12_21506	gi|15232482|ref|NP_188752.1| B-box 32 protein [Arabidopsis thaliana]_x0001_gi|11994275|dbj|BAB01458.1| unnamed protein product [Arabidopsis thaliana]_x0001_gi|26450753|dbj|BAC42485.1| unknown protein [Arabidopsis thaliana]_x0001_gi|28950769|gb|AAO63308.1| At3g21150 [Arabidopsis thaliana]_x0001_gi|332642946|gb|AEE76467.1| B-box 32 protein [Arabidopsis thaliana]_x0001_gi|347666435|gb|AEP17830.1| B-…	2e-37	18.2729	<0.01		UP12_17180	gi|20260310|gb|AAM13053.1| unknown protein [Arabidopsis thaliana]_x0001_gi|23198394|gb|AAN15724.1| unknown protein [Arabidopsis thaliana]	1e-121	10.3511	<0.01
UP12_8018	gi|15229169|ref|NP_190526.1| protein RESPONSE TO LOW SULFUR 3 [Arabidopsis thaliana]_x0001_gi|6561957|emb|CAB62461.1| hypothetical protein [Arabidopsis thaliana]_x0001_gi|26451317|dbj|BAC42759.1| unknown protein [Arabidopsis thaliana]_x0001_gi|29824295|gb|AAP04108.1| unknown protein [Arabidopsis thaliana]_x0001_gi|332645037|gb|AEE78558.1| response to low sulfur 3 protein [Arabidopsis thaliana]	4e-22	18.1604	<0.01		UP12_1390	gi|42570541|ref|NP_850878.2| pectinacetylesterase family protein [Arabidopsis thaliana]_x0001_gi|51536518|gb|AAU05497.1| At5g26670 [Arabidopsis thaliana]_x0001_gi|332006195|gb|AED93578.1| pectinacetylesterase family protein [Arabidopsis thaliana]	0	9.9254	<0.01
UP12_19992	#N/A		18.1292	<0.01		UP12_14035	gi|10177448|dbj|BAB10839.1| receptor-like protein kinase [Arabidopsis thaliana]	1e-110	9.7003	<0.01
UP12_29209	gi|12597806|gb|AAG60117.1|AC073555_1 copia-type polyprotein, putative [Arabidopsis thaliana]	3e-55	17.831	<0.01		UP12_18766	#N/A		9.4345	<0.01
UP12_3294	gi|15223331|ref|NP_174566.1| granule-bound starch synthase 1 [Arabidopsis thaliana]_x0001_gi|29337142|sp|Q9MAQ0.1|SSG1_ARATH RecName: Full=Probable granule-bound starch synthase 1, chloroplastic/amyloplastic; AltName: Full=Granule-bound starch synthase I; Short=GBSS-I; Flags: Precursor_x0001_gi|6910568|gb|AAF31273.1|AC006424_2 granule-bound starch synthase [Arabidopsis thaliana]_x0001_gi|20453077…	1e-146	17.4671	<0.01		UP12_20007	gi|3461833|gb|AAC32927.1| putative expansin [Arabidopsis thaliana]	4e-92	8.9864	<0.01
UP12_17047	#N/A		17.3076	<0.01		UP12_4750	#N/A	2e-74	8.9584	<0.01
UP12_18263	gi|2781394|gb|AAB96879.1| O-methyltransferase 1 [Arabidopsis thaliana]	3e-31	16.9161	<0.01		UP12_13646	gi|21592858|gb|AAM64808.1| myb-related protein M4 [Arabidopsis thaliana]	1e-100	8.9455	<0.01
UP12_5348	gi|4335731|gb|AAD17409.1| putative retroelement pol polyprotein [Arabidopsis thaliana]	2e-82	16.8957	<0.01		UP12_17579	gi|15217709|ref|NP_176647.1| methionine gamma-lyase [Arabidopsis thaliana]_x0001_gi|75205145|sp|Q9SGU9.1|MGL_ARATH RecName: Full=Methionine gamma-lyase; Short=AtMGL; AltName: Full=L-methioninase_x0001_gi|6633821|gb|AAF19680.1|AC009519_14 F1N19.23 [Arabidopsis thaliana]_x0001_gi|16226491|gb|AAL16181.1|AF428413_1 At1g64660/F1N19_22 [Arabidopsis thaliana]_x0001_gi|15450932|gb|AAK96737.1| similar to …	1e-155	8.6222	<0.01
UP12_15489	gi|15242244|ref|NP_200012.1| dehydration-responsive element-binding protein 1D [Arabidopsis thaliana]_x0001_gi|47605744|sp|Q9FJ93.1|DRE1D_ARATH RecName: Full=Dehydration-responsive element-binding protein 1D; Short=Protein DREB1D; AltName: Full=C-repeat/dehydration-responsive element-binding factor 4; Short=C-repeat-binding factor 4; Short=CRT/DRE-binding factor 4_x0001_gi|10177734|dbj|BAB11047.1…	2e-97	15.8115	<0.01		UP12_6389	gi|15230558|ref|NP_190736.1| short-chain dehydrogenase reductase 2a [Arabidopsis thaliana]_x0001_gi|75313292|sp|Q9SCU0.1|SDR2A_ARATH RecName: Full=Short-chain dehydrogenase reductase 2a; Short=AtSDR2a_x0001_gi|6580150|emb|CAB63154.1| short-chain alcohol dehydrogenase-like protein [Arabidopsis thaliana]_x0001_gi|332645305|gb|AEE78826.1| short-chain dehydrogenase reductase 2a [Arabidopsis thaliana]	1e-112	8.4302	<0.01
UP12_5682	gi|18414605|ref|NP_567488.1| outer envelope pore protein 16-2 [Arabidopsis thaliana]_x0001_gi|21593908|gb|AAM65873.1| pore protein homolog [Arabidopsis thaliana]_x0001_gi|332658305|gb|AEE83705.1| mitochondrial import inner membrane translocase subunit Tim17/Tim22/Tim23 family protein [Arabidopsis thaliana]	2e-74	15.7731	<0.01		UP12_5260	gi|186494506|ref|NP_001117579.1| MLP-like protein 28 [Arabidopsis thaliana]_x0001_gi|332197004|gb|AEE35125.1| MLP-like protein 28 [Arabidopsis thaliana]	3e-48	8.1491	<0.01
UP12_11648	gi|15236282|ref|NP_195242.1| O-methyltransferase family protein [Arabidopsis thaliana]_x0001_gi|4455342|emb|CAB36723.1| O-methyltransferase-like protein [Arabidopsis thaliana]_x0001_gi|7270467|emb|CAB80233.1| O-methyltransferase-like protein [Arabidopsis thaliana]_x0001_gi|20466674|gb|AAM20654.1| O-methyltransferase-like protein [Arabidopsis thaliana]_x0001_gi|23198188|gb|AAN15621.1| O-methyltran…	2e-99	13.5575	<0.01		UP12_21525	gi|21593705|gb|AAM65672.1| 4-coumarate-CoA ligase-like protein [Arabidopsis thaliana]	1e-69	8.1345	<0.01
UP12_952	gi|79527289|ref|NP_198686.2| uncharacterized protein [Arabidopsis thaliana]_x0001_gi|62318737|dbj|BAD93759.1| putative protein [Arabidopsis thaliana]_x0001_gi|332006968|gb|AED94351.1| uncharacterized protein AT5G38700 [Arabidopsis thaliana]	2e-49	13.5253	<0.01		UP12_17551	gi|186509714|ref|NP_001118559.1| uncharacterized protein [Arabidopsis thaliana]_x0001_gi|297832980|ref|XP_002884372.1| hypothetical protein ARALYDRAFT_477584 [Arabidopsis lyrata subsp. lyrata]_x0001_gi|565482744|ref|XP_006299012.1| hypothetical protein CARUB_v10015139mg [Capsella rubella]_x0001_gi|98962219|gb|ABF59439.1| unknown protein [Arabidopsis thaliana]_x0001_gi|297330212|gb|EFH60631.1| hyp…	9e-32	8.0739	<0.01
UP12_26761	gi|79606145|ref|NP_973981.2| abscisic acid responsive elements-binding factor 2 [Arabidopsis thaliana]_x0001_gi|332193990|gb|AEE32111.1| abscisic acid responsive elements-binding factor 2 [Arabidopsis thaliana]	5e-66	13.4651	<0.01		UP12_22393	gi|15227878|ref|NP_179356.1| putative AMP-binding protein [Arabidopsis thaliana]_x0001_gi|75313402|sp|Q9SEY5.1|AAE2_ARATH RecName: Full=Probable acyl-activating enzyme 2; AltName: Full=AMP-binding protein 2; Short=AtAMPBP2_x0001_gi|20799713|gb|AAM28619.1|AF503761_1 adenosine monophosphate binding protein 2 AMPBP2 [Arabidopsis thaliana]_x0001_gi|20198258|gb|AAM15484.1| putative amp-binding protein…	4e-90	7.9728	<0.01
UP12_7483	#N/A		13.4362	<0.01		UP12_21343	gi|15237349|ref|NP_197150.1| putative adipose-regulatory protein (Seipin) [Arabidopsis thaliana]_x0001_gi|9759128|dbj|BAB09613.1| unnamed protein product [Arabidopsis thaliana]_x0001_gi|332004913|gb|AED92296.1| putative adipose-regulatory protein (Seipin) [Arabidopsis thaliana]	7e-66	7.8728	<0.01
UP12_12476	gi|18400846|ref|NP_565597.1| EIN3-binding F-box protein 1 [Arabidopsis thaliana]_x0001_gi|75337355|sp|Q9SKK0.1|EBF1_ARATH RecName: Full=EIN3-binding F-box protein 1; AltName: Full=F-box/LRR-repeat protein 6_x0001_gi|4432860|gb|AAD20708.1| F-box protein family, AtFBL6 [Arabidopsis thaliana]_x0001_gi|18176339|gb|AAL60026.1| putative F-box protein family, AtFBL6 [Arabidopsis thaliana]_x0001_gi|20259…	1e-132	13.0367	<0.01		UP12_21935	gi|30697726|ref|NP_201077.2| leucine-rich repeat protein kinase-like protein [Arabidopsis thaliana]_x0001_gi|26451750|dbj|BAC42970.1| putative receptor like protein kinase [Arabidopsis thaliana]_x0001_gi|224589741|gb|ACN59402.1| leucine-rich repeat receptor-like protein kinase [Arabidopsis thaliana]_x0001_gi|332010262|gb|AED97645.1| leucine-rich repeat protein kinase-like protein [Arabidopsis tha…	9e-30	7.8626	<0.01
UP12_11343	gi|18410311|ref|NP_565061.1| kunitz trypsin inhibitor 1 [Arabidopsis thaliana]_x0001_gi|19698953|gb|AAL91212.1| putative trypsin inhibitor [Arabidopsis thaliana]_x0001_gi|27311885|gb|AAO00908.1| putative trypsin inhibitor [Arabidopsis thaliana]_x0001_gi|110740417|dbj|BAF02103.1| putative trypsin inhibitor [Arabidopsis thaliana]_x0001_gi|332197314|gb|AEE35435.1| kunitz trypsin inhibitor 1 [Arabido…	1e-27	12.947	<0.01		UP12_27447	gi|15230544|ref|NP_190075.1| 50S ribosomal protein L9 [Arabidopsis thaliana]_x0001_gi|133028|sp|P25864.1|RK9_ARATH RecName: Full=50S ribosomal protein L9, chloroplastic; AltName: Full=CL9; Flags: Precursor_x0001_gi|189096132|pdb|3BBO|J Chain J, Homology Model For The Spinach Chloroplast 50s Subunit Fitted To 9.4a Cryo-Em Map Of The 70s Chlororibosome_x0001_gi|16499|emb|CAA77480.1| plastid ribosom…	6e-12	7.6868	<0.01
UP12_1724	gi|15237158|ref|NP_200058.1| MATE efflux family protein [Arabidopsis thaliana]_x0001_gi|10177411|dbj|BAB10542.1| unnamed protein product [Arabidopsis thaliana]_x0001_gi|15028279|gb|AAK76728.1| unknown protein [Arabidopsis thaliana]_x0001_gi|19310633|gb|AAL85047.1| unknown protein [Arabidopsis thaliana]_x0001_gi|332008832|gb|AED96215.1| MATE efflux family protein [Arabidopsis thaliana]	2e-66	12.565	<0.01		UP12_4270	gi|8778217|gb|AAF79226.1|AC006917_11 F10B6.30 [Arabidopsis thaliana]_x0001_gi|17529116|gb|AAL38768.1| unknown protein [Arabidopsis thaliana]_x0001_gi|21592860|gb|AAM64810.1| unknown [Arabidopsis thaliana]_x0001_gi|22136710|gb|AAM91674.1| unknown protein [Arabidopsis thaliana]	2e-62	7.3314	<0.01
UP12_14067	gi|15239741|ref|NP_197445.1| alcohol dehydrogenase-like protein [Arabidopsis thaliana]_x0001_gi|89000941|gb|ABD59060.1| At5g19440 [Arabidopsis thaliana]_x0001_gi|332005324|gb|AED92707.1| alcohol dehydrogenase-like protein [Arabidopsis thaliana]	1e-153	12.5647	<0.01		UP12_975	gi|18424704|ref|NP_568971.1| Leucine-rich repeat protein kinase family protein [Arabidopsis thaliana]_x0001_gi|28392931|gb|AAO41901.1| putative leucine-rich repeat transmembrane protein kinase [Arabidopsis thaliana]_x0001_gi|28827534|gb|AAO50611.1| putative leucine-rich repeat transmembrane protein kinase [Arabidopsis thaliana]_x0001_gi|224589743|gb|ACN59403.1| leucine-rich repeat receptor-like p…	4e-83	7.2808	<0.01
UP12_3527	gi|18395957|ref|NP_566152.1| putative calcium-binding protein CML40 [Arabidopsis thaliana]_x0001_gi|75337204|sp|Q9SGI8.1|CML40_ARATH RecName: Full=Probable calcium-binding protein CML40; AltName: Full=Calmodulin-like protein 40_x0001_gi|6091743|gb|AAF03455.1|AC010797_31 hypothetical protein [Arabidopsis thaliana]_x0001_gi|21594724|gb|AAM66037.1| unknown [Arabidopsis thaliana]_x0001_gi|28393551|gb…	3e-42	12.2823	<0.01		UP12_10437	gi|21536949|gb|AAM61290.1| putative fatty acid elongase [Arabidopsis thaliana]	3e-95	7.1544	<0.01
UP12_21486	gi|15241003|ref|NP_195772.1| C3HC4 type RING finger protein [Arabidopsis thaliana]_x0001_gi|7327811|emb|CAB82268.1| putative protein [Arabidopsis thaliana]_x0001_gi|15292803|gb|AAK92770.1| unknown protein [Arabidopsis thaliana]_x0001_gi|20258865|gb|AAM14104.1| unknown protein [Arabidopsis thaliana]_x0001_gi|66865962|gb|AAY57615.1| RING finger family protein [Arabidopsis thaliana]_x0001_gi|3320029…	4e-16	11.8216	<0.01		UP12_251	gi|12323097|gb|AAG51534.1|AC051631_14 hypothetical protein; 80318-81409 [Arabidopsis thaliana]_x0001_gi|15724357|gb|AAL06571.1|AF412119_1 At1g47960/T2J15_13 [Arabidopsis thaliana]_x0001_gi|15810209|gb|AAL07005.1| At1g47960/T2J15_13 [Arabidopsis thaliana]_x0001_gi|19699120|gb|AAL90926.1| At1g47960/T2J15_13 [Arabidopsis thaliana]_x0001_gi|21536549|gb|AAM60881.1| unknown [Arabidopsis thaliana]	2e-31	7.084	<0.01
UP12_21569	gi|79495605|ref|NP_195054.2| AP2/B3-like transcriptional factor family protein [Arabidopsis thaliana]_x0001_gi|75159005|sp|Q8RYD1.1|REM16_ARATH RecName: Full=B3 domain-containing protein REM16; AltName: Full=Auxin response factor 36; AltName: Full=Protein REPRODUCTIVE MERISTEM 16_x0001_gi|20145851|emb|CAD29616.1| auxin response factor 36 [Arabidopsis thaliana]_x0001_gi|332660801|gb|AEE86201.1| AP…	2e-17	11.7544	<0.01		UP12_2804	gi|15235536|ref|NP_195453.1| cytochrome P450, family 81, subfamily D, polypeptide 8 [Arabidopsis thaliana]_x0001_gi|4468803|emb|CAB38204.1| cytochrome P450-like protein [Arabidopsis thaliana]_x0001_gi|7270719|emb|CAB80402.1| cytochrome P450-like protein [Arabidopsis thaliana]_x0001_gi|17473898|gb|AAL38368.1| cytochrome P450-like protein [Arabidopsis thaliana]_x0001_gi|23197764|gb|AAN15409.1| cyto…	0	7.019	<0.01
UP12_6176	#N/A	4e-16	11.5847	<0.01		UP12_5753	gi|15228596|ref|NP_187013.1| cysteine synthase 26 [Arabidopsis thaliana]_x0001_gi|11131558|sp|O22682.1|CYSK4_ARATH RecName: Full=Probable S-sulfocysteine synthase, chloroplastic; AltName: Full=Beta-substituted Ala synthase 5;1; Short=ARAth-Bsas5;1; AltName: Full=CS26; AltName: Full=O-acetylserine sulfhydrylase; Flags: Precursor_x0001_gi|6091759|gb|AAF03469.1|AC009327_8 O-acetylserine (thiol) lyas…	3e-91	6.8698	<0.01
UP12_7633	#N/A		11.4647	<0.01		UP12_8320	#N/A	2e-17	6.8268	<0.01
UP12_6393	gi|9758653|dbj|BAB09119.1| seed maturation protein PM38 protein [Arabidopsis thaliana]	1e-129	11.3287	<0.01		UP12_3818	gi|15232612|ref|NP_188173.1| auxin-responsive protein IAA19 [Arabidopsis thaliana]_x0001_gi|17365900|sp|O24409.2|IAA19_ARATH RecName: Full=Auxin-responsive protein IAA19; AltName: Full=Indoleacetic acid-induced protein 19; AltName: Full=Protein MASSUGU 2_x0001_gi|7021739|gb|AAF35420.1| early auxin-induced protein, IAA19 [Arabidopsis thaliana]_x0001_gi|15795119|dbj|BAB02383.1| auxin-regulated prot…	5e-94	6.5097	<0.01
UP12_5431	gi|8778304|gb|AAF79313.1|AC002304_6 F14J16.9 [Arabidopsis thaliana]	1e-53	10.8639	<0.01		UP12_13235	gi|15220773|ref|NP_176430.1| protein high leaf temperature 1 [Arabidopsis thaliana]_x0001_gi|332195841|gb|AEE33962.1| protein high leaf temperature [Arabidopsis thaliana]	9e-27	6.2306	<0.01
UP12_14885	gi|79419704|ref|NP_189264.3| cytochrome P450 71B37 [Arabidopsis thaliana]_x0001_gi|21542404|sp|Q9LIP3.2|C71BY_ARATH RecName: Full=Cytochrome P450 71B37_x0001_gi|332643625|gb|AEE77146.1| cytochrome P450 71B37 [Arabidopsis thaliana]	1e-71	10.8437	<0.01		UP12_24120	#N/A	1e-15	6.0564	<0.01
UP12_25392	gi|21554182|gb|AAM63261.1| unknown [Arabidopsis thaliana]	2e-17	10.7829	<0.01		UP12_2789	gi|334182335|ref|NP_001184921.1| conserved peptide upstream open reading frame 8 [Arabidopsis thaliana]_x0001_gi|193806610|sp|P0C7P8.1|LHWL1_ARATH RecName: Full=Transcription factor EMB1444; AltName: Full=Basic helix-loop-helix protein EMB1444; AltName: Full=LONESOME HIGHWAY-like protein 1; AltName: Full=Protein EMBRYO DEFECTIVE 1444; AltName: Full=bHLH transcription factor EMB1444_x0001_gi|33218…	3e-95	5.9798	<0.01
UP12_24241	gi|21554029|gb|AAM63110.1| F-box protein AtFBL5 [Arabidopsis thaliana]	3e-70	10.4601	<0.01		UP12_10488	gi|15234972|ref|NP_195632.1| glucose-1-phosphate adenylyltransferase large subunit 3 [Arabidopsis thaliana]_x0001_gi|17433716|sp|P55231.2|GLGL3_ARATH RecName: Full=Glucose-1-phosphate adenylyltransferase large subunit 3, chloroplastic; AltName: Full=ADP-glucose pyrophosphorylase; AltName: Full=ADP-glucose synthase; AltName: Full=AGPase S; AltName: Full=Alpha-D-glucose-1-phosphate adenyl transfera…	0	5.7141	<0.01
UP12_916	#N/A		10.399	<0.01		UP12_5236	gi|18399151|ref|NP_566387.1| GDSL esterase/lipase [Arabidopsis thaliana]_x0001_gi|75207355|sp|Q9SRM5.1|CPR49_ARATH RecName: Full=GDSL esterase/lipase CPRD49; AltName: Full=Extracellular lipase CPRD49; Flags: Precursor_x0001_gi|6016678|gb|AAF01505.1|AC009991_1 unknown protein [Arabidopsis thaliana]_x0001_gi|12321863|gb|AAG50959.1|AC073395_1 unknown protein; 50065-48267 [Arabidopsis thaliana]_x0001…	1e-146	5.6995	<0.01
UP12_27290	gi|15228157|ref|NP_178536.1| GDSL esterase/lipase [Arabidopsis thaliana]_x0001_gi|75206255|sp|Q9SJB4.1|GDL34_ARATH RecName: Full=GDSL esterase/lipase At2g04570; AltName: Full=Extracellular lipase At2g04570; Flags: Precursor_x0001_gi|4587595|gb|AAD25823.1| putative GDSL-motif lipase/hydrolase [Arabidopsis thaliana]_x0001_gi|330250754|gb|AEC05848.1| GDSL esterase/lipase [Arabidopsis thaliana]	2e-17	10.2921	<0.01		UP12_5366	gi|18412757|ref|NP_567276.1| allantoinase [Arabidopsis thaliana]_x0001_gi|15028089|gb|AAK76575.1| unknown protein [Arabidopsis thaliana]_x0001_gi|21281139|gb|AAM44996.1| unknown protein [Arabidopsis thaliana]_x0001_gi|332657048|gb|AEE82448.1| allantoinase [Arabidopsis thaliana]	1e-139	5.5283	<0.01
UP12_27170	#N/A		10.0651	<0.01		UP12_11331	gi|9972374|gb|AAG10624.1|AC022521_2 Similar to xylosidase [Arabidopsis thaliana]	8e-69	5.4692	<0.01
UP12_26702	gi|6686400|gb|AAF23834.1|AC007234_6 F1E22.18 [Arabidopsis thaliana]	4e-29	9.9575	<0.01		UP12_1929	gi|15221754|ref|NP_175822.1| uncharacterized protein [Arabidopsis thaliana]_x0001_gi|4585964|gb|AAD25600.1|AC005287_2 hypothetical protein [Arabidopsis thaliana]_x0001_gi|119360031|gb|ABL66744.1| At1g54200 [Arabidopsis thaliana]_x0001_gi|332194939|gb|AEE33060.1| uncharacterized protein AT1G54200 [Arabidopsis thaliana]	4e-87	5.4174	<0.01
UP12_11844	gi|21594619|gb|AAM66027.1| unknown [Arabidopsis thaliana]	1e-33	9.916	<0.01		UP12_11552	gi|15450972|gb|AAK96757.1| putative trypsin inhibitor [Arabidopsis thaliana]	2e-25	5.3689	<0.01
UP12_8577	#N/A		9.9125	<0.01		UP12_13004	gi|334186269|ref|NP_001190649.1| UDP-glycosyltransferase 72B1 [Arabidopsis thaliana]_x0001_gi|332656578|gb|AEE81978.1| UDP-glycosyltransferase 72B1 [Arabidopsis thaliana]	1e-67	4.87	<0.01
UP12_28816	gi|15239988|ref|NP_196245.1| uncharacterized protein [Arabidopsis thaliana]_x0001_gi|9758407|dbj|BAB08949.1| unnamed protein product [Arabidopsis thaliana]_x0001_gi|21536580|gb|AAM60912.1| unknown [Arabidopsis thaliana]_x0001_gi|28392887|gb|AAO41880.1| putative B-type cyclin [Arabidopsis thaliana]_x0001_gi|28827636|gb|AAO50662.1| putative B-type cyclin [Arabidopsis thaliana]_x0001_gi|332003613|gb…	3e-14	9.6192	<0.01		UP12_6895	gi|15239656|ref|NP_197413.1| aspartyl protease family protein [Arabidopsis thaliana]_x0001_gi|15010798|gb|AAK74058.1| AT5g19120/T24G5_20 [Arabidopsis thaliana]_x0001_gi|15810069|gb|AAL06960.1| AT5g19120/T24G5_20 [Arabidopsis thaliana]_x0001_gi|332005272|gb|AED92655.1| aspartyl protease family protein [Arabidopsis thaliana]	3e-84	4.8557	<0.01
UP12_7955	gi|15241820|ref|NP_195864.1| uncharacterized protein [Arabidopsis thaliana]_x0001_gi|7413633|emb|CAB85981.1| putative protein [Arabidopsis thaliana]_x0001_gi|117958355|gb|ABK59668.1| At5g02440 [Arabidopsis thaliana]_x0001_gi|332003089|gb|AED90472.1| uncharacterized protein AT5G02440 [Arabidopsis thaliana]	3e-53	9.5642	<0.01		UP12_15682	#N/A		4.8386	<0.01
UP12_3151	gi|15240410|ref|NP_201010.1| protein BROTHER of FT and TFL 1 [Arabidopsis thaliana]_x0001_gi|17432947|sp|Q9FIT4.1|BFT_ARATH RecName: Full=Protein BROTHER of FT and TFL 1_x0001_gi|10176921|dbj|BAB10165.1| CEN (centroradialis)-like phosphatidylethanolamine-binding protein-like [Arabidopsis thaliana]_x0001_gi|332010171|gb|AED97554.1| protein BROTHER of FT and TFL 1 [Arabidopsis thaliana]	2e-80	9.5242	<0.01		UP12_17836	gi|7362766|emb|CAB83136.1| putative protein [Arabidopsis thaliana]	3e-47	4.83	<0.01
UP12_28287	gi|15220093|ref|NP_178141.1| uncharacterized protein [Arabidopsis thaliana]_x0001_gi|5902375|gb|AAD55477.1|AC009322_17 Unknown protein [Arabidopsis thaliana]_x0001_gi|189233548|gb|ACD85595.1| At1g80240 [Arabidopsis thaliana]_x0001_gi|332198253|gb|AEE36374.1| uncharacterized protein AT1G80240 [Arabidopsis thaliana]	6e-97	9.5177	<0.01		UP12_27551	gi|14149097|dbj|BAB55644.1| E2F-5-like protein AtE2F2 [Arabidopsis thaliana]	1e-27	4.8274	<0.01
UP12_3227	gi|18402886|ref|NP_565738.1| haloacid dehalogenase-like hydrolase domain-containing protein [Arabidopsis thaliana]_x0001_gi|13877679|gb|AAK43917.1|AF370598_1 putative hydrolase [Arabidopsis thaliana]_x0001_gi|15982856|gb|AAL09775.1| At2g32150/F22D22.10 [Arabidopsis thaliana]_x0001_gi|20197624|gb|AAD15390.2| putative hydrolase [Arabidopsis thaliana]_x0001_gi|20334756|gb|AAM16239.1| At2g32150/F22D2…	1e-132	9.4576	<0.01		UP12_17327	gi|27311611|gb|AAO00771.1| pullulanase-like protein (starch debranching enzyme) [Arabidopsis thaliana]	1e-150	4.7183	<0.01
UP12_33	gi|15227891|ref|NP_181744.1| VQ motif-containing protein [Arabidopsis thaliana]_x0001_gi|2673905|gb|AAB88639.1| hypothetical protein [Arabidopsis thaliana]_x0001_gi|18491279|gb|AAL69464.1| At2g42140/T24P15.5 [Arabidopsis thaliana]_x0001_gi|21805736|gb|AAM76765.1| hypothetical protein [Arabidopsis thaliana]_x0001_gi|61742669|gb|AAX55155.1| hypothetical protein At2g42140 [Arabidopsis thaliana]_x000…	2e-25	9.3849	<0.01		UP12_678	gi|18406666|ref|NP_566032.1| uncharacterized protein [Arabidopsis thaliana]_x0001_gi|15810321|gb|AAL07048.1| unknown protein [Arabidopsis thaliana]_x0001_gi|20196920|gb|AAC31831.2| expressed protein [Arabidopsis thaliana]_x0001_gi|20465591|gb|AAM20278.1| unknown protein [Arabidopsis thaliana]_x0001_gi|330255393|gb|AEC10487.1| uncharacterized protein AT2G44930 [Arabidopsis thaliana]	6e-29	4.6754	<0.01
UP12_17553	#N/A	3e-22	9.3749	<0.01		UP12_20658	#N/A		4.6512	<0.01
UP12_20209	#N/A	6e-18	9.3512	<0.01		UP12_27947	#N/A	1e-13	4.5905	<0.01
UP12_28940	gi|15230434|ref|NP_190693.1| Senescence/dehydration-associated protein-like protein [Arabidopsis thaliana]_x0001_gi|6562277|emb|CAB62647.1| putative protein [Arabidopsis thaliana]_x0001_gi|15215688|gb|AAK91390.1| AT3g51250/F24M12_290 [Arabidopsis thaliana]_x0001_gi|21464565|gb|AAM52237.1| AT3g51250/F24M12_290 [Arabidopsis thaliana]_x0001_gi|332645247|gb|AEE78768.1| Senescence/dehydration-associat…	4e-40	9.3234	<0.01		UP12_498	gi|18412683|ref|NP_565231.1| GLYOXYLASE I 7 [Arabidopsis thaliana]_x0001_gi|21554257|gb|AAM63332.1| unknown [Arabidopsis thaliana]_x0001_gi|194708804|gb|ACF88486.1| At1g80160 [Arabidopsis thaliana]_x0001_gi|222423794|dbj|BAH19863.1| AT1G80160 [Arabidopsis thaliana]_x0001_gi|332198243|gb|AEE36364.1| GLYOXYLASE I 7 [Arabidopsis thaliana]	4e-68	4.4978	<0.01
UP12_12540	gi|15218223|ref|NP_173008.1| gibberellin 3-beta-dioxygenase 1 [Arabidopsis thaliana]_x0001_gi|75220725|sp|Q39103.2|G3OX1_ARATH RecName: Full=Gibberellin 3-beta-dioxygenase 1; AltName: Full=GA 3-oxidase 1; Short=AtGA3ox1; AltName: Full=Gibberellin 3 beta-hydroxylase 1_x0001_gi|8072392|gb|AAF71980.1|AC013453_5 GA4 protein [Arabidopsis thaliana]_x0001_gi|2160454|gb|AAC37506.1| GA4 [Arabidopsis thali…	1e-110	9.316	<0.01		UP12_25182	gi|4678946|emb|CAB41337.1| putative protein [Arabidopsis thaliana]	6e-56	4.485	<0.01
UP12_2043	#N/A	7e-51	9.1696	<0.01		UP12_9648	gi|79409022|ref|NP_188679.2| putative glycoside hydrolase [Arabidopsis thaliana]_x0001_gi|26452587|dbj|BAC43378.1| putative 1,4-alpha-glucan branching enzyme [Arabidopsis thaliana]_x0001_gi|332642857|gb|AEE76378.1| putative glycoside hydrolase [Arabidopsis thaliana]	1e-69	4.4533	<0.01
UP12_5678	#N/A		9.0561	<0.01		UP12_27313	gi|145358557|ref|NP_198470.3| putative S9 Tyrosyl aminopeptidase [Arabidopsis thaliana]_x0001_gi|332006674|gb|AED94057.1| putative S9 Tyrosyl aminopeptidase [Arabidopsis thaliana]	1e-91	4.4395	<0.01
UP12_9554	gi|15232671|ref|NP_188194.1| phospholipase D alpha 1 [Arabidopsis thaliana]_x0001_gi|13124800|sp|Q38882.2|PLDA1_ARATH RecName: Full=Phospholipase D alpha 1; Short=AtPLDalpha1; Short=PLD alpha 1; AltName: Full=Choline phosphatase 1; AltName: Full=PLDalpha; AltName: Full=Phosphatidylcholine-hydrolyzing phospholipase D 1_x0001_gi|11994345|dbj|BAB02304.1| phospholipase D [Arabidopsis thaliana]_x0001_…	2e-83	8.9201	<0.01		UP12_3905	gi|110740842|dbj|BAE98518.1| imbibition protein homolog [Arabidopsis thaliana]	1e-41	4.4227	<0.01
UP12_20267	gi|18400846|ref|NP_565597.1| EIN3-binding F-box protein 1 [Arabidopsis thaliana]_x0001_gi|75337355|sp|Q9SKK0.1|EBF1_ARATH RecName: Full=EIN3-binding F-box protein 1; AltName: Full=F-box/LRR-repeat protein 6_x0001_gi|4432860|gb|AAD20708.1| F-box protein family, AtFBL6 [Arabidopsis thaliana]_x0001_gi|18176339|gb|AAL60026.1| putative F-box protein family, AtFBL6 [Arabidopsis thaliana]_x0001_gi|20259…	2e-44	8.9067	<0.01		UP12_9159	gi|15228596|ref|NP_187013.1| cysteine synthase 26 [Arabidopsis thaliana]_x0001_gi|11131558|sp|O22682.1|CYSK4_ARATH RecName: Full=Probable S-sulfocysteine synthase, chloroplastic; AltName: Full=Beta-substituted Ala synthase 5;1; Short=ARAth-Bsas5;1; AltName: Full=CS26; AltName: Full=O-acetylserine sulfhydrylase; Flags: Precursor_x0001_gi|6091759|gb|AAF03469.1|AC009327_8 O-acetylserine (thiol) lyas…	7e-51	4.3887	<0.01
UP12_6339	gi|15236357|ref|NP_193120.1| HXXXD-type acyl-transferase-like protein [Arabidopsis thaliana]_x0001_gi|75337728|sp|Q9SVM9.1|CER26_ARATH RecName: Full=Protein ECERIFERUM 26; AltName: Full=CER2-like protein 1; Short=CER2-like1_x0001_gi|17933317|gb|AAL48240.1|AF446369_1 AT4g13840/F18A5_230 [Arabidopsis thaliana]_x0001_gi|4455313|emb|CAB36848.1| fatty acid elongase-like protein (cer2-like) [Arabidopsi…	6e-48	8.8808	<0.01		UP12_8899	gi|15231447|ref|NP_190236.1| actin-12 [Arabidopsis thaliana]_x0001_gi|297793489|ref|XP_002864629.1| actin-12 [Arabidopsis lyrata subsp. lyrata]_x0001_gi|297815810|ref|XP_002875788.1| actin-12 [Arabidopsis lyrata subsp. lyrata]_x0001_gi|565466854|ref|XP_006291307.1| hypothetical protein CARUB_v10017441mg [Capsella rubella]_x0001_gi|1703131|sp|P53497.1|ACT12_ARATH RecName: Full=Actin-12_x0001_gi|10…	0	4.3655	<0.01
UP12_14585	gi|222424534|dbj|BAH20222.1| AT4G33150 [Arabidopsis thaliana]	3e-73	8.8397	<0.01		UP12_22362	#N/A		4.336	<0.01
UP12_6934	gi|15228866|ref|NP_188923.1| chlorophyll A-B binding, early light-inducible protein [Arabidopsis thaliana]_x0001_gi|75275086|sp|P93735.1|ELIP1_ARATH RecName: Full=Early light-induced protein 1, chloroplastic; Flags: Precursor_x0001_gi|1872544|gb|AAB88391.1| early light-induced protein [Arabidopsis thaliana]_x0001_gi|9279702|dbj|BAB01259.1| early light-inducable protein-like [Arabidopsis thaliana]…	5e-74	8.829	<0.01		UP12_9123	gi|15234544|ref|NP_193893.1| glycine-rich protein [Arabidopsis thaliana]_x0001_gi|13507541|gb|AAK28633.1|AF360336_1 unknown protein [Arabidopsis thaliana]_x0001_gi|4455270|emb|CAB36806.1| putative protein [Arabidopsis thaliana]_x0001_gi|7268959|emb|CAB81269.1| putative protein [Arabidopsis thaliana]_x0001_gi|15293275|gb|AAK93748.1| unknown protein [Arabidopsis thaliana]_x0001_gi|16648720|gb|AAL25…	2e-40	4.2708	<0.01
UP12_17357	gi|21554182|gb|AAM63261.1| unknown [Arabidopsis thaliana]	4e-17	8.7049	<0.01		UP12_27360	gi|222424122|dbj|BAH20020.1| AT2G30990 [Arabidopsis thaliana]	8e-28	4.1385	<0.01
UP12_14128	gi|15239049|ref|NP_196703.1| uncharacterized protein [Arabidopsis thaliana]_x0001_gi|7573399|emb|CAB87702.1| putative protein [Arabidopsis thaliana]_x0001_gi|15028265|gb|AAK76721.1| unknown protein [Arabidopsis thaliana]_x0001_gi|20465273|gb|AAM20000.1| unknown protein [Arabidopsis thaliana]_x0001_gi|332004294|gb|AED91677.1| uncharacterized protein AT5G11420 [Arabidopsis thaliana]	1e-153	8.5717	<0.01		UP12_10221	gi|42565022|ref|NP_566637.2| D-3-phosphoglycerate dehydrogenase [Arabidopsis thaliana]_x0001_gi|11994471|dbj|BAB02473.1| phosphoglycerate dehydrogenase [Arabidopsis thaliana]_x0001_gi|332642725|gb|AEE76246.1| D-3-phosphoglycerate dehydrogenase [Arabidopsis thaliana]	0	4.1345	<0.01
UP12_12996	gi|18402895|ref|NP_565739.1| uncharacterized protein [Arabidopsis thaliana]_x0001_gi|4263700|gb|AAD15386.1| expressed protein [Arabidopsis thaliana]_x0001_gi|21593591|gb|AAM65558.1| unknown [Arabidopsis thaliana]_x0001_gi|26451539|dbj|BAC42867.1| unknown protein [Arabidopsis thaliana]_x0001_gi|28827664|gb|AAO50676.1| unknown protein [Arabidopsis thaliana]_x0001_gi|330253553|gb|AEC08647.1| unchara…	2e-27	8.5531	<0.01		UP12_18670	#N/A	2e-12	4.1301	<0.01
UP12_6381	gi|18416614|ref|NP_567728.1| glutamine dumper 2 [Arabidopsis thaliana]_x0001_gi|75266435|sp|Q9SW07.1|GDU2_ARATH RecName: Full=Protein GLUTAMINE DUMPER 2_x0001_gi|4539294|emb|CAB39597.1| hypothetical protein [Arabidopsis thaliana]_x0001_gi|7269426|emb|CAB81386.1| hypothetical protein [Arabidopsis thaliana]_x0001_gi|332659710|gb|AEE85110.1| glutamine dumper 2 [Arabidopsis thaliana]	8e-17	8.4377	<0.01		UP12_9434	gi|334183371|ref|NP_001185248.1| uncharacterized protein [Arabidopsis thaliana]_x0001_gi|332195245|gb|AEE33366.1| uncharacterized protein AT1G56230 [Arabidopsis thaliana]	8e-58	4.1202	<0.01
UP12_29720	gi|15237126|ref|NP_192867.1| 1-aminocyclopropane-1-carboxylate synthase 6 [Arabidopsis thaliana]_x0001_gi|50400680|sp|Q9SAR0.2|1A16_ARATH RecName: Full=1-aminocyclopropane-1-carboxylate synthase 6; Short=ACC synthase 6; AltName: Full=S-adenosyl-L-methionine methylthioadenosine-lyase 6_x0001_gi|13448926|gb|AAK27237.1|AF361097_1 ACC synthase ACS6 [Arabidopsis thaliana]_x0001_gi|16226286|gb|AAL16124…	1e-108	8.3333	<0.01		UP12_8670	gi|20466658|gb|AAM20646.1| NADH-dependent glutamate synthase [Arabidopsis thaliana]	1e-98	4.1063	<0.01
UP12_3877	gi|19347753|gb|AAL86301.1| putative RING-H2 zinc finger protein ATL6 [Arabidopsis thaliana]	5e-36	8.281	<0.01		UP12_29552	gi|30680478|ref|NP_196056.2| pullulanase 1/limit dextrinase [Arabidopsis thaliana]_x0001_gi|332278143|sp|Q8GTR4.2|PULA1_ARATH RecName: Full=Pullulanase 1, chloroplastic; Short=AtPU1; AltName: Full=Protein LIMIT DEXTRINASE; Short=AtLDA; Flags: Precursor_x0001_gi|332003349|gb|AED90732.1| pullulanase 1/limit dextrinase [Arabidopsis thaliana]	2e-45	4.0861	<0.01
UP12_10808	gi|15219109|ref|NP_173055.1| heat shock protein 70B [Arabidopsis thaliana]_x0001_gi|75313114|sp|Q9S9N1.1|HSP7E_ARATH RecName: Full=Heat shock 70 kDa protein 5; AltName: Full=Heat shock protein 70-5; Short=AtHsp70-5; AltName: Full=Heat shock protein 70b_x0001_gi|6587810|gb|AAF18501.1|AC010924_14 Identical to gb|AJ002551 heat shock protein 70 from Arabidopsis thaliana and contains a PF|00012 HSP 70…	1e-101	8.1807	<0.01		UP12_27552	#N/A	4e-06	4.0495	<0.01
UP12_20616	#N/A	1e-28	8.0917	<0.01		UP12_27909	gi|15221009|ref|NP_172176.1| protein TIC110 [Arabidopsis thaliana]_x0001_gi|75157412|sp|Q8LPR9.1|TI110_ARATH RecName: Full=Protein TIC110, chloroplastic; AltName: Full=Translocon at the inner envelope membrane of chloroplasts 110; Short=AtTIC110; Flags: Precursor_x0001_gi|20453114|gb|AAM19799.1| At1g06940/F4H5_1 [Arabidopsis thaliana]_x0001_gi|332189936|gb|AEE28057.1| translocon at the inner enve…	3e-86	3.9676	<0.01
UP12_3310	gi|18402081|ref|NP_566624.1| 2-oxoglutarate (2OG) and Fe(II)-dependent oxygenase superfamily protein [Arabidopsis thaliana]_x0001_gi|9280318|dbj|BAB01697.1| oxidase-like protein [Arabidopsis thaliana]_x0001_gi|27754245|gb|AAO22576.1| unknown protein [Arabidopsis thaliana]_x0001_gi|332642660|gb|AEE76181.1| 2-oxoglutarate (2OG) and Fe(II)-dependent oxygenase superfamily protein [Arabidopsis thalian…	1e-119	7.9961	<0.01		UP12_23442	gi|15226224|ref|NP_180961.1| Dof-type zinc finger DNA-binding family protein [Arabidopsis thaliana]_x0001_gi|55583789|sp|O22967.1|CDF4_ARATH RecName: Full=Cyclic dof factor 4; AltName: Full=Dof zinc finger protein DOF2.3; Short=AtDOF2.3_x0001_gi|2342734|gb|AAB67632.1| putative DOF zinc finger protein [Arabidopsis thaliana]_x0001_gi|34365615|gb|AAQ65119.1| At2g34140 [Arabidopsis thaliana]_x0001_gi…	2e-52	3.9365	<0.01
UP12_3904	gi|18402564|ref|NP_566658.1| uncharacterized protein [Arabidopsis thaliana]_x0001_gi|18377809|gb|AAL67091.1| AT3g20300/MQC12_5 [Arabidopsis thaliana]_x0001_gi|21537221|gb|AAM61562.1| unknown [Arabidopsis thaliana]_x0001_gi|22655008|gb|AAM98095.1| AT3g20300/MQC12_5 [Arabidopsis thaliana]_x0001_gi|332642840|gb|AEE76361.1| uncharacterized protein AT3G20300 [Arabidopsis thaliana]	8e-74	7.9339	<0.01		UP12_27809	#N/A	6e-12	3.8481	<0.01
UP12_6101	gi|30685146|ref|NP_850179.1| uncharacterized protein [Arabidopsis thaliana]_x0001_gi|26452388|dbj|BAC43279.1| unknown protein [Arabidopsis thaliana]_x0001_gi|28950805|gb|AAO63326.1| At2g31985 [Arabidopsis thaliana]_x0001_gi|330253524|gb|AEC08618.1| uncharacterized protein AT2G31985 [Arabidopsis thaliana]	7e-64	7.925	<0.01		UP12_22986	gi|15225886|ref|NP_180318.1| dephospho-CoA kinase [Arabidopsis thaliana]_x0001_gi|30683542|ref|NP_850102.1| dephospho-CoA kinase [Arabidopsis thaliana]_x0001_gi|4314391|gb|AAD15601.1| unknown protein [Arabidopsis thaliana]_x0001_gi|110737255|dbj|BAF00575.1| hypothetical protein [Arabidopsis thaliana]_x0001_gi|117168209|gb|ABK32187.1| At2g27490 [Arabidopsis thaliana]_x0001_gi|330252908|gb|AEC08002…	4e-51	3.8038	<0.01
UP12_10768	gi|15234574|ref|NP_193903.1| uncharacterized protein [Arabidopsis thaliana]_x0001_gi|4455280|emb|CAB36816.1| putative protein [Arabidopsis thaliana]_x0001_gi|7268969|emb|CAB81279.1| putative protein [Arabidopsis thaliana]_x0001_gi|37202020|gb|AAQ89625.1| At4g21720 [Arabidopsis thaliana]_x0001_gi|51968588|dbj|BAD42986.1| putative protein [Arabidopsis thaliana]_x0001_gi|332659094|gb|AEE84494.1| unc…	7e-45	7.8565	<0.01		UP12_21917	gi|15241720|ref|NP_195843.1| haloacid dehalogenase-like hydrolase superfamily protein [Arabidopsis thaliana]_x0001_gi|30679562|ref|NP_850754.1| haloacid dehalogenase-like hydrolase superfamily protein [Arabidopsis thaliana]_x0001_gi|7340697|emb|CAB82996.1| putative protein [Arabidopsis thaliana]_x0001_gi|107738426|gb|ABF83695.1| At5g02230 [Arabidopsis thaliana]_x0001_gi|110738717|dbj|BAF01283.1| …	5e-89	3.7787	<0.01
UP12_12675	#N/A	1e-21	7.8227	<0.01		UP12_1785	gi|110740216|dbj|BAF02006.1| hypothetical protein [Arabidopsis thaliana]	1e-134	3.689	<0.01
UP12_28815	gi|15239988|ref|NP_196245.1| uncharacterized protein [Arabidopsis thaliana]_x0001_gi|9758407|dbj|BAB08949.1| unnamed protein product [Arabidopsis thaliana]_x0001_gi|21536580|gb|AAM60912.1| unknown [Arabidopsis thaliana]_x0001_gi|28392887|gb|AAO41880.1| putative B-type cyclin [Arabidopsis thaliana]_x0001_gi|28827636|gb|AAO50662.1| putative B-type cyclin [Arabidopsis thaliana]_x0001_gi|332003613|gb…	3e-14	7.7	<0.01		UP12_8868	gi|15228381|ref|NP_190416.1| GDSL esterase/lipase [Arabidopsis thaliana]_x0001_gi|75207696|sp|Q9STM6.1|GDL57_ARATH RecName: Full=GDSL esterase/lipase At3g48460; AltName: Full=Extracellular lipase At3g48460; Flags: Precursor_x0001_gi|4678342|emb|CAB41152.1| lipase-like protein [Arabidopsis thaliana]_x0001_gi|28392908|gb|AAO41890.1| putative lipase [Arabidopsis thaliana]_x0001_gi|28827762|gb|AAO507…	1e-139	3.6615	<0.01
UP12_11393	gi|15218053|ref|NP_172962.1| E3 ubiquitin-protein ligase RHA2A [Arabidopsis thaliana]_x0001_gi|50401214|sp|Q9ZT50.1|RHA2A_ARATH RecName: Full=E3 ubiquitin-protein ligase RHA2A; AltName: Full=RING-H2 zinc finger protein RHA2a_x0001_gi|5103808|gb|AAD39638.1|AC007591_3 Identical to gb|AF078822 RING-H2 finger RHA2a protein from Arabidopsis thaliana. ESTs gb|N37587, gb|T04684, gb|AA394318, gb|Z35014 a…	8e-13	7.6976	<0.01		UP12_29346	gi|334186781|ref|NP_001190788.1| glycine-rich protein [Arabidopsis thaliana]_x0001_gi|332659082|gb|AEE84482.1| glycine-rich protein [Arabidopsis thaliana]	3e-26	3.5976	<0.01
UP12_21774	#N/A	1e-12	7.6858	<0.01		UP12_24771	gi|28393601|gb|AAO42220.1| unknown protein [Arabidopsis thaliana]	8e-36	3.5932	<0.01
UP12_22211	gi|304322386|gb|ADL70680.1| indole-3-acetic acid inducible 16 [Arabidopsis thaliana]	6e-43	7.5797	<0.01		UP12_3633	gi|15218183|ref|NP_175630.1| putative peptide transporter [Arabidopsis thaliana]_x0001_gi|75186219|sp|Q9M817.1|PTR6_ARATH RecName: Full=Protein NRT1/ PTR FAMILY 1.2; Short=AtNPF1.2; AltName: Full=Nitrate transporter 1.11_x0001_gi|6850341|gb|AAF29404.1|AC022354_3 peptide transporter, putative [Arabidopsis thaliana]_x0001_gi|332194645|gb|AEE32766.1| putative peptide transporter [Arabidopsis thalian…	4e-68	3.561	<0.01
UP12_20231	gi|15230889|ref|NP_188592.1| zinc-finger protein 2 [Arabidopsis thaliana]_x0001_gi|186510236|ref|NP_001118663.1| zinc-finger protein 2 [Arabidopsis thaliana]_x0001_gi|75337601|sp|Q9SSW2.1|AZF2_ARATH RecName: Full=Zinc finger protein AZF2; AltName: Full=Zinc-finger protein 2_x0001_gi|9965733|gb|AAG10143.1|AF250337_1 zinc finger protein AZF2 [Arabidopsis thaliana]_x0001_gi|6009885|dbj|BAA85107.1| C…	6e-25	7.5046	<0.01		UP12_4811	gi|15238462|ref|NP_201345.1| cyclin-D4-1 [Arabidopsis thaliana]_x0001_gi|147636713|sp|Q8LGA1.2|CCD41_ARATH RecName: Full=Cyclin-D4-1; AltName: Full=G1/S-specific cyclin-D4-1; Short=CycD4;1_x0001_gi|9759622|dbj|BAB11564.1| D-type cyclin [Arabidopsis thaliana]_x0001_gi|332010666|gb|AED98049.1| cyclin-D4-1 [Arabidopsis thaliana]	1e-136	3.4042	<0.01
UP12_22372	gi|18401485|ref|NP_566574.1| S-adenosyl-L-methionine-dependent methyltransferase-like protein [Arabidopsis thaliana]_x0001_gi|15293079|gb|AAK93650.1| unknown protein [Arabidopsis thaliana]_x0001_gi|21689773|gb|AAM67530.1| unknown protein [Arabidopsis thaliana]_x0001_gi|332642423|gb|AEE75944.1| S-adenosyl-L-methionine-dependent methyltransferase-like protein [Arabidopsis thaliana]	5e-80	7.3932	<0.01		UP12_26513	gi|30698047|ref|NP_201261.2| magnesium transporter MRS2-2 [Arabidopsis thaliana]_x0001_gi|10880271|emb|CAC13982.1| putative magnesium transporter [Arabidopsis thaliana]_x0001_gi|332010538|gb|AED97921.1| magnesium transporter MRS2-2 [Arabidopsis thaliana]	6e-58	3.3853	<0.01
UP12_21314	gi|15239579|ref|NP_200235.1| uncharacterized protein [Arabidopsis thaliana]_x0001_gi|9759497|dbj|BAB10747.1| unnamed protein product [Arabidopsis thaliana]_x0001_gi|332009089|gb|AED96472.1| uncharacterized protein AT5G54240 [Arabidopsis thaliana]	2e-45	7.2751	<0.01		UP12_22545	gi|145350106|ref|NP_194801.4| putative oxidoreductase/electron carrier [Arabidopsis thaliana]_x0001_gi|332660401|gb|AEE85801.1| putative oxidoreductase/electron carrier [Arabidopsis thaliana]	1e-109	3.3505	<0.01
UP12_15226	#N/A	1e-06	7.271	<0.01		UP12_11269	gi|3775987|emb|CAA09196.1| RNA helicase [Arabidopsis thaliana]	1e-171	3.2686	<0.01
UP12_4373	gi|21553644|gb|AAM62737.1| Quinone oxidoreductase-like protein [Arabidopsis thaliana]	1e-134	7.2481	<0.01		UP12_15793	gi|28393601|gb|AAO42220.1| unknown protein [Arabidopsis thaliana]	6e-49	3.2324	<0.01
UP12_9686	gi|15242680|ref|NP_198855.1| putative galactinol--sucrose galactosyltransferase 5 [Arabidopsis thaliana]_x0001_gi|75171832|sp|Q9FND9.1|RFS5_ARATH RecName: Full=Probable galactinol--sucrose galactosyltransferase 5; AltName: Full=Protein SEED IMBIBITION 1-LIKE; AltName: Full=Raffinose synthase 5_x0001_gi|10178150|dbj|BAB11595.1| raffinose synthase protein [Arabidopsis thaliana]_x0001_gi|17065410|gb…	7e-57	7.1865	<0.01		UP12_28655	gi|18391121|ref|NP_563863.1| uncharacterized protein [Arabidopsis thaliana]_x0001_gi|75213372|sp|Q9SY60.1|EX84C_ARATH RecName: Full=Exocyst complex component EXO84C; Short=AtExo80c_x0001_gi|4914320|gb|AAD32868.1|AC005489_6 F14N23.6 [Arabidopsis thaliana]_x0001_gi|332190429|gb|AEE28550.1| uncharacterized protein AT1G10180 [Arabidopsis thaliana]	2e-92	3.2184	<0.01
UP12_3593	gi|15233135|ref|NP_191710.1| 1-aminocyclopropane-1-carboxylate synthase [Arabidopsis thaliana]_x0001_gi|50400300|sp|Q06429.2|1A11_ARATH RecName: Full=1-aminocyclopropane-1-carboxylate synthase-like protein 1_x0001_gi|1254990|gb|AAA96006.1| 1-aminocyclopropane-1-carboxylate synthase-like protein [Arabidopsis thaliana]_x0001_gi|1254992|gb|AAB60312.1| 1-aminocyclopropane-1-carboxylate synthase-like …	1e-78	7.1784	<0.01		UP12_24815	gi|22328863|ref|NP_193907.2| beta-glucosidase 47 [Arabidopsis thaliana]_x0001_gi|281312217|sp|Q9SVS1.2|BGL47_ARATH RecName: Full=Beta-glucosidase 47; Short=AtBGLU47; Flags: Precursor_x0001_gi|332659100|gb|AEE84500.1| beta-glucosidase 47 [Arabidopsis thaliana]	2e-95	3.216	<0.01
UP12_10003	#N/A	6e-61	7.1442	<0.01		UP12_26599	gi|30685538|ref|NP_850827.1| uncharacterized protein [Arabidopsis thaliana]_x0001_gi|297811719|ref|XP_002873743.1| hypothetical protein ARALYDRAFT_326030 [Arabidopsis lyrata subsp. lyrata]_x0001_gi|26450077|dbj|BAC42158.1| unknown protein [Arabidopsis thaliana]_x0001_gi|28827744|gb|AAO50716.1| unknown protein [Arabidopsis thaliana]_x0001_gi|297319580|gb|EFH50002.1| hypothetical protein ARALYDRAFT…	2e-17	3.2057	<0.01
UP12_25297	gi|15220654|ref|NP_174302.1| 9-cis-epoxycarotenoid dioxygenase [Arabidopsis thaliana]_x0001_gi|75169210|sp|Q9C6Z1.1|NCED5_ARATH RecName: Full=Probable 9-cis-epoxycarotenoid dioxygenase NCED5, chloroplastic; Short=AtNCED5; Flags: Precursor_x0001_gi|12321629|gb|AAG50855.1|AC074176_4 9-cis-epoxycarotenoid dioxygenase, putative [Arabidopsis thaliana]_x0001_gi|110741861|dbj|BAE98872.1| hypothetical pr…	1e-76	7.0723	<0.01		UP12_17593	gi|30686224|ref|NP_850238.1| putative UDP-arabinose 4-epimerase 2 [Arabidopsis thaliana]_x0001_gi|17979272|gb|AAL49952.1| At2g34850/F19I3.8 [Arabidopsis thaliana]_x0001_gi|20147163|gb|AAM10298.1| At2g34850/F19I3.8 [Arabidopsis thaliana]_x0001_gi|330253936|gb|AEC09030.1| putative UDP-arabinose 4-epimerase 2 [Arabidopsis thaliana]	8e-29	3.1896	<0.01
UP12_20561	gi|110740523|dbj|BAE98367.1| regulator of chromosome condensation-like protein [Arabidopsis thaliana]	1e-26	7.0462	<0.01		UP12_4924	gi|21928149|gb|AAM78102.1| AT5g19080/T16G12_120 [Arabidopsis thaliana]	5e-44	3.1742	<0.01
UP12_22849	gi|21553644|gb|AAM62737.1| Quinone oxidoreductase-like protein [Arabidopsis thaliana]	2e-48	7.0205	<0.01		UP12_16056	gi|15221411|ref|NP_177623.1| plastid transcriptionally active 2 [Arabidopsis thaliana]_x0001_gi|75194055|sp|Q9S7Q2.1|PP124_ARATH RecName: Full=Pentatricopeptide repeat-containing protein At1g74850, chloroplastic; AltName: Full=Protein PLASTID TRANSCRIPTIONALLY ACTIVE 2; Flags: Precursor_x0001_gi|5882738|gb|AAD55291.1|AC008263_22 Contains 3 PF|01535 DUF17 domains [Arabidopsis thaliana]_x0001_gi|12…	1e-98	3.151	<0.01
UP12_5071	gi|18410366|ref|NP_565066.1| alpha/beta-Hydrolases superfamily protein [Arabidopsis thaliana]_x0001_gi|15028213|gb|AAK76603.1| putative lysophospholipase homolog [Arabidopsis thaliana]_x0001_gi|25054973|gb|AAN71958.1| putative lysophospholipase homolog [Arabidopsis thaliana]_x0001_gi|332197346|gb|AEE35467.1| alpha/beta-Hydrolases superfamily protein [Arabidopsis thaliana]	1e-118	6.9559	<0.01		UP12_23260	gi|2982469|emb|CAA18233.1| putative protein [Arabidopsis thaliana]_x0001_gi|7269489|emb|CAB79492.1| putative protein [Arabidopsis thaliana]	2e-72	3.0345	<0.01
UP12_16583	#N/A		6.9225	<0.01		UP12_19495	#N/A	1e-84	3.0041	<0.01
UP12_19796	gi|15233135|ref|NP_191710.1| 1-aminocyclopropane-1-carboxylate synthase [Arabidopsis thaliana]_x0001_gi|50400300|sp|Q06429.2|1A11_ARATH RecName: Full=1-aminocyclopropane-1-carboxylate synthase-like protein 1_x0001_gi|1254990|gb|AAA96006.1| 1-aminocyclopropane-1-carboxylate synthase-like protein [Arabidopsis thaliana]_x0001_gi|1254992|gb|AAB60312.1| 1-aminocyclopropane-1-carboxylate synthase-like …	3e-49	6.9136	<0.01		UP12_20018	gi|7576358|dbj|BAA94549.1| response regulator 11 [Arabidopsis thaliana]	4e-50	3.0038	<0.01
UP12_20251	#N/A	6e-32	6.8389	<0.01		UP12_24403	gi|15229107|ref|NP_190493.1| pentatricopeptide repeat-containing protein [Arabidopsis thaliana]_x0001_gi|75183725|sp|Q9M3A8.1|PP273_ARATH RecName: Full=Pentatricopeptide repeat-containing protein At3g49240; AltName: Full=Protein EMBRYO DEFECTIVE 1796_x0001_gi|6723394|emb|CAB66403.1| putative protein [Arabidopsis thaliana]_x0001_gi|20466250|gb|AAM20442.1| putative protein [Arabidopsis thaliana]_x0…	3e-43	2.994	<0.01
UP12_21936	gi|18405248|ref|NP_564679.1| protein PRA7 [Arabidopsis thaliana]_x0001_gi|75169467|sp|Q9C889.1|PR1F2_ARATH RecName: Full=PRA1 family protein F2; Short=AtPRA1.F2_x0001_gi|12323168|gb|AAG51564.1|AC027034_10 hypothetical protein; 89971-89402 [Arabidopsis thaliana]_x0001_gi|21554296|gb|AAM63371.1| unknown [Arabidopsis thaliana]_x0001_gi|28393384|gb|AAO42116.1| unknown protein [Arabidopsis thaliana]_x…	6e-45	6.7972	<0.01		UP12_26514	gi|30698045|ref|NP_851269.1| magnesium transporter MRS2-2 [Arabidopsis thaliana]_x0001_gi|75262664|sp|Q9FLG2.1|MRS22_ARATH RecName: Full=Magnesium transporter MRS2-2; AltName: Full=Magnesium Transporter 9; Short=AtMGT9_x0001_gi|10178059|dbj|BAB11423.1| unnamed protein product [Arabidopsis thaliana]_x0001_gi|17529326|gb|AAL38890.1| unknown protein [Arabidopsis thaliana]_x0001_gi|20465371|gb|AAM200…	1e-41	2.9488	<0.01
UP12_20848	gi|15222994|ref|NP_172251.1| 3-ketoacyl-CoA synthase 3 [Arabidopsis thaliana]_x0001_gi|334302892|sp|Q9LQP8.3|KCS3_ARATH RecName: Full=3-ketoacyl-CoA synthase 3; Short=KCS-3; AltName: Full=Very long-chain fatty acid condensing enzyme 3; Short=VLCFA condensing enzyme 3; Flags: Precursor_x0001_gi|8439896|gb|AAF75082.1|AC007583_18 Contains similarity to fatty acid elongase 3-ketoacyl-CoA synthase 1 f…	8e-65	6.7162	<0.01		UP12_5403	gi|30681813|ref|NP_179861.2| transcription factor bHLH19 [Arabidopsis thaliana]_x0001_gi|122231648|sp|Q1PF16.1|BH019_ARATH RecName: Full=Transcription factor bHLH19; AltName: Full=Basic helix-loop-helix protein 19; Short=AtbHLH19; Short=bHLH 19; AltName: Full=Transcription factor EN 26; AltName: Full=bHLH transcription factor bHLH019_x0001_gi|91806242|gb|ABE65849.1| basic helix-loop-helix family …	4e-37	2.9456	<0.01
UP12_17900	gi|110736536|dbj|BAF00235.1| P-glycoprotein [Arabidopsis thaliana]	6e-44	6.7156	<0.01		UP12_23114	gi|15238586|ref|NP_198420.1| FIMBRIN5 [Arabidopsis thaliana]_x0001_gi|59797968|sp|Q9FKI0.1|FIMB2_ARATH RecName: Full=Fimbrin-like protein 2_x0001_gi|9758643|dbj|BAB09267.1| fimbrin [Arabidopsis thaliana]_x0001_gi|15027847|gb|AAK76454.1| putative fimbrin protein [Arabidopsis thaliana]_x0001_gi|23296651|gb|AAN13139.1| putative fimbrin protein [Arabidopsis thaliana]_x0001_gi|332006624|gb|AED94007.1|…	1e-105	2.9252	<0.01
UP12_17331	gi|210148649|gb|ACJ09230.1| HVA22d [Arabidopsis thaliana]_x0001_gi|210148663|gb|ACJ09237.1| HVA22d [Arabidopsis thaliana]_x0001_gi|210148671|gb|ACJ09241.1| HVA22d [Arabidopsis thaliana]_x0001_gi|210148687|gb|ACJ09249.1| HVA22d [Arabidopsis thaliana]_x0001_gi|210148711|gb|ACJ09261.1| HVA22d [Arabidopsis thaliana]	3e-41	6.6269	<0.01		UP12_3412	gi|18414940|ref|NP_567534.1| uncharacterized protein [Arabidopsis thaliana]_x0001_gi|17381090|gb|AAL36357.1| unknown protein [Arabidopsis thaliana]_x0001_gi|21436245|gb|AAM51261.1| unknown protein [Arabidopsis thaliana]_x0001_gi|332658531|gb|AEE83931.1| uncharacterized protein AT4G17670 [Arabidopsis thaliana]	3e-38	2.9162	<0.01
UP12_13983	gi|15225510|ref|NP_182079.1| cytochrome P450 76C4 [Arabidopsis thaliana]_x0001_gi|5915834|sp|O64635.1|C76C4_ARATH RecName: Full=Cytochrome P450 76C4_x0001_gi|2979547|gb|AAC06156.1| putative cytochrome P450 [Arabidopsis thaliana]_x0001_gi|330255475|gb|AEC10569.1| cytochrome P450 76C4 [Arabidopsis thaliana]	2e-56	6.5896	<0.01		UP12_25611	#N/A		2.9155	<0.01
UP12_3598	gi|18401485|ref|NP_566574.1| S-adenosyl-L-methionine-dependent methyltransferase-like protein [Arabidopsis thaliana]_x0001_gi|15293079|gb|AAK93650.1| unknown protein [Arabidopsis thaliana]_x0001_gi|21689773|gb|AAM67530.1| unknown protein [Arabidopsis thaliana]_x0001_gi|332642423|gb|AEE75944.1| S-adenosyl-L-methionine-dependent methyltransferase-like protein [Arabidopsis thaliana]	2e-76	6.5779	<0.01		UP12_27504	gi|42566089|ref|NP_191610.3| ATP-dependent caseinolytic (Clp) protease/crotonase family protein [Arabidopsis thaliana]_x0001_gi|75252290|sp|Q5XF59.1|HIBC4_ARATH RecName: Full=3-hydroxyisobutyryl-CoA hydrolase-like protein 1, mitochondrial; Flags: Precursor_x0001_gi|53749124|gb|AAU90047.1| At3g60510 [Arabidopsis thaliana]_x0001_gi|55167904|gb|AAV43784.1| At3g60510 [Arabidopsis thaliana]_x0001_gi|1…	6e-56	2.9044	<0.01
UP12_1729	gi|15218314|ref|NP_177960.1| 9-cis-epoxycarotenoid dioxygenase [Arabidopsis thaliana]_x0001_gi|75191131|sp|Q9M9F5.1|NCED9_ARATH RecName: Full=9-cis-epoxycarotenoid dioxygenase NCED9, chloroplastic; Short=AtNCED9; Flags: Precursor_x0001_gi|8052533|gb|AAF71797.1|AC013430_6 F3F9.10 [Arabidopsis thaliana]_x0001_gi|332197979|gb|AEE36100.1| 9-cis-epoxycarotenoid dioxygenase [Arabidopsis thaliana]	1e-139	6.5563	<0.01		UP12_5609	gi|18423453|ref|NP_568781.1| thylakoid lumenal protein 2 [Arabidopsis thaliana]_x0001_gi|152061324|sp|Q9LVV5.2|TL15B_ARATH RecName: Full=Thylakoid lumenal 15.0 kDa protein 2, chloroplastic; Flags: Precursor_x0001_gi|15081648|gb|AAK82479.1| AT5g52970/MNB8_3 [Arabidopsis thaliana]_x0001_gi|20147185|gb|AAM10309.1| AT5g52970/MNB8_3 [Arabidopsis thaliana]_x0001_gi|332008901|gb|AED96284.1| thylakoid lu…	8e-81	2.8738	<0.01
UP12_12958	gi|15218409|ref|NP_172478.1| branched-chain-amino-acid aminotransferase 2 [Arabidopsis thaliana]_x0001_gi|79317492|ref|NP_001031015.1| branched-chain-amino-acid aminotransferase 2 [Arabidopsis thaliana]_x0001_gi|26391680|sp|Q9M439.1|BCAT2_ARATH RecName: Full=Branched-chain-amino-acid aminotransferase 2, chloroplastic; Short=Atbcat-2; Flags: Precursor_x0001_gi|13877745|gb|AAK43950.1|AF370135_1 put…	1e-141	6.4719	<0.01		UP12_25373	gi|30697784|ref|NP_177065.2| prolyl oligopeptidase-like protein [Arabidopsis thaliana]_x0001_gi|332196755|gb|AEE34876.1| prolyl oligopeptidase-like protein [Arabidopsis thaliana]	4e-22	2.8667	<0.01
UP12_17342	#N/A		6.4644	<0.01		UP12_10688	gi|22329848|ref|NP_174230.2| Kinase-related protein [Arabidopsis thaliana]_x0001_gi|17380760|gb|AAL36210.1| unknown protein [Arabidopsis thaliana]_x0001_gi|20465691|gb|AAM20314.1| unknown protein [Arabidopsis thaliana]_x0001_gi|332192956|gb|AEE31077.1| Kinase-related protein [Arabidopsis thaliana]	7e-67	2.8455	<0.01
UP12_14864	#N/A		6.4499	<0.01		UP12_14843	gi|21743571|gb|AAM77215.1| DEMETER protein [Arabidopsis thaliana]	2e-18	2.8384	<0.01
UP12_19750	#N/A		6.4414	<0.01		UP12_16454	gi|15221883|ref|NP_173322.1| probable peptide/nitrate transporter [Arabidopsis thaliana]_x0001_gi|75191595|sp|Q9M9V7.1|PTR8_ARATH RecName: Full=Protein NRT1/ PTR FAMILY 2.9; Short=AtNPF2.9; AltName: Full=Nitrate transporter 1.9_x0001_gi|6730698|gb|AAF27093.1|AC011809_2 Similar to peptide transport proteins [Arabidopsis thaliana]_x0001_gi|17979087|gb|AAL49811.1| putative peptide transporter protei…	1e-120	2.8017	<0.01
UP12_6377	#N/A	3e-05	6.3964	<0.01		UP12_14256	gi|3152594|gb|AAC17075.1| Contains repeats similar to RECA protein gb|L26100 from Acinetobacter calcoaceticus [Arabidopsis thaliana]	5e-88	2.7895	<0.01
UP12_19305	gi|62320994|dbj|BAD94037.1| IMMUTANS (IM) [Arabidopsis thaliana]	5e-27	6.3635	<0.01		UP12_4329	gi|240256247|ref|NP_568092.4| uncharacterized protein [Arabidopsis thaliana]_x0001_gi|30911095|gb|AAP41935.1| unknown protein [Arabidopsis thaliana]_x0001_gi|332002980|gb|AED90363.1| uncharacterized protein AT5G01590 [Arabidopsis thaliana]	1e-120	2.7772	<0.01
UP12_3547	gi|15228891|ref|NP_188931.1| putative calcium-transporting ATPase 13 [Arabidopsis thaliana]_x0001_gi|12229654|sp|Q9LIK7.1|ACA13_ARATH RecName: Full=Putative calcium-transporting ATPase 13, plasma membrane-type; AltName: Full=Ca(2+)-ATPase isoform 13_x0001_gi|11994720|dbj|BAB03036.1| Ca2+-transporting ATPase-like protein [Arabidopsis thaliana]_x0001_gi|332643169|gb|AEE76690.1| putative calcium-tra…	1e-127	6.2175	<0.01		UP12_4594	gi|15226983|ref|NP_181084.1| RNA-binding (RRM/RBD/RNP motifs) family protein [Arabidopsis thaliana]_x0001_gi|3608147|gb|AAC36180.1| putative chloroplast RNA binding protein precursor [Arabidopsis thaliana]_x0001_gi|14596023|gb|AAK68739.1| putative chloroplast RNA binding protein precursor [Arabidopsis thaliana]_x0001_gi|23198314|gb|AAN15684.1| putative chloroplast RNA binding protein precursor [A…	3e-80	2.7717	<0.01
UP12_16323	#N/A		6.1946	<0.01		UP12_21626	gi|19698893|gb|AAL91182.1| splicing factor, putative [Arabidopsis thaliana]	1e-114	2.7223	<0.01
UP12_7695	gi|15242811|ref|NP_195981.1| GDSL esterase/lipase [Arabidopsis thaliana]_x0001_gi|75181338|sp|Q9LZS7.1|GDL71_ARATH RecName: Full=GDSL esterase/lipase At5g03610; AltName: Full=Extracellular lipase At5g03610; Flags: Precursor_x0001_gi|13430834|gb|AAK26039.1|AF360329_1 unknown protein [Arabidopsis thaliana]_x0001_gi|7340646|emb|CAB82926.1| putative protein [Arabidopsis thaliana]_x0001_gi|21537326|gb…	3e-61	6.0861	<0.01		UP12_18668	gi|15224685|ref|NP_180087.1| HXXXD-type acyl-transferase family protein [Arabidopsis thaliana]_x0001_gi|26449784|dbj|BAC42015.1| unknown protein [Arabidopsis thaliana]_x0001_gi|32441258|gb|AAP81804.1| At2g25150 [Arabidopsis thaliana]_x0001_gi|330252569|gb|AEC07663.1| HXXXD-type acyl-transferase family protein [Arabidopsis thaliana]	2e-19	2.7126	<0.01
UP12_19012	gi|15220654|ref|NP_174302.1| 9-cis-epoxycarotenoid dioxygenase [Arabidopsis thaliana]_x0001_gi|75169210|sp|Q9C6Z1.1|NCED5_ARATH RecName: Full=Probable 9-cis-epoxycarotenoid dioxygenase NCED5, chloroplastic; Short=AtNCED5; Flags: Precursor_x0001_gi|12321629|gb|AAG50855.1|AC074176_4 9-cis-epoxycarotenoid dioxygenase, putative [Arabidopsis thaliana]_x0001_gi|110741861|dbj|BAE98872.1| hypothetical pr…	9e-26	6.0825	<0.01		UP12_5738	gi|15223748|ref|NP_172893.1| single-stranded DNA-binding protein WHY1 [Arabidopsis thaliana]_x0001_gi|75191428|sp|Q9M9S3.1|WHY1_ARATH RecName: Full=Single-stranded DNA-binding protein WHY1, chloroplastic; AltName: Full=Protein PLASTID TRANSCRIPTIONALLY ACTIVE 1; AltName: Full=Protein WHIRLY 1; Short=AtWHY1; Flags: Precursor_x0001_gi|7262683|gb|AAF43941.1|AC012188_18 Contains similarity to a hypot…	3e-93	2.7121	<0.01
UP12_19936	gi|4581118|gb|AAD24608.1| putative protein kinase [Arabidopsis thaliana]	3e-40	6.064	<0.01		UP12_15844	gi|4455284|emb|CAB36820.1| beta-glucosidase-like protein [Arabidopsis thaliana]_x0001_gi|7268973|emb|CAB81283.1| beta-glucosidase-like protein [Arabidopsis thaliana]	5e-18	2.7119	<0.01
UP12_11272	#N/A		5.9884	<0.01		UP12_3398	gi|7523692|gb|AAF63131.1|AC011001_1 Putative chloroplast inner envelope protein [Arabidopsis thaliana]	0	2.711	<0.01
UP12_3084	gi|79328591|ref|NP_001031934.1| putative amino acid permease 7 [Arabidopsis thaliana]_x0001_gi|222423447|dbj|BAH19694.1| AT5G23810 [Arabidopsis thaliana]_x0001_gi|332005833|gb|AED93216.1| putative amino acid permease 7 [Arabidopsis thaliana]	5e-41	5.9672	<0.01		UP12_4673	gi|4218124|emb|CAA22978.1| hypothetical protein [Arabidopsis thaliana]_x0001_gi|7269729|emb|CAB81462.1| hypothetical protein [Arabidopsis thaliana]_x0001_gi|21593096|gb|AAM65045.1| unknown [Arabidopsis thaliana]	1e-102	2.6966	<0.01
UP12_14863	gi|18409540|ref|NP_564988.1| uncharacterized protein [Arabidopsis thaliana]_x0001_gi|3176675|gb|AAC18798.1| F17O7.4 [Arabidopsis thaliana]_x0001_gi|15010576|gb|AAK73947.1| At1g70420/F17O7_4 [Arabidopsis thaliana]_x0001_gi|21700801|gb|AAM70524.1| At1g70420/F17O7_4 [Arabidopsis thaliana]_x0001_gi|332196939|gb|AEE35060.1| uncharacterized protein AT1G70420 [Arabidopsis thaliana]	1e-51	5.9442	<0.01		UP12_4135	#N/A	4e-05	2.6758	<0.01
UP12_20587	gi|2194117|gb|AAB61092.1| Strong similarity to Arabidopsis receptor protein kinase PR5K (gb|ATU48698) [Arabidopsis thaliana]	3e-71	5.9206	<0.01		UP12_17497	gi|8809597|dbj|BAA97148.1| unnamed protein product [Arabidopsis thaliana]	3e-48	2.667	<0.01
UP12_18166	gi|334187169|ref|NP_001190918.1| salt stress-related protein kinase [Arabidopsis thaliana]_x0001_gi|332661053|gb|AEE86453.1| salt stress-related protein kinase [Arabidopsis thaliana]	9e-42	5.9189	<0.01		UP12_9795	gi|51971236|dbj|BAD44310.1| putative protein [Arabidopsis thaliana]	8e-79	2.6667	<0.01
UP12_3963	gi|75309952|sp|Q9FZ42.1|GRDH1_ARATH RecName: Full=Glucose and ribitol dehydrogenase homolog 1_x0001_gi|9857515|gb|AAG00870.1|AC064840_1 Highly similar to dehydrogenase/reductases [Arabidopsis thaliana]_x0001_gi|13937155|gb|AAK50071.1|AF372931_1 At1g54870/F14C21_16 [Arabidopsis thaliana]_x0001_gi|21700875|gb|AAM70561.1| At1g54870/F14C21_16 [Arabidopsis thaliana]	1e-137	5.9033	<0.01		UP12_10142	gi|51968848|dbj|BAD43116.1| unnamed protein product [Arabidopsis thaliana]	3e-81	2.6467	<0.01
UP12_13751	gi|22328578|ref|NP_192945.2| AT-hook motif nuclear-localized protein 1 [Arabidopsis thaliana]_x0001_gi|17979485|gb|AAL50079.1| AT4g12080/F16J13_150 [Arabidopsis thaliana]_x0001_gi|23506149|gb|AAN31086.1| At4g12080/F16J13_150 [Arabidopsis thaliana]_x0001_gi|118420990|dbj|BAF37220.1| AT-hook motif nuclear localized protein 1 [Arabidopsis thaliana]_x0001_gi|332657694|gb|AEE83094.1| AT-hook motif nuc…	7e-71	5.8812	<0.01		UP12_24325	gi|334185142|ref|NP_001189829.1| U3snoRNP10 and NUC211 domain-containing protein [Arabidopsis thaliana]_x0001_gi|332640888|gb|AEE74409.1| U3snoRNP10 and NUC211 domain-containing protein [Arabidopsis thaliana]	1e-63	2.6461	<0.01
UP12_28568	gi|15239032|ref|NP_199079.1| allene oxide synthase [Arabidopsis thaliana]_x0001_gi|13878924|sp|Q96242.3|CP74A_ARATH RecName: Full=Allene oxide synthase, chloroplastic; AltName: Full=Cytochrome P450 74A; AltName: Full=Hydroperoxide dehydrase; Flags: Precursor_x0001_gi|6002957|gb|AAF00225.1|AF172727_1 allene oxide synthase [Arabidopsis thaliana]_x0001_gi|3820648|emb|CAA73184.1| allene oxide synthas…	1e-116	5.8579	<0.01		UP12_5772	gi|5050911|emb|CAB45019.1| PCMP-H2 [Arabidopsis thaliana]	2e-74	2.6446	<0.01
UP12_9100	gi|2832677|emb|CAA16777.1| hypothetical protein [Arabidopsis thaliana]_x0001_gi|7269073|emb|CAB79182.1| hypothetical protein [Arabidopsis thaliana]	4e-72	5.7463	<0.01		UP12_14691	gi|5725436|emb|CAB52445.1| putative protein [Arabidopsis thaliana]_x0001_gi|7269973|emb|CAB79790.1| putative protein [Arabidopsis thaliana]	2e-10	2.6099	<0.01
UP12_15787	gi|15237458|ref|NP_198877.1| glycerol-3-phosphate dehydrogenase [NAD+] [Arabidopsis thaliana]_x0001_gi|75337065|sp|Q9SCX9.1|GPDA1_ARATH RecName: Full=Glycerol-3-phosphate dehydrogenase [NAD(+)] 1, chloroplastic; Flags: Precursor_x0001_gi|6686813|emb|CAB64726.1| dihydroxyacetone 3-phosphate reductase [Arabidopsis thaliana]_x0001_gi|9758088|dbj|BAB08532.1| dihydroxyacetone 3-phosphate reductase [Ar…	1e-175	5.7093	<0.01		UP12_26424	gi|15240085|ref|NP_196272.1| pentatricopeptide repeat-containing protein [Arabidopsis thaliana]_x0001_gi|75170345|sp|Q9FG16.1|PP367_ARATH RecName: Full=Pentatricopeptide repeat-containing protein At5g06540_x0001_gi|10178110|dbj|BAB11403.1| selenium-binding protein-like [Arabidopsis thaliana]_x0001_gi|332003649|gb|AED91032.1| pentatricopeptide repeat-containing protein [Arabidopsis thaliana]	5e-98	2.6016	<0.01
UP12_20279	#N/A		5.7073	<0.01		UP12_21987	#N/A		2.596	<0.01
UP12_8471	gi|30684595|ref|NP_850605.1| transcription factor HY5-like protein [Arabidopsis thaliana]_x0001_gi|55976199|sp|Q8W191.1|HYH_ARATH RecName: Full=Transcription factor HY5-like; AltName: Full=HY5 homolog_x0001_gi|18042111|gb|AAL57834.1|AF453477_1 HY5-like protein [Arabidopsis thaliana]_x0001_gi|51969022|dbj|BAD43203.1| bZip transcription factor AtbZip64 [Arabidopsis thaliana]_x0001_gi|51969188|dbj|B…	8e-43	5.6065	<0.01		UP12_7852	gi|18416739|ref|NP_567745.1| antitermination NusB domain-containing protein [Arabidopsis thaliana]_x0001_gi|15450968|gb|AAK96755.1| putative protein [Arabidopsis thaliana]_x0001_gi|30984514|gb|AAP42720.1| At4g26370 [Arabidopsis thaliana]_x0001_gi|332659789|gb|AEE85189.1| antitermination NusB domain-containing protein [Arabidopsis thaliana]	3e-94	2.5485	<0.01
UP12_923	gi|15241674|ref|NP_195827.1| WALL-associated receptor kinase-like 20 [Arabidopsis thaliana]_x0001_gi|75335716|sp|Q9LZM4.1|WAKLQ_ARATH RecName: Full=Wall-associated receptor kinase-like 20; Flags: Precursor_x0001_gi|7340681|emb|CAB82980.1| putative protein kinase [Arabidopsis thaliana]_x0001_gi|332003045|gb|AED90428.1| WALL-associated receptor kinase-like 20 [Arabidopsis thaliana]	6e-72	5.598	<0.01		UP12_4193	gi|22331230|ref|NP_188746.2| ABC transporter G family member 15 [Arabidopsis thaliana]_x0001_gi|109896158|sp|Q8RWI9.2|AB15G_ARATH RecName: Full=ABC transporter G family member 15; Short=ABC transporter ABCG.15; Short=AtABCG15; AltName: Full=White-brown complex homolog protein 15; Short=AtWBC15; AltName: Full=White-brown complex homolog protein 22; Short=AtWBC22_x0001_gi|332642938|gb|AEE76459.1| A…	2e-54	2.5461	<0.01
UP12_11668	gi|1890152|emb|CAA63266.1| allene oxide synthase [Arabidopsis thaliana]	3e-68	5.594	<0.01		UP12_8872	gi|30680774|ref|NP_172344.2| putative ADP-ribosylation factor GTPase-activating protein AGD14 [Arabidopsis thaliana]_x0001_gi|19698913|gb|AAL91192.1| unknown protein [Arabidopsis thaliana]_x0001_gi|30725470|gb|AAP37757.1| At1g08690 [Arabidopsis thaliana]_x0001_gi|332190211|gb|AEE28332.1| putative ADP-ribosylation factor GTPase-activating protein AGD14 [Arabidopsis thaliana]	2e-26	2.5443	<0.01
UP12_20344	gi|12324475|gb|AAG52195.1|AC021199_1 putative hydroxymethyltransferase; 49598-47322 [Arabidopsis thaliana]	1e-18	5.593	<0.01		UP12_1497	gi|15234162|ref|NP_195061.1| Tic22-like family protein [Arabidopsis thaliana]_x0001_gi|75213572|sp|Q9SZB2.1|TIC22_ARATH RecName: Full=Protein TIC 22, chloroplastic; AltName: Full=Translocon at the inner envelope membrane of chloroplasts 22; Short=AtTIC22; Flags: Precursor_x0001_gi|4490302|emb|CAB38793.1| Tic22-like protein [Arabidopsis thaliana]_x0001_gi|7270283|emb|CAB80052.1| Tic22-like protein…	1e-101	2.54	<0.01
UP12_4313	gi|4056496|gb|AAC98062.1| unknown protein [Arabidopsis thaliana]	2e-95	5.576	<0.01		UP12_15947	gi|15240485|ref|NP_200334.1| microtubule-associated protein 65-1 [Arabidopsis thaliana]_x0001_gi|75171506|sp|Q9FLP0.1|MA651_ARATH RecName: Full=65-kDa microtubule-associated protein 1; Short=AtMAP65-1_x0001_gi|9758120|dbj|BAB08592.1| unnamed protein product [Arabidopsis thaliana]_x0001_gi|28416713|gb|AAO42887.1| At5g55230 [Arabidopsis thaliana]_x0001_gi|110735819|dbj|BAE99886.1| hypothetical prot…	1e-164	2.5393	<0.01
UP12_12928	gi|15227078|ref|NP_180499.1| highly ABA-induced PP2C protein 3 [Arabidopsis thaliana]_x0001_gi|75339108|sp|Q9ZW21.1|P2C24_ARATH RecName: Full=Probable protein phosphatase 2C 24; Short=AtPP2C24_x0001_gi|3980397|gb|AAC95200.1| putative protein phosphatase 2C [Arabidopsis thaliana]_x0001_gi|63003860|gb|AAY25459.1| At2g29380 [Arabidopsis thaliana]_x0001_gi|66841370|gb|AAY57322.1| At2g29380 [Arabidops…	1e-142	5.5603	<0.01		UP12_25880	gi|7576358|dbj|BAA94549.1| response regulator 11 [Arabidopsis thaliana]	2e-86	2.5234	<0.01
UP12_12807	gi|21553694|gb|AAM62787.1| phytoene synthase [Arabidopsis thaliana]	5e-76	5.5052	<0.01		UP12_22635	gi|20466388|gb|AAM20511.1| putative chloroplast outer membrane protein [Arabidopsis thaliana]	1e-107	2.5219	<0.01
UP12_6198	gi|12322163|gb|AAG51119.1|AC069144_16 dormancy related protein, putative [Arabidopsis thaliana]	1e-149	5.4697	<0.01		UP12_27595	#N/A	1e-18	2.5183	<0.01
UP12_11555	gi|14596075|gb|AAK68765.1| Unknown protein [Arabidopsis thaliana]_x0001_gi|25083878|gb|AAN72130.1| Unknown protein [Arabidopsis thaliana]	4e-63	5.4571	<0.01		UP12_9799	gi|79315809|ref|NP_001030902.1| ATP-dependent caseinolytic (Clp) protease/crotonase family protein [Arabidopsis thaliana]_x0001_gi|332646551|gb|AEE80072.1| ATP-dependent caseinolytic (Clp) protease/crotonase family protein [Arabidopsis thaliana]	1e-76	2.5158	<0.01
UP12_15448	gi|15236667|ref|NP_192634.1| protein EXORDIUM [Arabidopsis thaliana]_x0001_gi|20271142|gb|AAM18526.1|AF496655_1 cell cycle-related protein [Arabidopsis thaliana]_x0001_gi|4325369|gb|AAD17365.1| T3H13.3 gene product [Arabidopsis thaliana]_x0001_gi|7267537|emb|CAB78019.1| putative phi-1-like phosphate-induced protein [Arabidopsis thaliana]_x0001_gi|15450812|gb|AAK96677.1| Unknown protein [Arabidops…	1e-79	5.3993	<0.01		UP12_24583	gi|9758284|dbj|BAB08808.1| unnamed protein product [Arabidopsis thaliana]	2e-21	2.5107	<0.01
UP12_6926	#N/A	1e-09	5.3686	<0.01		UP12_9838	gi|18404934|ref|NP_565899.1| Euonymus lectin S3 [Arabidopsis thaliana]_x0001_gi|15724197|gb|AAL06490.1|AF411801_1 At2g39050/T7F6.22 [Arabidopsis thaliana]_x0001_gi|20147403|gb|AAM10411.1| At2g39050/T7F6.22 [Arabidopsis thaliana]_x0001_gi|20197446|gb|AAC79615.2| expressed protein [Arabidopsis thaliana]_x0001_gi|21593493|gb|AAM65460.1| unknown [Arabidopsis thaliana]_x0001_gi|330254536|gb|AEC09630.1…	2e-33	2.4867	<0.01
UP12_25585	gi|15027981|gb|AAK76521.1| putative Dof zinc finger protein [Arabidopsis thaliana]	8e-56	5.3604	<0.01		UP12_9011	gi|882341|gb|AAA87790.1| LRP1 [Arabidopsis thaliana]	4e-52	2.4751	<0.01
UP12_15413	gi|26451013|dbj|BAC42613.1| unknown protein [Arabidopsis thaliana]_x0001_gi|28950999|gb|AAO63423.1| At3g18710 [Arabidopsis thaliana]	6e-49	5.3082	<0.01		UP12_27594	gi|222423356|dbj|BAH19652.1| AT3G06340 [Arabidopsis thaliana]	1e-39	2.4677	<0.01
UP12_14655	gi|15231538|ref|NP_189261.1| cytochrome P450 71B34 [Arabidopsis thaliana]_x0001_gi|13878379|sp|Q9LIP6.1|C71BV_ARATH RecName: Full=Cytochrome P450 71B34_x0001_gi|9294288|dbj|BAB02190.1| cytochrome P450 [Arabidopsis thaliana]_x0001_gi|332643622|gb|AEE77143.1| cytochrome P450 71B34 [Arabidopsis thaliana]	2e-30	5.275	<0.01		UP12_11052	gi|15215664|gb|AAK91377.1| AT5g25110/T11H3_120 [Arabidopsis thaliana]_x0001_gi|25090076|gb|AAN72221.1| At5g25110/T11H3_120 [Arabidopsis thaliana]	1e-145	2.4641	<0.01
UP12_5494	gi|15240075|ref|NP_201477.1| succinate dehydrogenase [ubiquinone] flavoprotein subunit 1 [Arabidopsis thaliana]_x0001_gi|20454872|sp|O82663.1|DHSA1_ARATH RecName: Full=Succinate dehydrogenase [ubiquinone] flavoprotein subunit 1, mitochondrial; AltName: Full=Flavoprotein subunit 1 of complex II; Short=FP; Flags: Precursor_x0001_gi|13605885|gb|AAK32928.1|AF367341_1 AT5g66760/MSN2_16 [Arabidopsis th…	3e-99	5.2741	<0.01		UP12_9729	gi|9294105|dbj|BAB01956.1| GTP-binding protein-like [Arabidopsis thaliana]	9e-63	2.4499	<0.01
UP12_519	gi|240255888|ref|NP_193326.4| protein DROUGHT-INDUCED 21 [Arabidopsis thaliana]_x0001_gi|469112|emb|CAA55322.1| Di21 [Arabidopsis thaliana]_x0001_gi|27808634|gb|AAO24597.1| At4g15910 [Arabidopsis thaliana]_x0001_gi|332658265|gb|AEE83665.1| drought-induced 21 protein [Arabidopsis thaliana]	4e-37	5.1917	<0.01		UP12_4657	gi|18394637|ref|NP_564059.1| plasmodesmata callose-binding protein 3 [Arabidopsis thaliana]_x0001_gi|9795591|gb|AAF98409.1|AC026238_1 Hypothetical protein [Arabidopsis thaliana]_x0001_gi|21592752|gb|AAM64701.1| unknown [Arabidopsis thaliana]_x0001_gi|30017221|gb|AAP12844.1| At1g18650 [Arabidopsis thaliana]_x0001_gi|110736436|dbj|BAF00186.1| predicted GPI-anchored protein [Arabidopsis thaliana]_x0…	8e-59	2.4363	<0.01
UP12_29214	gi|23397279|gb|AAN31921.1| putatative tyrosine aminotransferase [Arabidopsis thaliana]	2e-60	5.1201	<0.01		UP12_440	gi|15232625|ref|NP_190258.1| protein TOC75-3 [Arabidopsis thaliana]_x0001_gi|75207662|sp|Q9STE8.1|TC753_ARATH RecName: Full=Protein TOC75-3, chloroplastic; AltName: Full=75 kDa translocon at the outer-envelope-membrane of chloroplasts 3; Short=AtTOC75-III; Flags: Precursor_x0001_gi|5541685|emb|CAB51191.1| chloroplast import-associated channel homolog [Arabidopsis thaliana]_x0001_gi|22022564|gb|AA…	0	2.436	<0.01
UP12_3210	gi|15235269|ref|NP_193738.1| polygalacturonase QRT3 [Arabidopsis thaliana]_x0001_gi|145333456|ref|NP_001078410.1| polygalacturonase QRT3 [Arabidopsis thaliana]_x0001_gi|75098717|sp|O49432.1|QRT3_ARATH RecName: Full=Polygalacturonase QRT3; Short=AtQRT3; Short=PG QRT3; AltName: Full=Pectinase QRT3; AltName: Full=Protein QUARTET 3; Flags: Precursor_x0001_gi|2827659|emb|CAA16613.1| putative protein […	4e-57	5.0839	<0.01		UP12_28268	gi|334184696|ref|NP_001189681.1| AICARFT/IMPCHase bienzyme family protein [Arabidopsis thaliana]_x0001_gi|3033398|gb|AAC12842.1| putative phosphoribosylaminoimidazolecarboxamide formyltransferase [Arabidopsis thaliana]_x0001_gi|330253961|gb|AEC09055.1| AICARFT/IMPCHase bienzyme family protein [Arabidopsis thaliana]	3e-79	2.4243	<0.01
UP12_13284	gi|15218794|ref|NP_171839.1| 1-aminocyclopropane-1-carboxylate oxidase-like 4 [Arabidopsis thaliana]_x0001_gi|75249776|sp|Q94A78.1|ACCH4_ARATH RecName: Full=1-aminocyclopropane-1-carboxylate oxidase homolog 4_x0001_gi|15146296|gb|AAK83631.1| At1g03400/F21B7_31 [Arabidopsis thaliana]_x0001_gi|22137088|gb|AAM91389.1| At1g03400/F21B7_31 [Arabidopsis thaliana]_x0001_gi|332189447|gb|AEE27568.1| 1-amin…	1e-120	5.0806	<0.01		UP12_14060	gi|62320136|dbj|BAD94330.1| hypothetical protein [Arabidopsis thaliana]	2e-72	2.4179	<0.01
UP12_20235	gi|15236529|ref|NP_192597.1| heavy-metal-associated domain-containing protein [Arabidopsis thaliana]_x0001_gi|3377812|gb|AAC28185.1| contains similarity to heavy-metal-associated domain containing proteins (Pfam: HMA.hm, score: 12.02) [Arabidopsis thaliana]_x0001_gi|7267499|emb|CAB77982.1| putative metal-binding isoprenylated protein [Arabidopsis thaliana]_x0001_gi|17979353|gb|AAL49902.1| putativ…	8e-19	5.0514	<0.01		UP12_13092	gi|79327065|ref|NP_001031840.1| folylpolyglutamate synthase 1 [Arabidopsis thaliana]_x0001_gi|332003567|gb|AED90950.1| folylpolyglutamate synthase [Arabidopsis thaliana]	0	2.4024	<0.01
UP12_10981	gi|15218007|ref|NP_175581.1| DOF zinc finger protein 1 [Arabidopsis thaliana]_x0001_gi|55584034|sp|O82155.1|DOF17_ARATH RecName: Full=Dof zinc finger protein DOF1.7; Short=AtDOF1.7_x0001_gi|12321673|gb|AAG50875.1|AC025294_13 dof zinc finger protein [Arabidopsis thaliana]_x0001_gi|3608261|dbj|BAA33196.1| dof zinc finger protein [Arabidopsis thaliana]_x0001_gi|107738211|gb|ABF83662.1| At1g51700 [Ar…	1e-36	5.0312	<0.01		UP12_15152	gi|15237339|ref|NP_197143.1| chloroplastic acetylcoenzyme A carboxylase 1 [Arabidopsis thaliana]_x0001_gi|17380471|sp|Q42533.2|BCCP1_ARATH RecName: Full=Biotin carboxyl carrier protein of acetyl-CoA carboxylase 1, chloroplastic; Short=AtBCCP1; Short=BCCP-1; Flags: Precursor_x0001_gi|8886873|gb|AAF80594.1|AF236873_1 biotin carboxyl carrier protein isoform 1 [Arabidopsis thaliana]_x0001_gi|9759121|…	1e-107	2.3992	<0.01
UP12_17492	gi|21617945|gb|AAM66995.1| unknown [Arabidopsis thaliana]	6e-80	5.0099	<0.01		UP12_5779	gi|15241720|ref|NP_195843.1| haloacid dehalogenase-like hydrolase superfamily protein [Arabidopsis thaliana]_x0001_gi|30679562|ref|NP_850754.1| haloacid dehalogenase-like hydrolase superfamily protein [Arabidopsis thaliana]_x0001_gi|7340697|emb|CAB82996.1| putative protein [Arabidopsis thaliana]_x0001_gi|107738426|gb|ABF83695.1| At5g02230 [Arabidopsis thaliana]_x0001_gi|110738717|dbj|BAF01283.1| …	1e-138	2.3918	<0.01
UP12_15414	#N/A	1e-26	4.9808	<0.01		UP12_22332	#N/A	6e-08	2.378	<0.01
UP12_29073	gi|15233947|ref|NP_192695.1| calcium-dependent protein kinase 4 [Arabidopsis thaliana]_x0001_gi|75319415|sp|Q38869.1|CDPK4_ARATH RecName: Full=Calcium-dependent protein kinase 4; AltName: Full=Calmodulin-domain protein kinase CDPK isoform 4_x0001_gi|1399267|gb|AAB03243.1| calmodulin-domain protein kinase CDPK isoform 4, partial [Arabidopsis thaliana]_x0001_gi|7267652|emb|CAB78080.1| calmodulin-do…	4e-25	4.9675	<0.01		UP12_15966	gi|21553541|gb|AAM62634.1| lipid transfer protein, putative [Arabidopsis thaliana]	2e-48	2.3683	<0.01
UP12_20650	gi|15238315|ref|NP_201302.1| mitochondrial substrate carrier family protein [Arabidopsis thaliana]_x0001_gi|75311621|sp|Q9LV81.1|BRTL3_ARATH RecName: Full=Probable mitochondrial adenine nucleotide transporter BTL3; AltName: Full=Adenine nucleotide transporter BT1-like protein 3_x0001_gi|8843761|dbj|BAA97309.1| mitochondrial carrier protein-like [Arabidopsis thaliana]_x0001_gi|30793972|gb|AAP40437…	1e-110	4.9567	<0.01		UP12_7490	gi|15238586|ref|NP_198420.1| FIMBRIN5 [Arabidopsis thaliana]_x0001_gi|59797968|sp|Q9FKI0.1|FIMB2_ARATH RecName: Full=Fimbrin-like protein 2_x0001_gi|9758643|dbj|BAB09267.1| fimbrin [Arabidopsis thaliana]_x0001_gi|15027847|gb|AAK76454.1| putative fimbrin protein [Arabidopsis thaliana]_x0001_gi|23296651|gb|AAN13139.1| putative fimbrin protein [Arabidopsis thaliana]_x0001_gi|332006624|gb|AED94007.1|…	9e-63	2.3653	<0.01
UP12_21438	gi|15222739|ref|NP_173983.1| C2H2-like zinc finger protein [Arabidopsis thaliana]_x0001_gi|9797768|gb|AAF98586.1|AC013427_29 Contains similarity to C2H2 zinc finger protein (PEThy;ZPT4-2) from Petunia hybrida gb|AB000456 and contains three Zinc finger (C2H2 type) PF|00096 motifs [Arabidopsis thaliana]_x0001_gi|225897972|dbj|BAH30318.1| hypothetical protein [Arabidopsis thaliana]_x0001_gi|33219258…	4e-22	4.9321	<0.01		UP12_20841	gi|19310570|gb|AAL85018.1| unknown protein [Arabidopsis thaliana]	5e-94	2.3561	<0.01
UP12_7433	gi|15236577|ref|NP_194917.1| armadillo/beta-catenin-like repeat-containing protein [Arabidopsis thaliana]_x0001_gi|334187073|ref|NP_001190883.1| armadillo/beta-catenin-like repeat-containing protein [Arabidopsis thaliana]_x0001_gi|4584528|emb|CAB40759.1| putative protein [Arabidopsis thaliana]_x0001_gi|7270092|emb|CAB79907.1| putative protein [Arabidopsis thaliana]_x0001_gi|110736926|dbj|BAF00420…	3e-70	4.8817	<0.01		UP12_8400	gi|21592490|gb|AAM64440.1| unknown [Arabidopsis thaliana]	5e-54	2.3416	<0.01
UP12_8383	gi|18394453|ref|NP_564017.1| uncharacterized protein [Arabidopsis thaliana]_x0001_gi|160198090|sp|Q8VZQ3.2|CSPL3_ARATH RecName: Full=CASP-like protein At1g17200_x0001_gi|5734748|gb|AAD50013.1|AC007651_8 Unknown protein [Arabidopsis thaliana]_x0001_gi|21555505|gb|AAM63874.1| unknown [Arabidopsis thaliana]_x0001_gi|23297373|gb|AAN12953.1| unknown protein [Arabidopsis thaliana]_x0001_gi|332191436|gb…	6e-67	4.8754	<0.01		UP12_10338	gi|22328255|ref|NP_192188.2| GTP-binding protein [Arabidopsis thaliana]_x0001_gi|23297397|gb|AAN12960.1| unknown protein [Arabidopsis thaliana]_x0001_gi|332656830|gb|AEE82230.1| GTP-binding protein [Arabidopsis thaliana]	1e-38	2.3315	<0.01
UP12_9439	gi|15236153|ref|NP_195185.1| G-box binding factor 6 [Arabidopsis thaliana]_x0001_gi|3096928|emb|CAA18838.1| bZIP transcription factor ATB2 [Arabidopsis thaliana]_x0001_gi|7270409|emb|CAB80176.1| bZIP transcription factor ATB2 [Arabidopsis thaliana]_x0001_gi|17381046|gb|AAL36335.1| putative bZIP transcription factor ATB2 [Arabidopsis thaliana]_x0001_gi|20465863|gb|AAM20036.1| putative bZIP transcr…	6e-55	4.8712	<0.01		UP12_7238	gi|10177193|dbj|BAB10327.1| isoleucyl-tRNA synthetase [Arabidopsis thaliana]	1e-116	2.326	<0.01
UP12_26154	gi|21593424|gb|AAM65391.1| fatty acid elongase-like protein (cer2-like) [Arabidopsis thaliana]	2e-61	4.822	<0.01		UP12_28177	#N/A		2.3231	<0.01
UP12_7210	gi|15236577|ref|NP_194917.1| armadillo/beta-catenin-like repeat-containing protein [Arabidopsis thaliana]_x0001_gi|334187073|ref|NP_001190883.1| armadillo/beta-catenin-like repeat-containing protein [Arabidopsis thaliana]_x0001_gi|4584528|emb|CAB40759.1| putative protein [Arabidopsis thaliana]_x0001_gi|7270092|emb|CAB79907.1| putative protein [Arabidopsis thaliana]_x0001_gi|110736926|dbj|BAF00420…	2e-93	4.8094	<0.01		UP12_3824	gi|30687607|ref|NP_194477.2| E3 ubiquitin-protein ligase RMA3 [Arabidopsis thaliana]_x0001_gi|75328843|sp|Q8GUK7.1|RMA3_ARATH RecName: Full=E3 ubiquitin-protein ligase RMA3; AltName: Full=Protein RING membrane-anchor 3_x0001_gi|27311647|gb|AAO00789.1| putative RING zinc finger protein [Arabidopsis thaliana]_x0001_gi|30023720|gb|AAP13393.1| At4g27470 [Arabidopsis thaliana]_x0001_gi|66865952|gb|AAY…	4e-68	2.3222	<0.01
UP12_27060	gi|12321875|gb|AAG50971.1|AC073395_13 hypothetical protein; 31765-30152 [Arabidopsis thaliana]	7e-51	4.7864	<0.01		UP12_1045	gi|18407105|ref|NP_566080.1| uncharacterized protein [Arabidopsis thaliana]_x0001_gi|4415936|gb|AAD20166.1| expressed protein [Arabidopsis thaliana]_x0001_gi|330255625|gb|AEC10719.1| uncharacterized protein AT2G46550 [Arabidopsis thaliana]	4e-52	2.3183	<0.01
UP12_17237	gi|21593586|gb|AAM65553.1| putative MYB family transcription factor [Arabidopsis thaliana]	3e-91	4.7859	<0.01		UP12_11500	#N/A	2e-23	2.3156	<0.01
UP12_24682	gi|334183371|ref|NP_001185248.1| uncharacterized protein [Arabidopsis thaliana]_x0001_gi|332195245|gb|AEE33366.1| uncharacterized protein AT1G56230 [Arabidopsis thaliana]	4e-37	4.7763	<0.01		UP12_10313	gi|15223138|ref|NP_177794.1| 12-oxophytodienoate reductase 1 [Arabidopsis thaliana]_x0001_gi|62900695|sp|Q8LAH7.2|OPR1_ARATH RecName: Full=12-oxophytodienoate reductase 1; AltName: Full=12-oxophytodienoate-10,11-reductase 1; Short=AtOPR1; Short=OPDA-reductase 1; AltName: Full=FS-AT-I_x0001_gi|47169454|pdb|1VJI|A Chain A, Gene Product Of At1g76680 From Arabidopsis Thaliana_x0001_gi|150261456|pdb|2…	1e-147	2.3134	<0.01
UP12_3246	#N/A	3e-15	4.747	<0.01		UP12_10837	gi|15236251|ref|NP_195231.1| WD-40 repeat-containing protein MSI3 [Arabidopsis thaliana]_x0001_gi|12644054|sp|O22469.2|MSI3_ARATH RecName: Full=WD-40 repeat-containing protein MSI3_x0001_gi|2924516|emb|CAA17770.1| WD-40 repeat protein (MSI3) [Arabidopsis thaliana]_x0001_gi|7270456|emb|CAB80222.1| WD-40 repeat protein (MSI3) [Arabidopsis thaliana]_x0001_gi|57222170|gb|AAW38992.1| At4g35050 [Arabid…	3e-95	2.307	<0.01
UP12_6142	gi|15234985|ref|NP_192763.1| heat shock protein 22 [Arabidopsis thaliana]_x0001_gi|75281779|sp|Q38806.1|HSP22_ARATH RecName: Full=22.0 kDa heat shock protein; Short=AtHsp22.0; Flags: Precursor_x0001_gi|511796|gb|AAA19931.1| AtHSP22.0 [Arabidopsis thaliana]_x0001_gi|3695402|gb|AAC62802.1| contains similarity to heat shock hsp20 proteins (Pfam: PF00011, E=1.2e-46 [Arabidopsis thaliana]_x0001_gi|453…	8e-85	4.738	<0.01		UP12_8926	gi|15027957|gb|AAK76509.1| putative arginine/serine-rich protein [Arabidopsis thaliana]	1e-130	2.2756	<0.01
UP12_11816	gi|21618197|gb|AAM67247.1| putative aminotransferase [Arabidopsis thaliana]	1e-90	4.7376	<0.01		UP12_14232	gi|15228825|ref|NP_188906.1| pentatricopeptide repeat-containing protein [Arabidopsis thaliana]_x0001_gi|75274241|sp|Q9LUJ4.1|PP248_ARATH RecName: Full=Pentatricopeptide repeat-containing protein At3g22670, mitochondrial; Flags: Precursor_x0001_gi|9279685|dbj|BAB01242.1| unnamed protein product [Arabidopsis thaliana]_x0001_gi|332643142|gb|AEE76663.1| pentatricopeptide repeat-containing protein [A…	9e-70	2.274	<0.01
UP12_4801	gi|21593518|gb|AAM65485.1| putative GDSL-motif lipase/hydrolase [Arabidopsis thaliana]	1e-140	4.6813	<0.01		UP12_14477	gi|42571909|ref|NP_974045.1| E3 ubiquitin-protein ligase ORTHRUS 2 [Arabidopsis thaliana]_x0001_gi|332195349|gb|AEE33470.1| E3 ubiquitin-protein ligase ORTHRUS 2 [Arabidopsis thaliana]	3e-84	2.2716	<0.01
UP12_3204	gi|15240086|ref|NP_199221.1| basic leucine zipper transcription factor [Arabidopsis thaliana]_x0001_gi|9758567|dbj|BAB09068.1| unnamed protein product [Arabidopsis thaliana]_x0001_gi|18175622|gb|AAL59898.1| unknown protein [Arabidopsis thaliana]_x0001_gi|20465651|gb|AAM20294.1| unknown protein [Arabidopsis thaliana]_x0001_gi|28317385|tpe|CAD29862.1| TPA: basic leucine zipper transcription factor …	4e-62	4.643	<0.01		UP12_11199	gi|4586251|emb|CAB40992.1| putative protein [Arabidopsis thaliana]_x0001_gi|7267976|emb|CAB78317.1| putative protein [Arabidopsis thaliana]	2e-71	2.271	<0.01
UP12_6402	gi|26449570|dbj|BAC41911.1| unknown protein [Arabidopsis thaliana]	1e-69	4.631	<0.01		UP12_16201	gi|51971250|dbj|BAD44317.1| unknown protein [Arabidopsis thaliana]	1e-127	2.2628	<0.01
UP12_21730	#N/A		4.6267	<0.01		UP12_6929	#N/A	1e-27	2.2612	<0.01
UP12_3315	#N/A	6e-28	4.6077	<0.01		UP12_5480	gi|18412722|ref|NP_567273.1| cardiolipin synthase [Arabidopsis thaliana]_x0001_gi|16604581|gb|AAL24147.1| putative phosphatidylglycerotransferase [Arabidopsis thaliana]_x0001_gi|20258985|gb|AAM14208.1| putative phosphatidylglycerotransferase [Arabidopsis thaliana]_x0001_gi|332657035|gb|AEE82435.1| cardiolipin synthase [Arabidopsis thaliana]	2e-75	2.2423	<0.01
UP12_20428	gi|30695682|ref|NP_191845.2| alpha/beta-Hydrolases superfamily protein [Arabidopsis thaliana]_x0001_gi|332646882|gb|AEE80403.1| alpha/beta-Hydrolases superfamily protein [Arabidopsis thaliana]	9e-76	4.549	<0.01		UP12_10586	gi|42564975|ref|NP_188410.2| molecular chaperone Hsp40/DnaJ family protein [Arabidopsis thaliana]_x0001_gi|115646890|gb|ABJ17154.1| At3g17830 [Arabidopsis thaliana]_x0001_gi|332642491|gb|AEE76012.1| molecular chaperone Hsp40/DnaJ family protein [Arabidopsis thaliana]	1e-123	2.2197	<0.01
UP12_15845	gi|15236282|ref|NP_195242.1| O-methyltransferase family protein [Arabidopsis thaliana]_x0001_gi|4455342|emb|CAB36723.1| O-methyltransferase-like protein [Arabidopsis thaliana]_x0001_gi|7270467|emb|CAB80233.1| O-methyltransferase-like protein [Arabidopsis thaliana]_x0001_gi|20466674|gb|AAM20654.1| O-methyltransferase-like protein [Arabidopsis thaliana]_x0001_gi|23198188|gb|AAN15621.1| O-methyltran…	1e-139	4.5114	<0.01		UP12_14369	gi|10177044|dbj|BAB10456.1| RNA helicase [Arabidopsis thaliana]	1e-108	2.2107	<0.01
UP12_25969	gi|3608153|gb|AAC36186.1| hypothetical protein [Arabidopsis thaliana]	1e-64	4.4685	<0.01		UP12_15105	gi|22331918|ref|NP_191887.2| serine/threonine-protein kinase Nek4 [Arabidopsis thaliana]_x0001_gi|186511371|ref|NP_001118899.1| serine/threonine-protein kinase Nek4 [Arabidopsis thaliana]_x0001_gi|75330776|sp|Q8RXT4.1|NEK4_ARATH RecName: Full=Serine/threonine-protein kinase Nek4; AltName: Full=NimA-related protein kinase 4; Short=AtNek4_x0001_gi|19347939|gb|AAL86305.1| unknown protein [Arabidopsi…	1e-157	2.1864	<0.01
UP12_22369	gi|15239011|ref|NP_199075.1| uncharacterized protein [Arabidopsis thaliana]_x0001_gi|10177139|dbj|BAB10499.1| unnamed protein product [Arabidopsis thaliana]_x0001_gi|52354487|gb|AAU44564.1| hypothetical protein AT5G42610 [Arabidopsis thaliana]_x0001_gi|55740675|gb|AAV63930.1| hypothetical protein At5g42610 [Arabidopsis thaliana]_x0001_gi|332007452|gb|AED94835.1| uncharacterized protein AT5G42610 …	2e-81	4.4579	<0.01		UP12_8605	gi|334187954|ref|NP_001190402.1| DEAD-box ATP-dependent RNA helicase 3 [Arabidopsis thaliana]_x0001_gi|332006183|gb|AED93566.1| DEAD-box ATP-dependent RNA helicase 3 [Arabidopsis thaliana]	0	2.1791	<0.01
UP12_2143	gi|15236529|ref|NP_192597.1| heavy-metal-associated domain-containing protein [Arabidopsis thaliana]_x0001_gi|3377812|gb|AAC28185.1| contains similarity to heavy-metal-associated domain containing proteins (Pfam: HMA.hm, score: 12.02) [Arabidopsis thaliana]_x0001_gi|7267499|emb|CAB77982.1| putative metal-binding isoprenylated protein [Arabidopsis thaliana]_x0001_gi|17979353|gb|AAL49902.1| putativ…	2e-62	4.4518	<0.01		UP12_25833	gi|334186712|ref|NP_001190774.1| Pentatricopeptide repeat domain-containing protein [Arabidopsis thaliana]_x0001_gi|223635614|sp|P0C8Q3.1|PP326_ARATH RecName: Full=Pentatricopeptide repeat-containing protein At4g19890_x0001_gi|332658842|gb|AEE84242.1| Pentatricopeptide repeat domain-containing protein [Arabidopsis thaliana]	5e-87	2.1769	<0.01
UP12_16710	#N/A	5e-05	4.4051	<0.01		UP12_10081	gi|30698883|ref|NP_849879.1| probable phenylalanine--tRNA ligase beta subunit [Arabidopsis thaliana]_x0001_gi|332197218|gb|AEE35339.1| probable phenylalanine--tRNA ligase beta subunit [Arabidopsis thaliana]	0	2.1671	<0.01
UP12_14173	gi|21536600|gb|AAM60932.1| putative disease resistance protein [Arabidopsis thaliana]	2e-56	4.3753	<0.01		UP12_14616	#N/A	2e-65	2.1553	<0.01
UP12_6111	gi|15230558|ref|NP_190736.1| short-chain dehydrogenase reductase 2a [Arabidopsis thaliana]_x0001_gi|75313292|sp|Q9SCU0.1|SDR2A_ARATH RecName: Full=Short-chain dehydrogenase reductase 2a; Short=AtSDR2a_x0001_gi|6580150|emb|CAB63154.1| short-chain alcohol dehydrogenase-like protein [Arabidopsis thaliana]_x0001_gi|332645305|gb|AEE78826.1| short-chain dehydrogenase reductase 2a [Arabidopsis thaliana]	1e-117	4.3725	<0.01		UP12_27410	gi|62320466|dbj|BAD94972.1| putative protein [Arabidopsis thaliana]	1e-95	2.1396	<0.01
UP12_28611	gi|17065148|gb|AAL32728.1| fatty acid multifunctional protein (AtMFP2) [Arabidopsis thaliana]	1e-102	4.3663	<0.01		UP12_24725	gi|145331722|ref|NP_001078088.1| uncharacterized protein [Arabidopsis thaliana]_x0001_gi|332640197|gb|AEE73718.1| uncharacterized protein AT3G01810 [Arabidopsis thaliana]	7e-76	2.1275	<0.01
UP12_19113	gi|18409540|ref|NP_564988.1| uncharacterized protein [Arabidopsis thaliana]_x0001_gi|3176675|gb|AAC18798.1| F17O7.4 [Arabidopsis thaliana]_x0001_gi|15010576|gb|AAK73947.1| At1g70420/F17O7_4 [Arabidopsis thaliana]_x0001_gi|21700801|gb|AAM70524.1| At1g70420/F17O7_4 [Arabidopsis thaliana]_x0001_gi|332196939|gb|AEE35060.1| uncharacterized protein AT1G70420 [Arabidopsis thaliana]	2e-13	4.3204	<0.01		UP12_11069	gi|42565501|ref|NP_190002.2| Outer membrane OMP85 family protein [Arabidopsis thaliana]_x0001_gi|56121918|gb|AAV74240.1| At3g44160 [Arabidopsis thaliana]_x0001_gi|60543353|gb|AAX22274.1| At3g44160 [Arabidopsis thaliana]_x0001_gi|332644349|gb|AEE77870.1| Outer membrane OMP85 family protein [Arabidopsis thaliana]	3e-75	2.1215	<0.01
UP12_20529	#N/A	8e-40	4.306	<0.01		UP12_21750	gi|18400978|ref|NP_565613.1| uncharacterized protein [Arabidopsis thaliana]_x0001_gi|15294292|gb|AAK95323.1|AF410337_1 At2g25920/F17H15.5 [Arabidopsis thaliana]_x0001_gi|20197362|gb|AAC42240.2| expressed protein [Arabidopsis thaliana]_x0001_gi|23507801|gb|AAN38704.1| At2g25920/F17H15.5 [Arabidopsis thaliana]_x0001_gi|330252679|gb|AEC07773.1| uncharacterized protein AT2G25920 [Arabidopsis thaliana]	4e-95	2.1174	<0.01
UP12_9978	gi|62320826|dbj|BAD93771.1| pyruvate kinase [Arabidopsis thaliana]	8e-80	4.2826	<0.01		UP12_17498	gi|18423468|ref|NP_568784.1| tetratricopeptide repeat-containing protein [Arabidopsis thaliana]_x0001_gi|53828571|gb|AAU94395.1| At5g53080 [Arabidopsis thaliana]_x0001_gi|332008918|gb|AED96301.1| tetratricopeptide repeat-containing protein [Arabidopsis thaliana]	9e-90	2.1141	<0.01
UP12_26798	#N/A	6e-05	4.2726	<0.01		UP12_10345	gi|12322205|gb|AAG51141.1|AC069273_12 deoxyguanosine kinase, putative [Arabidopsis thaliana]	1e-111	2.1115	<0.01
UP12_14221	#N/A	1e-18	4.2609	<0.01		UP12_17720	gi|15227185|ref|NP_179230.1| bifunctional dihydrofolate reductase-thymidylate synthase 1 [Arabidopsis thaliana]_x0001_gi|21264432|sp|Q05762.2|DRTS1_ARATH RecName: Full=Bifunctional dihydrofolate reductase-thymidylate synthase 1; Short=DHFR-TS 1; Includes: RecName: Full=Dihydrofolate reductase; Includes: RecName: Full=Thymidylate synthase_x0001_gi|4544392|gb|AAD22302.1| dihydrofolate reductase-thy…	1e-104	2.09	<0.01
UP12_16292	gi|211926830|dbj|BAG82628.1| beta-amyrin synthase [Arabidopsis thaliana]	1e-105	4.2575	<0.01		UP12_24001	gi|22330347|ref|NP_176278.2| uncharacterized protein [Arabidopsis thaliana]_x0001_gi|75161525|sp|Q8VYR3.1|TBL2_ARATH RecName: Full=Protein trichome birefringence-like 2_x0001_gi|17979149|gb|AAL49770.1| unknown protein [Arabidopsis thaliana]_x0001_gi|22136764|gb|AAM91701.1| unknown protein [Arabidopsis thaliana]_x0001_gi|332195612|gb|AEE33733.1| uncharacterized protein AT1G60790 [Arabidopsis thali…	3e-73	2.0841	<0.01
UP12_16671	#N/A		4.2445	<0.01		UP12_14003	gi|15240317|ref|NP_198008.1| TCP-1/cpn60 chaperonin family protein [Arabidopsis thaliana]_x0001_gi|27754225|gb|AAO22566.1| putative chaperonin gamma chain [Arabidopsis thaliana]_x0001_gi|332006171|gb|AED93554.1| TCP-1/cpn60 chaperonin family protein [Arabidopsis thaliana]	6e-95	2.0785	<0.01
UP12_16279	gi|15233958|ref|NP_195009.1| serine/threonine-protein kinase aurora-1 [Arabidopsis thaliana]_x0001_gi|75335736|sp|Q9M077.1|AUR1_ARATH RecName: Full=Serine/threonine-protein kinase Aurora-1; Short=AtAur1; AltName: Full=Aurora-like kinase 1_x0001_gi|7270230|emb|CAB80000.1| putative serine/threonine protein kinase [Arabidopsis thaliana]_x0001_gi|55467118|emb|CAH69532.1| aurora-like kinase 1 [Arabido…	1e-152	4.2391	<0.01		UP12_2458	gi|7525072|ref|NP_051097.1| ribosomal protein L22 [Arabidopsis thaliana]_x0001_gi|6685865|sp|P56795.1|RK22_ARATH RecName: Full=50S ribosomal protein L22, chloroplastic_x0001_gi|5881733|dbj|BAA84424.1| ribosomal protein L22 [Arabidopsis thaliana]	2e-74	2.0754	<0.01
UP12_23226	gi|30690157|ref|NP_195215.2| xanthine dehydrogenase 1 [Arabidopsis thaliana]_x0001_gi|75150672|sp|Q8GUQ8.1|XDH1_ARATH RecName: Full=Xanthine dehydrogenase 1; Short=AtXDH1_x0001_gi|27413633|gb|AAO11781.1| xanthine dehydrogenase 1 [Arabidopsis thaliana]_x0001_gi|332661034|gb|AEE86434.1| xanthine dehydrogenase 1 [Arabidopsis thaliana]	1e-113	4.2233	<0.01		UP12_26158	gi|22330890|ref|NP_187323.2| component of IIS longevity pathway SMK-1 domain-containing protein [Arabidopsis thaliana]_x0001_gi|20453090|gb|AAM19788.1| At3g06670/T8E24.10 [Arabidopsis thaliana]_x0001_gi|27764910|gb|AAO23576.1| At3g06670/T8E24.10 [Arabidopsis thaliana]_x0001_gi|332640916|gb|AEE74437.1| component of IIS longevity pathway SMK-1 domain-containing protein [Arabidopsis thaliana]	2e-81	2.0642	<0.01
UP12_29500	gi|15234419|ref|NP_193866.1| U-box domain-containing protein 8 [Arabidopsis thaliana]_x0001_gi|75100459|sp|O81902.1|PUB8_ARATH RecName: Full=U-box domain-containing protein 8; AltName: Full=Plant U-box protein 8_x0001_gi|3402754|emb|CAA20200.1| putative protein [Arabidopsis thaliana]_x0001_gi|7268931|emb|CAB79134.1| putative protein [Arabidopsis thaliana]_x0001_gi|332659044|gb|AEE84444.1| U-box d…	5e-77	4.2172	<0.01		UP12_13314	gi|79326195|ref|NP_001031777.1| La protein 1 [Arabidopsis thaliana]_x0001_gi|332660710|gb|AEE86110.1| La protein 1 [Arabidopsis thaliana]	1e-133	2.0518	<0.01
UP12_24580	gi|10178084|dbj|BAB11503.1| dehydrogenase [Arabidopsis thaliana]	3e-94	4.2111	<0.01		UP12_6594	gi|15229675|ref|NP_188488.1| single-strand DNA-binding protein [Arabidopsis thaliana]_x0001_gi|9294319|dbj|BAB02216.1| unnamed protein product [Arabidopsis thaliana]_x0001_gi|332642598|gb|AEE76119.1| single-strand DNA-binding protein [Arabidopsis thaliana]	4e-68	2.0397	<0.01
UP12_23158	gi|22328517|ref|NP_192641.2| isoamylase 3 [Arabidopsis thaliana]_x0001_gi|251764781|sp|Q9M0S5.2|ISOA3_ARATH RecName: Full=Isoamylase 3, chloroplastic; Short=AtISA3; Flags: Precursor_x0001_gi|20259518|gb|AAM13879.1| putative isoamylase [Arabidopsis thaliana]_x0001_gi|22136708|gb|AAM91673.1| putative isoamylase [Arabidopsis thaliana]_x0001_gi|110742373|dbj|BAE99109.1| isoamylase-like protein [Arabi…	1e-124	4.2076	<0.01		UP12_12174	gi|15232415|ref|NP_190977.1| fructokinase-like 1 [Arabidopsis thaliana]_x0001_gi|6822055|emb|CAB70983.1| fructokinase-like protein [Arabidopsis thaliana]_x0001_gi|20260524|gb|AAM13160.1| fructokinase-like protein [Arabidopsis thaliana]_x0001_gi|22136278|gb|AAM91217.1| fructokinase-like protein [Arabidopsis thaliana]_x0001_gi|332645666|gb|AEE79187.1| fructokinase-like 1 [Arabidopsis thaliana]	5e-56	2.0217	<0.01
UP12_22090	#N/A	2e-05	4.1991	<0.01		UP12_966	gi|15223059|ref|NP_172275.1| uncharacterized protein [Arabidopsis thaliana]_x0001_gi|8778846|gb|AAF79845.1|AC026875_25 T6D22.6 [Arabidopsis thaliana]_x0001_gi|110737263|dbj|BAF00579.1| hypothetical protein [Arabidopsis thaliana]_x0001_gi|332190100|gb|AEE28221.1| uncharacterized protein AT1G07970 [Arabidopsis thaliana]	1e-124	2.0122	<0.01
UP12_12379	gi|30695741|ref|NP_199785.2| ferric reduction oxidase 7 [Arabidopsis thaliana]_x0001_gi|122216266|sp|Q3KTM0.1|FRO7_ARATH RecName: Full=Ferric reduction oxidase 7, chloroplastic; Short=AtFRO7; AltName: Full=Ferric-chelate reductase 7; Flags: Precursor_x0001_gi|62638009|gb|AAX92640.1| FRO1-like protein [Arabidopsis thaliana]_x0001_gi|110742441|dbj|BAE99139.1| FRO1-like protein [Arabidopsis thaliana…	1e-103	4.1505	<0.01		UP12_2468	gi|18404044|ref|NP_566744.1| myb family transcription factor [Arabidopsis thaliana]_x0001_gi|15215654|gb|AAK91372.1| AT3g24120/MUJ8_3 [Arabidopsis thaliana]_x0001_gi|20334892|gb|AAM16202.1| AT3g24120/MUJ8_3 [Arabidopsis thaliana]_x0001_gi|21594046|gb|AAM65964.1| transfactor, putative [Arabidopsis thaliana]_x0001_gi|332643338|gb|AEE76859.1| myb family transcription factor [Arabidopsis thaliana]	1e-156	0.4874	<0.01
UP12_21849	gi|238478480|ref|NP_001154337.1| inositol oxygenase 1 [Arabidopsis thaliana]_x0001_gi|332191054|gb|AEE29175.1| inositol oxygenase 1 [Arabidopsis thaliana]	7e-65	4.12	<0.01		UP12_16104	gi|18413327|ref|NP_567355.1| TRAM, LAG1 and CLN8 (TLC) lipid-sensing domain containing protein [Arabidopsis thaliana]_x0001_gi|79325051|ref|NP_001031610.1| TRAM, LAG1 and CLN8 (TLC) lipid-sensing domain containing protein [Arabidopsis thaliana]_x0001_gi|16323149|gb|AAL15309.1| AT4g10360/F24G24_160 [Arabidopsis thaliana]_x0001_gi|21436011|gb|AAM51583.1| AT4g10360/F24G24_160 [Arabidopsis thaliana]_…	2e-76	0.476	<0.01
UP12_21431	gi|726490|gb|AAB03100.1| starch branching enzyme class II, partial [Arabidopsis thaliana]	1e-106	4.1192	<0.01		UP12_17463	gi|30697213|ref|NP_851220.1| uncharacterized protein [Arabidopsis thaliana]_x0001_gi|332009797|gb|AED97180.1| uncharacterized protein AT5G59400 [Arabidopsis thaliana]	2e-62	0.4749	<0.01
UP12_6675	#N/A		4.0837	<0.01		UP12_4756	#N/A		0.4725	<0.01
UP12_22099	gi|15234059|ref|NP_193626.1| NOD26-like intrinsic protein 1;2 [Arabidopsis thaliana]_x0001_gi|32363340|sp|Q8LFP7.2|NIP12_ARATH RecName: Full=Aquaporin NIP1-2; AltName: Full=NOD26-like intrinsic protein 1-2; Short=AtNIP1;2; AltName: Full=Nodulin-26-like major intrinsic protein 2; Short=NodLikeMip2; Short=Protein NLM2; Contains: RecName: Full=Aquaporin NIP1-2, N-terminally processed_x0001_gi|283261…	1e-103	4.0465	<0.01		UP12_16805	gi|50198979|gb|AAT70491.1| At1g14590 [Arabidopsis thaliana]	3e-99	0.4672	<0.01
UP12_19766	gi|15226016|ref|NP_179092.1| Mpv17/PMP22 family protein [Arabidopsis thaliana]_x0001_gi|3650028|gb|AAC61283.1| 22 kDa peroxisomal membrane protein [Arabidopsis thaliana]_x0001_gi|124300964|gb|ABN04734.1| At2g14860 [Arabidopsis thaliana]_x0001_gi|330251249|gb|AEC06343.1| Mpv17/PMP22 family protein [Arabidopsis thaliana]	4e-45	4.0172	<0.01		UP12_29068	gi|30686969|ref|NP_188961.2| uncharacterized protein [Arabidopsis thaliana]_x0001_gi|75154211|sp|Q8L7R5.1|CSPLG_ARATH RecName: Full=CASP-like protein At3g23200_x0001_gi|22135858|gb|AAM91511.1| ethylene responsive element binding protein, putative [Arabidopsis thaliana]_x0001_gi|30102860|gb|AAP21348.1| At3g23220 [Arabidopsis thaliana]_x0001_gi|332643213|gb|AEE76734.1| uncharacterized protein AT3G2…	1e-43	0.441	<0.01
UP12_3735	gi|15238923|ref|NP_199044.1| transcription activator-related protein [Arabidopsis thaliana]_x0001_gi|10177014|dbj|BAB10202.1| unnamed protein product [Arabidopsis thaliana]_x0001_gi|45752626|gb|AAS76211.1| At5g42290 [Arabidopsis thaliana]_x0001_gi|52218820|gb|AAU29480.1| At5g42290 [Arabidopsis thaliana]_x0001_gi|332007409|gb|AED94792.1| transcription activator-related protein [Arabidopsis thalian…	2e-20	3.9854	<0.01		UP12_19986	gi|15232538|ref|NP_188144.1| putative protein phosphatase 2C 39 [Arabidopsis thaliana]_x0001_gi|42572445|ref|NP_974318.1| putative protein phosphatase 2C 39 [Arabidopsis thaliana]_x0001_gi|75273141|sp|Q9LDA7.1|P2C39_ARATH RecName: Full=Probable protein phosphatase 2C 39; Short=AtPP2C39_x0001_gi|9294253|dbj|BAB02155.1| protein phosphatase type 2C [Arabidopsis thaliana]_x0001_gi|26450048|dbj|BAC421…	2e-50	0.4339	<0.01
UP12_12923	gi|30681619|ref|NP_187725.2| 2-oxoglutarate (2OG) and Fe(II)-dependent oxygenase superfamily protein [Arabidopsis thaliana]_x0001_gi|26451990|dbj|BAC43085.1| unknown protein [Arabidopsis thaliana]_x0001_gi|28950943|gb|AAO63395.1| At3g11150 [Arabidopsis thaliana]_x0001_gi|332641485|gb|AEE75006.1| 2-oxoglutarate (2OG) and Fe(II)-dependent oxygenase superfamily protein [Arabidopsis thaliana]	9e-33	3.9792	<0.01		UP12_15469	gi|1946368|gb|AAB63086.1| unknown protein [Arabidopsis thaliana]	8e-53	0.4302	<0.01
UP12_16196	gi|186509895|ref|NP_187426.3| 6-phosphogluconate dehydrogenase-like protein [Arabidopsis thaliana]_x0001_gi|332641066|gb|AEE74587.1| 6-phosphogluconate dehydrogenase-like protein [Arabidopsis thaliana]	3e-34	3.9532	<0.01		UP12_8396	gi|15242845|ref|NP_195990.1| D-mannose binding lectin protein with Apple-like carbohydrate-binding domain [Arabidopsis thaliana]_x0001_gi|75181333|sp|Q9LZR8.1|Y5370_ARATH RecName: Full=PAN domain-containing protein At5g03700; Flags: Precursor_x0001_gi|7340655|emb|CAB82935.1| S-receptor kinase-like protein [Arabidopsis thaliana]_x0001_gi|332003261|gb|AED90644.1| D-mannose binding lectin protein wi…	1e-37	0.4285	<0.01
UP12_20900	gi|222424542|dbj|BAH20226.1| AT3G06500 [Arabidopsis thaliana]	1e-100	3.952	<0.01		UP12_22728	gi|15233440|ref|NP_195326.1| cold shock protein 1 [Arabidopsis thaliana]_x0001_gi|75318587|sp|O65639.1|CSP1_ARATH RecName: Full=Cold shock protein 1; Short=AtCSP1; AltName: Full=Cold shock domain-containing protein 1_x0001_gi|3036806|emb|CAA18496.1| glycine-rich protein [Arabidopsis thaliana]_x0001_gi|7270554|emb|CAB81511.1| glycine-rich protein [Arabidopsis thaliana]_x0001_gi|110741941|dbj|BAE98…	3e-19	0.4283	<0.01
UP12_1827	gi|15236544|ref|NP_194912.1| early nodulin-like protein 15 [Arabidopsis thaliana]_x0001_gi|4584523|emb|CAB40754.1| putative protein [Arabidopsis thaliana]_x0001_gi|7270087|emb|CAB79902.1| putative protein [Arabidopsis thaliana]_x0001_gi|19698955|gb|AAL91213.1| putative protein [Arabidopsis thaliana]_x0001_gi|21593998|gb|AAM65916.1| similar to early nodulins [Arabidopsis thaliana]_x0001_gi|2731187…	6e-56	3.941	<0.01		UP12_17167	#N/A		0.4275	<0.01
UP12_2793	gi|18419989|ref|NP_568018.1| myb family transcription factor [Arabidopsis thaliana]_x0001_gi|115311427|gb|ABI93894.1| At4g37180 [Arabidopsis thaliana]_x0001_gi|332661363|gb|AEE86763.1| myb family transcription factor [Arabidopsis thaliana]	1e-83	3.9198	<0.01		UP12_568	gi|15240225|ref|NP_201515.1| F-box/RNI-like superfamily protein [Arabidopsis thaliana]_x0001_gi|75262475|sp|Q9FH99.1|FB302_ARATH RecName: Full=F-box protein At5g67140_x0001_gi|10177601|dbj|BAB10948.1| unnamed protein product [Arabidopsis thaliana]_x0001_gi|18252175|gb|AAL61920.1| unknown protein [Arabidopsis thaliana]_x0001_gi|21386939|gb|AAM47873.1| unknown protein [Arabidopsis thaliana]_x0001_g…	6e-83	0.4257	<0.01
UP12_29633	gi|16226430|gb|AAL16166.1|AF428398_1 At2g30360/T9D9.17 [Arabidopsis thaliana]	1e-83	3.9176	<0.01		UP12_10477	gi|18407961|ref|NP_566880.1| cysteine proteinases superfamily protein [Arabidopsis thaliana]_x0001_gi|73622182|sp|Q8RWQ9.1|ALEUL_ARATH RecName: Full=Thiol protease aleurain-like; Flags: Precursor_x0001_gi|20147207|gb|AAM10319.1| AT3g45310/F18N11_70 [Arabidopsis thaliana]_x0001_gi|332644500|gb|AEE78021.1| cysteine proteinases superfamily protein [Arabidopsis thaliana]	1e-169	0.422	<0.01
UP12_22702	#N/A	4e-09	3.916	<0.01		UP12_24297	gi|21450866|gb|AAK59628.2| putative dnaK-type molecular chaperone hsc70.1 protein [Arabidopsis thaliana]	2e-67	0.4205	<0.01
UP12_29632	gi|16226430|gb|AAL16166.1|AF428398_1 At2g30360/T9D9.17 [Arabidopsis thaliana]	2e-81	3.9102	<0.01		UP12_19912	#N/A	2e-47	0.42	<0.01
UP12_14391	#N/A	4e-10	3.9008	<0.01		UP12_22782	#N/A		0.4182	<0.01
UP12_1689	gi|21537294|gb|AAM61635.1| unknown [Arabidopsis thaliana]	3e-27	3.8927	<0.01		UP12_13328	#N/A	3e-06	0.4128	<0.01
UP12_22572	gi|4006862|emb|CAB16780.1| putative cytoskeletal protein [Arabidopsis thaliana]_x0001_gi|7270667|emb|CAB80384.1| putative cytoskeletal protein [Arabidopsis thaliana]	6e-22	3.8518	<0.01		UP12_5349	#N/A	7e-14	0.4116	<0.01
UP12_22018	#N/A	3e-08	3.84	<0.01		UP12_4741	#N/A	8e-53	0.4072	<0.01
UP12_12096	gi|21555592|gb|AAM63893.1| 3-hydroxyisobutyrate dehydrogenase-like protein [Arabidopsis thaliana]	1e-130	3.8345	<0.01		UP12_27331	gi|15236618|ref|NP_194926.1| uncharacterized protein [Arabidopsis thaliana]_x0001_gi|2827637|emb|CAA16591.1| putative protein [Arabidopsis thaliana]_x0001_gi|7270102|emb|CAB79916.1| putative protein [Arabidopsis thaliana]_x0001_gi|332660585|gb|AEE85985.1| uncharacterized protein AT4G31980 [Arabidopsis thaliana]	3e-19	0.4011	<0.01
UP12_21791	#N/A	6e-25	3.827	<0.01		UP12_18731	gi|15225446|ref|NP_178984.1| ABC transporter G family member 5 [Arabidopsis thaliana]_x0001_gi|75337284|sp|Q9SIT6.1|AB5G_ARATH RecName: Full=ABC transporter G family member 5; Short=ABC transporter ABCG.5; Short=AtABCG5; AltName: Full=White-brown complex homolog protein 5; Short=AtWBC5_x0001_gi|4558665|gb|AAD22683.1| putative ABC transporter [Arabidopsis thaliana]_x0001_gi|14532696|gb|AAK64149.1|…	1e-21	0.4007	<0.01
UP12_7627	gi|5123706|emb|CAB45450.1| xanthine dehydrogenase-like protein [Arabidopsis thaliana]_x0001_gi|7270440|emb|CAB80206.1| xanthine dehydrogenase-like protein [Arabidopsis thaliana]	1e-133	3.8265	<0.01		UP12_19273	gi|21553944|gb|AAM63025.1| unknown [Arabidopsis thaliana]	7e-88	0.399	<0.01
UP12_20849	#N/A		3.8256	<0.01		UP12_13042	gi|15239346|ref|NP_201434.1| leucine-rich repeat-containing protein [Arabidopsis thaliana]_x0001_gi|10177427|dbj|BAB10712.1| unnamed protein product [Arabidopsis thaliana]_x0001_gi|17529198|gb|AAL38825.1| unknown protein [Arabidopsis thaliana]_x0001_gi|21436283|gb|AAM51280.1| unknown protein [Arabidopsis thaliana]_x0001_gi|332010817|gb|AED98200.1| leucine-rich repeat-containing protein [Arabidops…	5e-47	0.3968	<0.01
UP12_6252	gi|15242680|ref|NP_198855.1| putative galactinol--sucrose galactosyltransferase 5 [Arabidopsis thaliana]_x0001_gi|75171832|sp|Q9FND9.1|RFS5_ARATH RecName: Full=Probable galactinol--sucrose galactosyltransferase 5; AltName: Full=Protein SEED IMBIBITION 1-LIKE; AltName: Full=Raffinose synthase 5_x0001_gi|10178150|dbj|BAB11595.1| raffinose synthase protein [Arabidopsis thaliana]_x0001_gi|17065410|gb…	1e-117	3.8092	<0.01		UP12_9230	gi|15218915|ref|NP_174228.1| U-box domain-containing protein 17 [Arabidopsis thaliana]_x0001_gi|75268254|sp|Q9C7R6.1|PUB17_ARATH RecName: Full=U-box domain-containing protein 17; AltName: Full=Plant U-box protein 17_x0001_gi|12323514|gb|AAG51726.1|AC068667_5 arm repeat-containing protein, putative; 6839-9028 [Arabidopsis thaliana]_x0001_gi|23297797|gb|AAN13028.1| putative arm repeat-containing pr…	1e-92	0.3964	<0.01
UP12_3816	gi|15238190|ref|NP_196615.1| L-type lectin-domain containing receptor kinase IX.1 [Arabidopsis thaliana]_x0001_gi|75335609|sp|Q9LXA5.1|LRK91_ARATH RecName: Full=L-type lectin-domain containing receptor kinase IX.1; Short=LecRK-IX.1; Flags: Precursor_x0001_gi|7671450|emb|CAB89390.1| lectin-like protein kinase-like [Arabidopsis thaliana]_x0001_gi|91806848|gb|ABE66151.1| lectin protein kinase [Arabi…	3e-95	3.8022	<0.01		UP12_24933	gi|6959488|gb|AAF33112.1|AF181683_1 RPT2 [Arabidopsis thaliana]	2e-92	0.394	<0.01
UP12_1741	gi|15229745|ref|NP_187748.1| protein phosphatase 2CA [Arabidopsis thaliana]_x0001_gi|1352681|sp|P49598.1|P2C37_ARATH RecName: Full=Protein phosphatase 2C 37; Short=AtPP2C37; AltName: Full=Protein ABA-HYPERSENSITIVE GERMINATION 3; AltName: Full=Protein phosphatase 2C A; Short=PP2CA_x0001_gi|12322910|gb|AAG51448.1|AC008153_21 protein phosphatase 2C (PP2C); 28184-26716 [Arabidopsis thaliana]_x0001_g…	3e-47	3.799	<0.01		UP12_20161	gi|15240225|ref|NP_201515.1| F-box/RNI-like superfamily protein [Arabidopsis thaliana]_x0001_gi|75262475|sp|Q9FH99.1|FB302_ARATH RecName: Full=F-box protein At5g67140_x0001_gi|10177601|dbj|BAB10948.1| unnamed protein product [Arabidopsis thaliana]_x0001_gi|18252175|gb|AAL61920.1| unknown protein [Arabidopsis thaliana]_x0001_gi|21386939|gb|AAM47873.1| unknown protein [Arabidopsis thaliana]_x0001_g…	3e-69	0.394	<0.01
UP12_13200	gi|15233851|ref|NP_194182.1| fatty acid elongation machinery component ECERIFERUM2 [Arabidopsis thaliana]_x0001_gi|75101915|sp|Q39048.1|CER2_ARATH RecName: Full=Protein ECERIFERUM 1_x0001_gi|1213594|emb|CAA63618.1| cer2 [Arabidopsis thaliana]_x0001_gi|1655786|gb|AAB17946.1| CER2 [Arabidopsis thaliana]_x0001_gi|4220539|emb|CAA23012.1| CER2 [Arabidopsis thaliana]_x0001_gi|7269301|emb|CAB79361.1| CE…	1e-128	3.7783	<0.01		UP12_13389	gi|42569431|ref|NP_180469.3| protein RHOMBOID-like 1 [Arabidopsis thaliana]_x0001_gi|110737035|dbj|BAF00472.1| hypothetical protein [Arabidopsis thaliana]_x0001_gi|330253108|gb|AEC08202.1| protein RHOMBOID-like 1 [Arabidopsis thaliana]	1e-168	0.3915	<0.01
UP12_24592	gi|30696901|ref|NP_851203.1| xylose isomerase [Arabidopsis thaliana]_x0001_gi|332009548|gb|AED96931.1| xylose isomerase [Arabidopsis thaliana]	2e-62	3.7782	<0.01		UP12_15806	#N/A		0.3905	<0.01
UP12_12166	#N/A		3.7754	<0.01		UP12_25949	#N/A		0.3885	<0.01
UP12_5859	gi|17380964|gb|AAL36294.1| unknown protein [Arabidopsis thaliana]	2e-62	3.7731	<0.01		UP12_28784	gi|17473876|gb|AAL38359.1| sugar transporter protein [Arabidopsis thaliana]_x0001_gi|20148579|gb|AAM10180.1| sugar transporter protein [Arabidopsis thaliana]	8e-64	0.3874	<0.01
UP12_17752	#N/A	1e-15	3.7555	<0.01		UP12_26109	#N/A		0.3869	<0.01
UP12_4915	gi|10998936|gb|AAG26075.1|AC069299_1 hypothetical protein [Arabidopsis thaliana]	8e-65	3.7524	<0.01		UP12_16818	#N/A		0.3842	<0.01
UP12_22838	gi|18415593|ref|NP_567617.1| probable 3-hydroxyisobutyrate dehydrogenase [Arabidopsis thaliana]_x0001_gi|30316393|sp|Q9SUC0.3|3HIDH_ARATH RecName: Full=Probable 3-hydroxyisobutyrate dehydrogenase, mitochondrial; Short=HIBADH; Flags: Precursor_x0001_gi|105830240|gb|ABF74718.1| At4g20930 [Arabidopsis thaliana]_x0001_gi|110737072|dbj|BAF00489.1| 3-hydroxyisobutyrate dehydrogenase -like protein [Arab…	6e-29	3.752	<0.01		UP12_1598	#N/A	3e-05	0.3702	<0.01
UP12_4344	gi|62320984|dbj|BAD94022.1| putative lupeol synthase [Arabidopsis thaliana]	1e-113	3.7397	<0.01		UP12_9613	gi|18401542|ref|NP_565660.1| uncharacterized protein [Arabidopsis thaliana]_x0001_gi|3860249|gb|AAC73017.1| expressed protein [Arabidopsis thaliana]_x0001_gi|17473713|gb|AAL38309.1| unknown protein [Arabidopsis thaliana]_x0001_gi|21386999|gb|AAM47903.1| unknown protein [Arabidopsis thaliana]_x0001_gi|21592892|gb|AAM64842.1| unknown [Arabidopsis thaliana]_x0001_gi|330252957|gb|AEC08051.1| uncharac…	8e-44	0.3694	<0.01
UP12_27085	gi|62320292|dbj|BAD94602.1| hypothetical protein [Arabidopsis thaliana]	1e-45	3.7259	<0.01		UP12_4156	gi|22328863|ref|NP_193907.2| beta-glucosidase 47 [Arabidopsis thaliana]_x0001_gi|281312217|sp|Q9SVS1.2|BGL47_ARATH RecName: Full=Beta-glucosidase 47; Short=AtBGLU47; Flags: Precursor_x0001_gi|332659100|gb|AEE84500.1| beta-glucosidase 47 [Arabidopsis thaliana]	1e-180	0.3672	<0.01
UP12_670	gi|10177741|dbj|BAB11054.1| unnamed protein product [Arabidopsis thaliana]_x0001_gi|124301054|gb|ABN04779.1| At5g52060 [Arabidopsis thaliana]	2e-62	3.722	<0.01		UP12_19874	#N/A	8e-24	0.3626	<0.01
UP12_13409	gi|16226232|gb|AAL16110.1|AF428278_1 AT3g15730/MSJ11_13 [Arabidopsis thaliana]_x0001_gi|27764940|gb|AAO23591.1| At3g15730/MSJ11_13 [Arabidopsis thaliana]	1e-127	3.6945	<0.01		UP12_13561	gi|110735681|dbj|BAE99821.1| hypothetical protein [Arabidopsis thaliana]	1e-60	0.3605	<0.01
UP12_26701	#N/A		3.689	<0.01		UP12_13312	gi|42569863|ref|NP_181757.2| transcription factor bHLH130 [Arabidopsis thaliana]_x0001_gi|75288858|sp|Q66GR3.1|BH130_ARATH RecName: Full=Transcription factor bHLH130; AltName: Full=Basic helix-loop-helix protein 130; Short=AtbHLH130; Short=bHLH 130; AltName: Full=Transcription factor EN 69; AltName: Full=bHLH transcription factor bHLH130_x0001_gi|51536448|gb|AAU05462.1| At2g42280 [Arabidopsis tha…	6e-74	0.3527	<0.01
UP12_13615	#N/A		3.6876	<0.01		UP12_656	#N/A		0.3502	<0.01
UP12_23102	gi|42572687|ref|NP_974439.1| pectate lyase [Arabidopsis thaliana]_x0001_gi|332645824|gb|AEE79345.1| pectate lyase [Arabidopsis thaliana]	3e-67	3.6808	<0.01		UP12_14709	gi|15223556|ref|NP_173376.1| 3-ketoacyl-CoA synthase 4 [Arabidopsis thaliana]_x0001_gi|75311386|sp|Q9LN49.1|KCS4_ARATH RecName: Full=3-ketoacyl-CoA synthase 4; Short=KCS-4; AltName: Full=Very long-chain fatty acid condensing enzyme 4; Short=VLCFA condensing enzyme 4_x0001_gi|8778420|gb|AAF79428.1|AC025808_10 F18O14.21 [Arabidopsis thaliana]_x0001_gi|190610070|gb|ACE79746.1| At1g19440 [Arabidopsis…	0	0.349	<0.01
UP12_23490	#N/A		3.6787	<0.01		UP12_1688	gi|21553944|gb|AAM63025.1| unknown [Arabidopsis thaliana]	6e-98	0.3454	<0.01
UP12_8024	gi|18396359|ref|NP_564286.1| Lecithin-cholesterol acyltransferase-like 1 [Arabidopsis thaliana]_x0001_gi|75173439|sp|Q9FZI8.1|LCAT1_ARATH RecName: Full=Lecithin-cholesterol acyltransferase-like 1_x0001_gi|9802537|gb|AAF99739.1|AC004557_18 F17L21.27 [Arabidopsis thaliana]_x0001_gi|13605855|gb|AAK32913.1|AF367326_1 At1g27480/F17L21_28 [Arabidopsis thaliana]_x0001_gi|21593031|gb|AAM64980.1| unknown …	1e-180	3.6769	<0.01		UP12_23634	gi|297880|emb|CAA78716.1| ubiquitin conjugating enzyme [Arabidopsis thaliana]_x0001_gi|349215|gb|AAA32896.1| ubiquitin conjugating enzyme, partial [Arabidopsis thaliana]	2e-19	0.3451	<0.01
UP12_14107	#N/A		3.6727	<0.01		UP12_14515	gi|30682028|ref|NP_850566.1| Aha1 domain-containing protein [Arabidopsis thaliana]_x0001_gi|332641621|gb|AEE75142.1| Aha1 domain-containing protein [Arabidopsis thaliana]	2e-83	0.3447	<0.01
UP12_15655	gi|6227008|gb|AAF06044.1|AC009360_9 This gene is cut off, partial [Arabidopsis thaliana]	9e-11	3.6538	<0.01		UP12_17520	gi|15227552|ref|NP_180511.1| HSP20 family protein [Arabidopsis thaliana]_x0001_gi|75315964|sp|Q9ZW31.1|HS17B_ARATH RecName: Full=17.6 kDa class I heat shock protein 2; AltName: Full=17.6 kDa heat shock protein 2; Short=AtHsp17.6B_x0001_gi|3980385|gb|AAC95188.1| putative small heat shock protein [Arabidopsis thaliana]_x0001_gi|21554599|gb|AAM63628.1| putative small heat shock protein [Arabidopsis …	2e-71	0.3443	<0.01
UP12_19490	gi|18412310|ref|NP_567259.1| uncharacterized protein [Arabidopsis thaliana]_x0001_gi|4263047|gb|AAD15316.1| hypothetical protein [Arabidopsis thaliana]_x0001_gi|7270683|emb|CAB77845.1| hypothetical protein [Arabidopsis thaliana]_x0001_gi|91806630|gb|ABE66042.1| unknown [Arabidopsis thaliana]_x0001_gi|332656943|gb|AEE82343.1| uncharacterized protein AT4G03600 [Arabidopsis thaliana]	5e-52	3.6496	<0.01		UP12_26420	gi|15222282|ref|NP_177090.1| putative WRKY transcription factor 57 [Arabidopsis thaliana]_x0001_gi|42572043|ref|NP_974112.1| putative WRKY transcription factor 57 [Arabidopsis thaliana]_x0001_gi|29839613|sp|Q9C983.1|WRK57_ARATH RecName: Full=Probable WRKY transcription factor 57; AltName: Full=WRKY DNA-binding protein 57_x0001_gi|12325089|gb|AAG52498.1|AC018364_16 unknown protein; 38999-40790 [Ar…	2e-89	0.3439	<0.01
UP12_11684	gi|21553694|gb|AAM62787.1| phytoene synthase [Arabidopsis thaliana]	7e-97	3.6299	<0.01		UP12_28854	gi|110738724|dbj|BAF01286.1| putative chorismate mutase/prephenate dehydratase [Arabidopsis thaliana]	1e-116	0.3431	<0.01
UP12_8638	#N/A		3.5959	<0.01		UP12_23657	gi|429153|emb|CAA81286.1| chorismate mutase precursor [Arabidopsis thaliana]	5e-39	0.337	<0.01
UP12_8252	gi|1617219|emb|CAA67683.1| CPD photolyase [Arabidopsis thaliana]_x0001_gi|2984707|gb|AAC08008.1| type II CPD photolyase PHR1 [Arabidopsis thaliana]	6e-99	3.5936	<0.01		UP12_1190	gi|18412048|ref|NP_567246.1| uncharacterized protein [Arabidopsis thaliana]_x0001_gi|4263510|gb|AAD15336.1| hypothetical protein [Arabidopsis thaliana]_x0001_gi|7269765|emb|CAB77765.1| hypothetical protein [Arabidopsis thaliana]_x0001_gi|21593748|gb|AAM65715.1| unknown [Arabidopsis thaliana]_x0001_gi|115646844|gb|ABJ17137.1| At4g02800 [Arabidopsis thaliana]_x0001_gi|332656831|gb|AEE82231.1| uncha…	3e-86	0.3357	<0.01
UP12_12188	gi|26452308|dbj|BAC43240.1| unknown protein [Arabidopsis thaliana]	1e-121	3.5816	<0.01		UP12_22380	gi|21618106|gb|AAM67156.1| heat shock protein 18 [Arabidopsis thaliana]	9e-77	0.3339	<0.01
UP12_4786	gi|15232671|ref|NP_188194.1| phospholipase D alpha 1 [Arabidopsis thaliana]_x0001_gi|13124800|sp|Q38882.2|PLDA1_ARATH RecName: Full=Phospholipase D alpha 1; Short=AtPLDalpha1; Short=PLD alpha 1; AltName: Full=Choline phosphatase 1; AltName: Full=PLDalpha; AltName: Full=Phosphatidylcholine-hydrolyzing phospholipase D 1_x0001_gi|11994345|dbj|BAB02304.1| phospholipase D [Arabidopsis thaliana]_x0001_…	0	3.5701	<0.01		UP12_26979	gi|62319885|dbj|BAD93941.1| myosin heavy chain - like protein [Arabidopsis thaliana]	1e-27	0.3325	<0.01
UP12_4546	gi|79328591|ref|NP_001031934.1| putative amino acid permease 7 [Arabidopsis thaliana]_x0001_gi|222423447|dbj|BAH19694.1| AT5G23810 [Arabidopsis thaliana]_x0001_gi|332005833|gb|AED93216.1| putative amino acid permease 7 [Arabidopsis thaliana]	4e-66	3.5575	<0.01		UP12_13341	#N/A	1e-70	0.3323	<0.01
UP12_24331	gi|46518489|gb|AAS99726.1| At1g56230 [Arabidopsis thaliana]	3e-89	3.5478	<0.01		UP12_13126	gi|110738195|dbj|BAF01028.1| hypothetical protein [Arabidopsis thaliana]	2e-26	0.3323	<0.01
UP12_23268	gi|15217533|ref|NP_172424.1| transcription factor PIF3 [Arabidopsis thaliana]_x0001_gi|30681206|ref|NP_849626.1| transcription factor PIF3 [Arabidopsis thaliana]_x0001_gi|20532207|sp|O80536.1|PIF3_ARATH RecName: Full=Transcription factor PIF3; AltName: Full=Basic helix-loop-helix protein 8; Short=AtbHLH8; Short=bHLH 8; AltName: Full=Phytochrome-associated protein 3; AltName: Full=Phytochrome-inte…	3e-51	3.5467	<0.01		UP12_18778	#N/A	1e-11	0.3316	<0.01
UP12_12562	gi|30693958|ref|NP_849777.1| abscisic acid responsive elements-binding factor 2 [Arabidopsis thaliana]_x0001_gi|75312268|sp|Q9M7Q4.1|AI5L5_ARATH RecName: Full=ABSCISIC ACID-INSENSITIVE 5-like protein 5; AltName: Full=ABA-responsive element-binding protein 1; AltName: Full=Abscisic acid responsive elements-binding factor 2; Short=ABRE-binding factor 2; AltName: Full=bZIP transcription factor 36; S…	0	3.5439	<0.01		UP12_6451	gi|7525028|ref|NP_051054.1| photosystem II protein D2 [Arabidopsis thaliana]_x0001_gi|139387247|ref|YP_001123368.1| photosystem II protein D2 [Capsella bursa-pastoris]_x0001_gi|139389945|ref|YP_001123545.1| PSII D2 protein [Draba nemorosa]_x0001_gi|383930432|ref|YP_005089947.1| psbD gene product (chloroplast) [Brassica napus]_x0001_gi|575771001|ref|YP_009000327.1| psbD protein (chloroplast) [Arab…	0	0.3267	<0.01
UP12_17093	gi|110739826|dbj|BAF01819.1| putative glucose regulated repressor protein [Arabidopsis thaliana]	1e-86	3.5355	<0.01		UP12_24914	#N/A	2e-07	0.3258	<0.01
UP12_5157	gi|15240235|ref|NP_200946.1| two-component response regulator-like APRR1 [Arabidopsis thaliana]_x0001_gi|52783243|sp|Q9LKL2.1|APRR1_ARATH RecName: Full=Two-component response regulator-like APRR1; AltName: Full=ABI3-interacting protein 1; AltName: Full=Pseudo-response regulator 1; AltName: Full=Timing of CAB expression 1_x0001_gi|9247020|gb|AAF86252.1|AF272039_1 timing of CAB expression 1 protein…	2e-38	3.5197	<0.01		UP12_250	gi|334183695|ref|NP_001185335.1| uncharacterized protein [Arabidopsis thaliana]_x0001_gi|60547655|gb|AAX23791.1| hypothetical protein At1g67035 [Arabidopsis thaliana]_x0001_gi|332196467|gb|AEE34588.1| uncharacterized protein AT1G67035 [Arabidopsis thaliana]	2e-44	0.324	<0.01
UP12_20463	gi|110739234|dbj|BAF01531.1| hypothetical protein [Arabidopsis thaliana]	2e-69	3.4799	<0.01		UP12_7387	gi|15223609|ref|NP_175479.1| ethylene-responsive transcription factor 3 [Arabidopsis thaliana]_x0001_gi|7531109|sp|O80339.1|ERF82_ARATH RecName: Full=Ethylene-responsive transcription factor 3; Short=AtERF3; AltName: Full=Ethylene-responsive element-binding factor 3; Short=EREBP-3_x0001_gi|9454548|gb|AAF87871.1|AC012561_4 ethylene responsive element binding factor 3 [Arabidopsis thaliana]_x0001_g…	3e-65	0.3225	<0.01
UP12_14964	gi|21554157|gb|AAM63236.1| putative mitochondrial dicarboxylate carrier protein [Arabidopsis thaliana]	1e-46	3.4784	<0.01		UP12_6116	gi|18420889|ref|NP_568467.1| PPPDE putative thiol peptidase family protein [Arabidopsis thaliana]_x0001_gi|37202104|gb|AAQ89667.1| At5g25170 [Arabidopsis thaliana]_x0001_gi|62319188|dbj|BAD94368.1| hypothetical protein [Arabidopsis thaliana]_x0001_gi|62319459|dbj|BAD94825.1| hypothetical protein [Arabidopsis thaliana]_x0001_gi|332006025|gb|AED93408.1| PPPDE putative thiol peptidase family protein…	1e-84	0.322	<0.01
UP12_24315	gi|15236667|ref|NP_192634.1| protein EXORDIUM [Arabidopsis thaliana]_x0001_gi|20271142|gb|AAM18526.1|AF496655_1 cell cycle-related protein [Arabidopsis thaliana]_x0001_gi|4325369|gb|AAD17365.1| T3H13.3 gene product [Arabidopsis thaliana]_x0001_gi|7267537|emb|CAB78019.1| putative phi-1-like phosphate-induced protein [Arabidopsis thaliana]_x0001_gi|15450812|gb|AAK96677.1| Unknown protein [Arabidops…	4e-85	3.464	<0.01		UP12_28699	#N/A	1e-10	0.3211	<0.01
UP12_10599	gi|123340|sp|P14891.1|HMDH1_ARATH RecName: Full=3-hydroxy-3-methylglutaryl-coenzyme A reductase 1; Short=AtHMGR1; Short=HMG-CoA reductase 1_x0001_gi|6554470|gb|AAF16652.1|AC012394_1 hydroxy methylglutaryl CoA reductase (AA 1-592); 9510-7255 [Arabidopsis thaliana]_x0001_gi|12323986|gb|AAG51957.1|AC015450_18 3-hydroxy-3-methylglutaryl CoA reductase (AA 1-592); 32253-34508 [Arabidopsis thaliana]_x00…	0	3.439	<0.01		UP12_14517	gi|227204195|dbj|BAH56949.1| AT1G22360 [Arabidopsis thaliana]	4e-95	0.3196	<0.01
UP12_15335	gi|15237303|ref|NP_200104.1| plastidial pyruvate kinase 2 [Arabidopsis thaliana]_x0001_gi|75309198|sp|Q9FLW9.1|PKP2_ARATH RecName: Full=Plastidial pyruvate kinase 2; Short=PKp2; AltName: Full=Plastidial pyruvate kinase 1; Short=PKP1; AltName: Full=Pyruvate kinase III; AltName: Full=Pyruvate kinase isozyme B1, chloroplastic; Short=PKP-BETA1; Short=Plastidic pyruvate kinase beta subunit 1; Flags: P…	1e-123	3.4025	<0.01		UP12_17282	gi|18396289|ref|NP_565334.1| protein ELF4-like 3 [Arabidopsis thaliana]_x0001_gi|75160434|sp|Q8S8F5.1|EF4L3_ARATH RecName: Full=Protein ELF4-LIKE 3_x0001_gi|20197919|gb|AAM15312.1| Expressed protein [Arabidopsis thaliana]_x0001_gi|21554948|gb|AAM63737.1| unknown [Arabidopsis thaliana]_x0001_gi|330250912|gb|AEC06006.1| protein ELF4-like 3 [Arabidopsis thaliana]	4e-46	0.3179	<0.01
UP12_22198	gi|18394646|ref|NP_564061.1| uncharacterized protein [Arabidopsis thaliana]_x0001_gi|6730712|gb|AAF27107.1|AC011809_16 Unknown protein [Arabidopsis thaliana]_x0001_gi|15809884|gb|AAL06870.1| At1g18720/F6A14_17 [Arabidopsis thaliana]_x0001_gi|17978859|gb|AAL47401.1| At1g18720/F6A14_17 [Arabidopsis thaliana]_x0001_gi|332191631|gb|AEE29752.1| uncharacterized protein AT1G18720 [Arabidopsis thaliana]	5e-70	3.3736	<0.01		UP12_14193	gi|15237736|ref|NP_201262.1| beta-D-xylosidase 4 [Arabidopsis thaliana]_x0001_gi|75262663|sp|Q9FLG1.1|BXL4_ARATH RecName: Full=Beta-D-xylosidase 4; Short=AtBXL4; Flags: Precursor_x0001_gi|10178060|dbj|BAB11424.1| beta-xylosidase [Arabidopsis thaliana]_x0001_gi|332010539|gb|AED97922.1| beta-D-xylosidase 4 [Arabidopsis thaliana]	0	0.3152	<0.01
UP12_3686	gi|110739234|dbj|BAF01531.1| hypothetical protein [Arabidopsis thaliana]	1e-128	3.3657	<0.01		UP12_1772	gi|14596041|gb|AAK68748.1| Unknown protein [Arabidopsis thaliana]	6e-60	0.3139	<0.01
UP12_22165	gi|21537360|gb|AAM61701.1| glyoxalase I, putative [Arabidopsis thaliana]	1e-81	3.3633	<0.01		UP12_18045	gi|18416627|ref|NP_567729.1| uncharacterized protein [Arabidopsis thaliana]_x0001_gi|75154429|sp|Q8L8U9.1|CSPLS_ARATH RecName: Full=CASP-like protein At4g25830_x0001_gi|21618058|gb|AAM67108.1| unknown [Arabidopsis thaliana]_x0001_gi|51968884|dbj|BAD43134.1| unknown protein [Arabidopsis thaliana]_x0001_gi|51969606|dbj|BAD43495.1| unknown protein [Arabidopsis thaliana]_x0001_gi|51970146|dbj|BAD4376…	9e-24	0.3137	<0.01
UP12_1409	gi|15227905|ref|NP_179374.1| senescence/dehydration related protein [Arabidopsis thaliana]_x0001_gi|13272393|gb|AAK17135.1|AF325067_1 putative senescence-related protein [Arabidopsis thaliana]_x0001_gi|16226784|gb|AAL16261.1|AF428331_1 probable senescence related protein [Arabidopsis thaliana]_x0001_gi|19698945|gb|AAL91208.1| putative senescence-related protein [Arabidopsis thaliana]_x0001_gi|248…	5e-90	3.361	<0.01		UP12_20580	gi|18414255|ref|NP_568121.1| ras-related protein RABC2a [Arabidopsis thaliana]_x0001_gi|297810433|ref|XP_002873100.1| predicted protein [Arabidopsis lyrata subsp. lyrata]_x0001_gi|75098916|sp|O49841.1|RAC2A_ARATH RecName: Full=Ras-related protein RABC2a; Short=AtRABC2a; AltName: Full=Ras-related protein Rab18B; Short=AtRab18B_x0001_gi|2723477|dbj|BAA24074.1| GTP-binding protein [Arabidopsis thali…	1e-72	0.3119	<0.01
UP12_5374	gi|15233165|ref|NP_191720.1| galactose mutarotase-like superfamily protein [Arabidopsis thaliana]_x0001_gi|6850852|emb|CAB71091.1| putative protein [Arabidopsis thaliana]_x0001_gi|332646710|gb|AEE80231.1| galactose mutarotase-like superfamily protein [Arabidopsis thaliana]	1e-53	3.3526	<0.01		UP12_12865	#N/A	2e-08	0.3109	<0.01
UP12_13265	gi|26452545|dbj|BAC43357.1| putative nucellin [Arabidopsis thaliana]	6e-79	3.3522	<0.01		UP12_16017	gi|15220330|ref|NP_172592.1| sugar transporter 1 [Arabidopsis thaliana]_x0001_gi|21542458|sp|P23586.2|STP1_ARATH RecName: Full=Sugar transport protein 1; AltName: Full=Glucose transporter; AltName: Full=Hexose transporter 1_x0001_gi|5734730|gb|AAD49995.1|AC007259_8 glucose transporter [Arabidopsis thaliana]_x0001_gi|15809962|gb|AAL06908.1| At1g11260/T28P6_18 [Arabidopsis thaliana]_x0001_gi|166046…	4e-76	0.3106	<0.01
UP12_12995	gi|15241920|ref|NP_195891.1| uncharacterized protein [Arabidopsis thaliana]_x0001_gi|7413546|emb|CAB86025.1| putative protein [Arabidopsis thaliana]_x0001_gi|15450946|gb|AAK96744.1| putative protein [Arabidopsis thaliana]_x0001_gi|30102908|gb|AAP21372.1| At5g02710 [Arabidopsis thaliana]_x0001_gi|62318528|dbj|BAD94876.1| hypothetical protein [Arabidopsis thaliana]_x0001_gi|332003125|gb|AED90508.1|…	2e-35	3.3499	<0.01		UP12_29181	gi|15229916|ref|NP_190012.1| putative CCR4-associated factor 1 [Arabidopsis thaliana]_x0001_gi|75335618|sp|Q9LXM2.1|CAF1I_ARATH RecName: Full=Probable CCR4-associated factor 1 homolog 9_x0001_gi|7649377|emb|CAB88994.1| CCR4-associated factor 1-like protein [Arabidopsis thaliana]_x0001_gi|15292829|gb|AAK92783.1| putative CCR4-associated factor 1 [Arabidopsis thaliana]_x0001_gi|21436313|gb|AAM51295…	2e-80	0.3091	<0.01
UP12_5257	gi|15227082|ref|NP_180503.1| glutathione S-transferase tau 7 [Arabidopsis thaliana]_x0001_gi|75339109|sp|Q9ZW24.1|GSTU7_ARATH RecName: Full=Glutathione S-transferase U7; Short=AtGSTU7; AltName: Full=GST class-tau member 7; AltName: Full=Glutathione S-transferase 25_x0001_gi|11096010|gb|AAG30137.1|AF288188_1 glutathione S-transferase [Arabidopsis thaliana]_x0001_gi|3980393|gb|AAC95196.1| putative …	2e-78	3.3474	<0.01		UP12_28018	gi|227204195|dbj|BAH56949.1| AT1G22360 [Arabidopsis thaliana]	1e-103	0.3072	<0.01
UP12_28545	#N/A	1e-08	3.3354	<0.01		UP12_25451	gi|15222622|ref|NP_173927.1| AP2/ERF and B3 domain-containing transcription repressor TEM1 [Arabidopsis thaliana]_x0001_gi|75268206|sp|Q9C6M5.1|RAVL1_ARATH RecName: Full=AP2/ERF and B3 domain-containing transcription repressor TEM1; AltName: Full=Protein TEMPRANILLO 1; AltName: Full=RAV1-like ethylene-responsive transcription factor TEM1_x0001_gi|12321505|gb|AAG50808.1|AC079281_10 DNA-binding pro…	7e-28	0.3071	<0.01
UP12_7866	gi|15238793|ref|NP_199583.1| acetoacetyl-CoA thiolase 1 [Arabidopsis thaliana]_x0001_gi|186530176|ref|NP_974901.2| acetoacetyl-CoA thiolase 1 [Arabidopsis thaliana]_x0001_gi|73919864|sp|Q9FIK7.1|THIC2_ARATH RecName: Full=Probable acetyl-CoA acetyltransferase, cytosolic 2; AltName: Full=Cytosolic acetoacetyl-CoA thiolase 2; Short=Thiolase 2_x0001_gi|10177908|dbj|BAB11319.1| acetoacyl-CoA-thiolase …	0	3.3307	<0.01		UP12_21550	#N/A		0.3057	<0.01
UP12_15433	gi|17380964|gb|AAL36294.1| unknown protein [Arabidopsis thaliana]	2e-62	3.3284	<0.01		UP12_23947	gi|22328797|ref|NP_193677.2| putative pectinacetylesterase [Arabidopsis thaliana]_x0001_gi|50198791|gb|AAT70429.1| At4g19420 [Arabidopsis thaliana]_x0001_gi|52421285|gb|AAU45212.1| At4g19420 [Arabidopsis thaliana]_x0001_gi|332658780|gb|AEE84180.1| putative pectinacetylesterase [Arabidopsis thaliana]	3e-81	0.3055	<0.01
UP12_19363	gi|3297827|emb|CAA19885.1| putative protein (fragment) [Arabidopsis thaliana]	8e-50	3.3049	<0.01		UP12_2943	gi|15233037|ref|NP_189499.1| AAA-type ATPase family protein [Arabidopsis thaliana]_x0001_gi|9294272|dbj|BAB02174.1| mitochondrial protein-like [Arabidopsis thaliana]_x0001_gi|18175627|gb|AAL59899.1| unknown protein [Arabidopsis thaliana]_x0001_gi|332643941|gb|AEE77462.1| AAA-type ATPase family protein [Arabidopsis thaliana]	9e-94	0.3044	<0.01
UP12_18078	gi|30695188|ref|NP_567098.2| FKBP-type peptidyl-prolyl cis-trans isomerase 6 [Arabidopsis thaliana]_x0001_gi|122236257|sp|Q0WRJ7.1|FK202_ARATH RecName: Full=Peptidyl-prolyl cis-trans isomerase FKBP20-2, chloroplastic; Short=PPIase FKBP20-2; AltName: Full=FK506-binding protein 20-2; Short=AtFKBP20-2; AltName: Full=Immunophilin FKBP20-2; AltName: Full=Rotamase; Flags: Precursor_x0001_gi|110736573|d…	8e-68	3.3016	<0.01		UP12_3699	gi|15231577|ref|NP_189291.1| MATE efflux family protein [Arabidopsis thaliana]_x0001_gi|1402878|emb|CAA66809.1| hypothetical protein [Arabidopsis thaliana]_x0001_gi|9293938|dbj|BAB01841.1| unnamed protein product [Arabidopsis thaliana]_x0001_gi|16323121|gb|AAL15295.1| AT3g26590/MFE16_11 [Arabidopsis thaliana]_x0001_gi|25141209|gb|AAN73299.1| At3g26590/MFE16_11 [Arabidopsis thaliana]_x0001_gi|3326…	2e-61	0.3034	<0.01
UP12_25272	gi|14423378|gb|AAK62371.1|AF386926_1 Unknown protein [Arabidopsis thaliana]	4e-88	3.2944	<0.01		UP12_27511	#N/A		0.3013	<0.01
UP12_29120	#N/A	3e-13	3.2887	<0.01		UP12_6773	gi|21450866|gb|AAK59628.2| putative dnaK-type molecular chaperone hsc70.1 protein [Arabidopsis thaliana]	2e-88	0.3012	<0.01
UP12_22264	gi|15146308|gb|AAK83637.1| AT3g15350/K7L4_15 [Arabidopsis thaliana]	1e-56	3.2826	<0.01		UP12_26709	#N/A	5e-10	0.2953	<0.01
UP12_3893	gi|15217945|ref|NP_176132.1| amino acid permease 1 [Arabidopsis thaliana]_x0001_gi|75221285|sp|Q42400.1|AAP1_ARATH RecName: Full=Amino acid permease 1; AltName: Full=Amino acid transporter AAP1; AltName: Full=Neutral amino acid transporter II_x0001_gi|8979938|gb|AAF82252.1|AC008051_3 Identical to the amino acid permease I (AAP1) gb|X67124 and neutral amino acid transport system II (NAT2) gb|AF031…	6e-32	3.2717	<0.01		UP12_8957	gi|186526648|ref|NP_198366.2| endomembrane family protein 70 [Arabidopsis thaliana]_x0001_gi|332006551|gb|AED93934.1| endomembrane family protein 70 [Arabidopsis thaliana]	0	0.2947	<0.01
UP12_7301	gi|18401618|ref|NP_564498.1| WPP domain-containing protein 2 [Arabidopsis thaliana]_x0001_gi|75168866|sp|Q9C500.1|WPP2_ARATH RecName: Full=WPP domain-containing protein 2; AltName: Full=MFP1 attachment factor 2_x0001_gi|12320998|gb|AAG50616.1|AC083835_1 unknown protein [Arabidopsis thaliana]_x0001_gi|12325398|gb|AAG52640.1|AC079677_4 unknown protein; 31600-32142 [Arabidopsis thaliana]_x0001_gi|18…	3e-54	3.2709	<0.01		UP12_28012	#N/A		0.2906	<0.01
UP12_29432	#N/A		3.2402	<0.01		UP12_17172	gi|15218916|ref|NP_176782.1| uncharacterized protein [Arabidopsis thaliana]_x0001_gi|12322612|gb|AAG51306.1|AC026480_13 hypothetical protein [Arabidopsis thaliana]_x0001_gi|33589792|gb|AAQ22662.1| At1g66080 [Arabidopsis thaliana]_x0001_gi|110738834|dbj|BAF01340.1| hypothetical protein [Arabidopsis thaliana]_x0001_gi|332196339|gb|AEE34460.1| uncharacterized protein AT1G66080 [Arabidopsis thaliana]	2e-92	0.2905	<0.01
UP12_24585	gi|62320452|dbj|BAD94943.1| AMP deaminase like protein [Arabidopsis thaliana]	2e-34	3.2228	<0.01		UP12_15207	gi|284927120|gb|ADC29372.1| indole-3-acetic acid inducible 4 [Arabidopsis thaliana]	1e-104	0.2903	<0.01
UP12_25053	gi|222424672|dbj|BAH20290.1| AT4G23490 [Arabidopsis thaliana]	7e-82	3.2186	<0.01		UP12_12720	#N/A		0.2872	<0.01
UP12_16620	gi|15225814|ref|NP_180259.1| ABC transporter G family member 32 [Arabidopsis thaliana]_x0001_gi|75318727|sp|O81016.1|AB32G_ARATH RecName: Full=ABC transporter G family member 32; Short=ABC transporter ABCG.32; Short=AtABCG32; AltName: Full=Probable pleiotropic drug resistance protein 4_x0001_gi|3426037|gb|AAC32236.1| putative ABC transporter [Arabidopsis thaliana]_x0001_gi|28144347|tpg|DAA00872.1…	1e-32	3.1937	<0.01		UP12_28946	gi|15010708|gb|AAK74013.1| AT3g44110/F26G5_60 [Arabidopsis thaliana]	2e-83	0.2871	<0.01
UP12_13006	gi|21593332|gb|AAM65281.1| putative hydrolase [Arabidopsis thaliana]	9e-32	3.1866	<0.01		UP12_2367	gi|18397308|ref|NP_564344.1| uncharacterized protein [Arabidopsis thaliana]_x0001_gi|12324170|gb|AAG52057.1|AC022455_11 unknown protein; 27870-25287 [Arabidopsis thaliana]_x0001_gi|332193043|gb|AEE31164.1| uncharacterized protein AT1G29980 [Arabidopsis thaliana]	1e-173	0.2842	<0.01
UP12_23540	gi|18398422|ref|NP_564401.1| pentatricopeptide repeat-containing protein [Arabidopsis thaliana]_x0001_gi|193806407|sp|P0C7R0.1|PPR69_ARATH RecName: Full=Pentatricopeptide repeat-containing protein At1g32415, mitochondrial; Flags: Precursor_x0001_gi|332193363|gb|AEE31484.1| pentatricopeptide repeat-containing protein [Arabidopsis thaliana]	2e-46	3.1807	<0.01		UP12_2833	gi|15235335|ref|NP_192145.1| uncharacterized protein [Arabidopsis thaliana]_x0001_gi|3193298|gb|AAC19282.1| T14P8.17 [Arabidopsis thaliana]_x0001_gi|7268996|emb|CAB80729.1| putative protein [Arabidopsis thaliana]_x0001_gi|332656759|gb|AEE82159.1| uncharacterized protein AT4G02360 [Arabidopsis thaliana]	4e-41	0.2839	<0.01
UP12_27786	gi|238480875|ref|NP_001154260.1| galactosyltransferase family protein [Arabidopsis thaliana]_x0001_gi|221271910|sp|A7XDQ9.1|B3GTK_ARATH RecName: Full=Probable beta-1,3-galactosyltransferase 20_x0001_gi|150026533|gb|ABR58857.1| putative galactosyltransferase [Arabidopsis thaliana]_x0001_gi|332658993|gb|AEE84393.1| galactosyltransferase family protein [Arabidopsis thaliana]	3e-97	3.1804	<0.01		UP12_11644	#N/A		0.2837	<0.01
UP12_8562	#N/A	2e-10	3.1709	<0.01		UP12_7470	#N/A	2e-22	0.2828	<0.01
UP12_4357	gi|15229892|ref|NP_187796.1| aromatic and neutral transporter 1 [Arabidopsis thaliana]_x0001_gi|6671946|gb|AAF23206.1|AC016795_19 putative amino acid transporter protein [Arabidopsis thaliana]_x0001_gi|30725278|gb|AAP37661.1| At3g11900 [Arabidopsis thaliana]_x0001_gi|110743438|dbj|BAE99605.1| putative amino acid transporter protein [Arabidopsis thaliana]_x0001_gi|332641594|gb|AEE75115.1| aromatic…	1e-104	3.1664	<0.01		UP12_18579	gi|13877615|gb|AAK43885.1|AF370508_1 putative protein kinase gb|AAD22129 [Arabidopsis thaliana]	2e-40	0.2795	<0.01
UP12_23893	gi|5911778|emb|CAB56119.1| tyrosine decarboxylase [Arabidopsis thaliana]	6e-99	3.1661	<0.01		UP12_26122	gi|15010692|gb|AAK74005.1| At2g04160/T16B23.1 [Arabidopsis thaliana]_x0001_gi|16323308|gb|AAL15409.1| At2g04160/T16B23.1 [Arabidopsis thaliana]	1e-118	0.279	<0.01
UP12_10620	gi|30682738|ref|NP_849651.1| photolyase 1 [Arabidopsis thaliana]_x0001_gi|75201504|sp|Q9SB00.1|PHR_ARATH RecName: Full=Deoxyribodipyrimidine photo-lyase; AltName: Full=AtCPDII; AltName: Full=DNA photolyase; AltName: Full=Photoreactivating enzyme 1; AltName: Full=Protein UV RESISTANCE 2_x0001_gi|4239819|dbj|BAA74701.1| PHR1 [Arabidopsis thaliana]_x0001_gi|332190750|gb|AEE28871.1| photolyase 1 [Ara…	1e-73	3.1486	<0.01		UP12_15104	gi|15223141|ref|NP_177198.1| beta carbonic anhydrase 4 [Arabidopsis thaliana]_x0001_gi|14334470|gb|AAK59433.1| putative carbonic anhydrase [Arabidopsis thaliana]_x0001_gi|21281000|gb|AAM44970.1| putative carbonic anhydrase [Arabidopsis thaliana]_x0001_gi|332196938|gb|AEE35059.1| beta carbonic anhydrase 4 [Arabidopsis thaliana]	7e-15	0.2787	<0.01
UP12_13508	gi|238479634|ref|NP_001154586.1| cationic amino acid transporter 4 [Arabidopsis thaliana]_x0001_gi|75304736|sp|Q8W4K3.1|CAAT4_ARATH RecName: Full=Cationic amino acid transporter 4, vacuolar_x0001_gi|17064864|gb|AAL32586.1| putative cationic amino acid transporter [Arabidopsis thaliana]_x0001_gi|30725412|gb|AAP37728.1| At3g03720 [Arabidopsis thaliana]_x0001_gi|332640455|gb|AEE73976.1| cationic ami…	1e-77	3.1447	<0.01		UP12_8339	gi|15218220|ref|NP_173006.1| L-type lectin-domain containing receptor kinase S.1 [Arabidopsis thaliana]_x0001_gi|75336093|sp|Q9M9E0.1|LRKS1_ARATH RecName: Full=L-type lectin-domain containing receptor kinase S.1; Short=LecRK-S.1; Flags: Precursor_x0001_gi|8072403|gb|AAF71991.1|AC013453_16 Putative serine/threonine-specific protein kinase [Arabidopsis thaliana]_x0001_gi|91805789|gb|ABE65623.1| rec…	6e-25	0.2787	<0.01
UP12_22474	gi|42567566|ref|NP_195771.2| uncharacterized protein [Arabidopsis thaliana]_x0001_gi|209863158|gb|ACI88737.1| At5g01510 [Arabidopsis thaliana]_x0001_gi|332002971|gb|AED90354.1| uncharacterized protein AT5G01510 [Arabidopsis thaliana]	7e-76	3.1433	<0.01		UP12_7110	#N/A		0.2776	<0.01
UP12_21157	#N/A		3.1395	<0.01		UP12_1892	gi|124301128|gb|ABN04816.1| At2g27480 [Arabidopsis thaliana]	2e-61	0.2767	<0.01
UP12_1744	gi|15231890|ref|NP_187445.1| Rho GDP-dissociation inhibitor 1 [Arabidopsis thaliana]_x0001_gi|21759146|sp|Q9SFC6.1|GDIR_ARATH RecName: Full=Rho GDP-dissociation inhibitor 1; Short=AtRhoGDI1; Short=Rho GDI-1_x0001_gi|6648200|gb|AAF21198.1|AC013483_22 putative RHO GDP-dissociation inhibitor 1 [Arabidopsis thaliana]_x0001_gi|15866274|gb|AAL10299.1|AF412276_1 Rho GDP-dissociation inhibitor 1 [Arabido…	8e-71	3.1327	<0.01		UP12_3607	gi|15242536|ref|NP_198817.1| AAA-ATPase 1 [Arabidopsis thaliana]_x0001_gi|10176993|dbj|BAB10225.1| unnamed protein product [Arabidopsis thaliana]_x0001_gi|332007118|gb|AED94501.1| AAA-ATPase 1 [Arabidopsis thaliana]	7e-74	0.2759	<0.01
UP12_23469	gi|15221688|ref|NP_176498.1| scarecrow-like protein 28 [Arabidopsis thaliana]_x0001_gi|75169917|sp|Q9CAN3.1|SCL28_ARATH RecName: Full=Scarecrow-like protein 28; Short=AtSCL28; AltName: Full=GRAS family protein 8; Short=AtGRAS-8_x0001_gi|12323248|gb|AAG51600.1|AC010795_4 transcription factor SCARECROW, putative; 52594-50618 [Arabidopsis thaliana]_x0001_gi|332195932|gb|AEE34053.1| scarecrow-like pr…	1e-28	3.1254	<0.01		UP12_17918	gi|15235062|ref|NP_195651.1| putative WRKY transcription factor 13 [Arabidopsis thaliana]_x0001_gi|29839686|sp|Q9SVB7.1|WRK13_ARATH RecName: Full=Probable WRKY transcription factor 13; AltName: Full=WRKY DNA-binding protein 13_x0001_gi|15991730|gb|AAL13042.1|AF421153_1 WRKY transcription factor 13 [Arabidopsis thaliana]_x0001_gi|5042157|emb|CAB44676.1| putative WRKY DNA-binding protein [Arabidops…	1e-18	0.2757	<0.01
UP12_14309	gi|15230186|ref|NP_189120.1| F-box/kelch-repeat protein [Arabidopsis thaliana]_x0001_gi|122214862|sp|Q3EB08.1|FBK69_ARATH RecName: Full=F-box/kelch-repeat protein At3g24760_x0001_gi|332643423|gb|AEE76944.1| F-box/kelch-repeat protein [Arabidopsis thaliana]	3e-77	3.102	<0.01		UP12_7418	gi|15239144|ref|NP_199116.1| leucine-rich repeat protein kinase family protein [Arabidopsis thaliana]_x0001_gi|9757828|dbj|BAB08265.1| receptor kinase-like protein [Arabidopsis thaliana]_x0001_gi|224589693|gb|ACN59378.1| leucine-rich repeat receptor-like protein kinase [Arabidopsis thaliana]_x0001_gi|332007518|gb|AED94901.1| leucine-rich repeat protein kinase family protein [Arabidopsis thaliana]	1e-156	0.2728	<0.01
UP12_5188	gi|15239761|ref|NP_200295.1| monomeric G protein SGP1 [Arabidopsis thaliana]_x0001_gi|5824341|emb|CAB54517.1| SGP1 monomeric G-protein [Arabidopsis thaliana]_x0001_gi|9758264|dbj|BAB08763.1| SGP1 monomeric G-protein [Arabidopsis thaliana]_x0001_gi|332009163|gb|AED96546.1| monomeric G protein SGP1 [Arabidopsis thaliana]	6e-63	3.097	<0.01		UP12_25118	gi|18401696|ref|NP_565668.1| cytokinin riboside 5'-monophosphate phosphoribohydrolase LOG1 [Arabidopsis thaliana]_x0001_gi|75158446|sp|Q8RUN2.1|LOG1_ARATH RecName: Full=Cytokinin riboside 5'-monophosphate phosphoribohydrolase LOG1; AltName: Full=Protein LONELY GUY 1_x0001_gi|20197602|gb|AAM15149.1| expressed protein [Arabidopsis thaliana]_x0001_gi|20197733|gb|AAM15229.1| expressed protein [Arabid…	5e-29	0.2717	<0.01
UP12_21491	#N/A		3.0743	<0.01		UP12_1065	#N/A	8e-16	0.2715	<0.01
UP12_11843	gi|18400725|ref|NP_566506.1| core-2/I-branching beta-1,6-N-acetylglucosaminyltransferase family protein [Arabidopsis thaliana]_x0001_gi|42572447|ref|NP_974319.1| core-2/I-branching beta-1,6-N-acetylglucosaminyltransferase family protein [Arabidopsis thaliana]_x0001_gi|9294262|dbj|BAB02164.1| glycosylation enzyme-like protein [Arabidopsis thaliana]_x0001_gi|19715568|gb|AAL91610.1| AT3g15350/K7L4_1…	1e-66	3.0423	<0.01		UP12_20811	gi|15241606|ref|NP_198716.1| putative receptor-like protein kinase [Arabidopsis thaliana]_x0001_gi|75333906|sp|Q9FID8.1|Y5900_ARATH RecName: Full=Putative receptor-like protein kinase At5g39000; Flags: Precursor_x0001_gi|10177545|dbj|BAB10824.1| receptor-like protein kinase [Arabidopsis thaliana]_x0001_gi|332007002|gb|AED94385.1| putative receptor-like protein kinase [Arabidopsis thaliana]	2e-72	0.2711	<0.01
UP12_5054	gi|6573770|gb|AAF17690.1|AC009243_17 F28K19.28 [Arabidopsis thaliana]	2e-82	3.0405	<0.01		UP12_5849	gi|15237866|ref|NP_197787.1| ferric reduction oxidase 5 [Arabidopsis thaliana]_x0001_gi|332005860|gb|AED93243.1| ferric reduction oxidase 5 [Arabidopsis thaliana]	5e-81	0.2704	<0.01
UP12_2008	gi|238478480|ref|NP_001154337.1| inositol oxygenase 1 [Arabidopsis thaliana]_x0001_gi|332191054|gb|AEE29175.1| inositol oxygenase 1 [Arabidopsis thaliana]	1e-144	3.0401	<0.01		UP12_9750	#N/A	6e-05	0.2683	<0.01
UP12_15404	gi|6996313|emb|CAB75508.1| ABI3-interacting protein, AIP1 [Arabidopsis thaliana]	1e-11	3.0372	<0.01		UP12_10577	#N/A	8e-35	0.268	<0.01
UP12_707	gi|18408938|ref|NP_566925.1| basic leucine-zipper 5 [Arabidopsis thaliana]_x0001_gi|89111868|gb|ABD60706.1| At3g49760 [Arabidopsis thaliana]_x0001_gi|110742133|dbj|BAE98995.1| bZIP transcription factor AtbZip5 [Arabidopsis thaliana]_x0001_gi|332645066|gb|AEE78587.1| basic leucine-zipper 5 [Arabidopsis thaliana]	3e-23	3.0322	<0.01		UP12_13870	gi|15233402|ref|NP_193810.1| calcium-binding protein CML42 [Arabidopsis thaliana]_x0001_gi|75337714|sp|Q9SVG9.1|CML42_ARATH RecName: Full=Calcium-binding protein CML42; AltName: Full=Calmodulin-like protein 42_x0001_gi|5262218|emb|CAB45844.1| calcium-binding protein-like [Arabidopsis thaliana]_x0001_gi|7268874|emb|CAB79078.1| calcium-binding protein-like [Arabidopsis thaliana]_x0001_gi|26450755|d…	3e-56	0.2675	<0.01
UP12_4598	gi|18402081|ref|NP_566624.1| 2-oxoglutarate (2OG) and Fe(II)-dependent oxygenase superfamily protein [Arabidopsis thaliana]_x0001_gi|9280318|dbj|BAB01697.1| oxidase-like protein [Arabidopsis thaliana]_x0001_gi|27754245|gb|AAO22576.1| unknown protein [Arabidopsis thaliana]_x0001_gi|332642660|gb|AEE76181.1| 2-oxoglutarate (2OG) and Fe(II)-dependent oxygenase superfamily protein [Arabidopsis thalian…	1e-121	3.0269	<0.01		UP12_17186	gi|15234323|ref|NP_192092.1| ABC transporter B family member 5 [Arabidopsis thaliana]_x0001_gi|75337855|sp|Q9SYI3.1|AB5B_ARATH RecName: Full=ABC transporter B family member 5; Short=ABC transporter ABCB.5; Short=AtABCB5; AltName: Full=P-glycoprotein 5; AltName: Full=Putative multidrug resistance protein 5_x0001_gi|4558552|gb|AAD22645.1|AC007138_9 putative P-glycoprotein-like protein [Arabidopsis …	1e-68	0.2663	<0.01
UP12_7006	gi|18408618|ref|NP_566902.1| TAC1-mediated telomerase activation pathway protein BT2 [Arabidopsis thaliana]_x0001_gi|75306349|sp|Q94BN0.1|BT2_ARATH RecName: Full=BTB/POZ and TAZ domain-containing protein 2; AltName: Full=BTB and TAZ domain protein 2_x0001_gi|14532782|gb|AAK64172.1| unknown protein [Arabidopsis thaliana]_x0001_gi|19310817|gb|AAL85139.1| unknown protein [Arabidopsis thaliana]_x0001…	4e-30	3.0254	<0.01		UP12_1784	gi|15223413|ref|NP_171654.1| putative desiccation-related protein LEA14 [Arabidopsis thaliana]_x0001_gi|62286902|sp|O03983.1|LEA14_ARATH RecName: Full=Probable desiccation-related protein LEA14_x0001_gi|56554616|pdb|1XO8|A Chain A, Solution Structure Of At1g01470 From Arabidopsis Thaliana_x0001_gi|8920585|gb|AAF81307.1|AC061957_3 Contains similarity to a late embryogenesis abundant protein LEA14-…	2e-65	0.265	<0.01
UP12_29330	gi|19310418|gb|AAL84946.1| At1g52750/F14G24_2 [Arabidopsis thaliana]_x0001_gi|23506029|gb|AAN28874.1| At1g52750/F14G24_2 [Arabidopsis thaliana]	5e-78	3.0114	<0.01		UP12_14329	gi|15241849|ref|NP_195870.1| heat shock cognate protein 70-1 [Arabidopsis thaliana]_x0001_gi|12643273|sp|P22953.3|MD37E_ARATH RecName: Full=Probable mediator of RNA polymerase II transcription subunit 37e; AltName: Full=Heat shock 70 kDa protein 1; AltName: Full=Heat shock cognate 70 kDa protein 1; AltName: Full=Heat shock cognate protein 70-1; Short=AtHsc70-1; AltName: Full=Heat shock protein 70…	0	0.2635	<0.01
UP12_23963	gi|240254436|ref|NP_671774.4| uncharacterized protein [Arabidopsis thaliana]_x0001_gi|330250716|gb|AEC05810.1| uncharacterized protein AT2G04235 [Arabidopsis thaliana]	2e-60	3.0007	<0.01		UP12_11956	gi|15223382|ref|NP_174013.1| 60S ribosomal protein L10-2 [Arabidopsis thaliana]_x0001_gi|19884272|sp|Q08770.2|RL102_ARATH RecName: Full=60S ribosomal protein L10-2; AltName: Full=Wilms tumor suppressor protein homolog_x0001_gi|4262180|gb|AAD14497.1| 60s ribosomal protein L10 [Arabidopsis thaliana]_x0001_gi|21592869|gb|AAM64819.1| putative 60s ribosomal protein L10 [Arabidopsis thaliana]_x0001_gi|…	1e-118	0.2629	<0.01
UP12_15234	gi|26450054|dbj|BAC42147.1| putative SCARECROW gene regulator [Arabidopsis thaliana]	1e-154	2.9973	<0.01		UP12_704	gi|15232116|ref|NP_186791.1| alpha-dioxygenase [Arabidopsis thaliana]_x0001_gi|75265810|sp|Q9SGH6.1|DOX1_ARATH RecName: Full=Alpha-dioxygenase 1; Short=Alpha DOX1; AltName: Full=Fatty acid dioxygenase AlphaDOX1; AltName: Full=Pathogen-induced oxygenase; AltName: Full=Plant alpha dioxygenase 1; Flags: Precursor_x0001_gi|6692262|gb|AAF24612.1|AC010870_5 feebly-like protein [Arabidopsis thaliana]_x0…	1e-110	0.2616	<0.01
UP12_9578	gi|3047077|gb|AAC13590.1| contains similarity to the conserved C-terminal domain of helicases (Pfam: helicase_C.hmm, score: 90.11), similar to DEAD-box h, partial [Arabidopsis thaliana]	4e-90	2.9917	<0.01		UP12_29367	gi|15232846|ref|NP_186859.1| UDP-glycosyltransferase 83A1 [Arabidopsis thaliana]_x0001_gi|75265806|sp|Q9SGA8.1|U83A1_ARATH RecName: Full=UDP-glycosyltransferase 83A1_x0001_gi|6513946|gb|AAF14850.1|AC011664_32 putative UDP-glucosyl transferase [Arabidopsis thaliana]_x0001_gi|332640242|gb|AEE73763.1| UDP-glycosyltransferase 83A1 [Arabidopsis thaliana]	1e-68	0.2608	<0.01
UP12_21055	#N/A		2.9755	<0.01		UP12_12374	#N/A	4e-13	0.2606	<0.01
UP12_27495	gi|15238198|ref|NP_196075.1| uncharacterized protein [Arabidopsis thaliana]_x0001_gi|13605829|gb|AAK32900.1|AF367313_1 AT5g04550/T32M21_140 [Arabidopsis thaliana]_x0001_gi|7406458|emb|CAB85560.1| putative protein [Arabidopsis thaliana]_x0001_gi|17064802|gb|AAL32555.1| putative protein [Arabidopsis thaliana]_x0001_gi|20259826|gb|AAM13260.1| putative protein [Arabidopsis thaliana]_x0001_gi|20260408…	5e-49	2.9736	<0.01		UP12_29366	gi|15232846|ref|NP_186859.1| UDP-glycosyltransferase 83A1 [Arabidopsis thaliana]_x0001_gi|75265806|sp|Q9SGA8.1|U83A1_ARATH RecName: Full=UDP-glycosyltransferase 83A1_x0001_gi|6513946|gb|AAF14850.1|AC011664_32 putative UDP-glucosyl transferase [Arabidopsis thaliana]_x0001_gi|332640242|gb|AEE73763.1| UDP-glycosyltransferase 83A1 [Arabidopsis thaliana]	2e-63	0.2602	<0.01
UP12_2194	#N/A	1e-31	2.9689	<0.01		UP12_4147	gi|21554356|gb|AAM63463.1| aquaporin (plasma membrane intrinsic protein 2B) [Arabidopsis thaliana]	1e-157	0.2584	<0.01
UP12_14281	gi|18418319|ref|NP_567940.1| Peroxisomal membrane protein Mpv17/PMP22 [Arabidopsis thaliana]_x0001_gi|11762212|gb|AAG40384.1|AF325032_1 AT4g33900 [Arabidopsis thaliana]_x0001_gi|332660891|gb|AEE86291.1| Peroxisomal membrane protein Mpv17/PMP22 [Arabidopsis thaliana]	2e-25	2.9608	<0.01		UP12_9959	gi|21593262|gb|AAM65211.1| peroxidase [Arabidopsis thaliana]_x0001_gi|42494611|gb|AAS17636.1| peroxidase ATPA2 [Arabidopsis thaliana]	1e-146	0.2568	<0.01
UP12_11586	gi|15240535|ref|NP_199781.1| Predicted AT-hook DNA-binding family protein [Arabidopsis thaliana]_x0001_gi|8978267|dbj|BAA98158.1| unnamed protein product [Arabidopsis thaliana]_x0001_gi|119657378|tpd|FAA00288.1| TPA: AT-hook motif nuclear localized protein 17 [Arabidopsis thaliana]_x0001_gi|225879102|dbj|BAH30621.1| hypothetical protein [Arabidopsis thaliana]_x0001_gi|332008463|gb|AED95846.1| Pre…	2e-94	2.9483	<0.01		UP12_14311	#N/A	4e-28	0.2562	<0.01
UP12_5328	gi|15236464|ref|NP_192573.1| uncharacterized protein [Arabidopsis thaliana]_x0001_gi|75207703|sp|Q9STN5.1|Y4833_ARATH RecName: Full=Uncharacterized protein At4g08330, chloroplastic; Flags: Precursor_x0001_gi|5731754|emb|CAB52555.1| putative protein [Arabidopsis thaliana]_x0001_gi|7267474|emb|CAB77958.1| putative protein [Arabidopsis thaliana]_x0001_gi|26450376|dbj|BAC42303.1| unknown protein [Ara…	9e-30	2.9305	<0.01		UP12_1627	gi|21594015|gb|AAM65933.1| transcription factor, putative [Arabidopsis thaliana]	1e-67	0.2558	<0.01
UP12_11256	gi|15237138|ref|NP_200630.1| transthyretin-like protein [Arabidopsis thaliana]_x0001_gi|56749789|sp|Q9LVM5.1|TTHL_ARATH RecName: Full=Uric acid degradation bifunctional protein TTL; AltName: Full=Transthyretin-like protein; Includes: RecName: Full=2-oxo-4-hydroxy-4-carboxy-5-ureidoimidazoline decarboxylase; Short=OHCU decarboxylase; Includes: RecName: Full=5-hydroxyisourate hydrolase; Short=HIU h…	1e-133	2.925	<0.01		UP12_19179	#N/A		0.2535	<0.01
UP12_13806	#N/A	3e-21	2.9067	<0.01		UP12_367	gi|18402650|ref|NP_564546.1| uncharacterized protein [Arabidopsis thaliana]_x0001_gi|5430771|gb|AAD43171.1|AC007504_26 Unknown Protein [Arabidopsis thaliana]_x0001_gi|105830110|gb|ABF74714.1| At1g49470 [Arabidopsis thaliana]_x0001_gi|332194311|gb|AEE32432.1| uncharacterized protein AT1G49470 [Arabidopsis thaliana]	1e-101	0.2534	<0.01
UP12_29062	gi|18405153|ref|NP_030522.1| BTB/POZ and MATH domain-containing protein [Arabidopsis thaliana]_x0001_gi|75277254|sp|O22286.1|BPM3_ARATH RecName: Full=BTB/POZ and MATH domain-containing protein 3; AltName: Full=Protein BTB-POZ AND MATH DOMAIN 3; Short=AtBPM3_x0001_gi|2642158|gb|AAB87125.1| expressed protein [Arabidopsis thaliana]_x0001_gi|22135872|gb|AAM91518.1| unknown protein [Arabidopsis thalia…	2e-56	2.9055	<0.01		UP12_23637	gi|15810030|gb|AAL06942.1| At2g26170/T19L18.2 [Arabidopsis thaliana]_x0001_gi|19699353|gb|AAL91286.1| At2g26170/T19L18.2 [Arabidopsis thaliana]	2e-69	0.2524	<0.01
UP12_11551	gi|15225605|ref|NP_178708.1| endoxyloglucan transferase A1 [Arabidopsis thaliana]_x0001_gi|38605154|sp|Q39099.1|XTH4_ARATH RecName: Full=Xyloglucan endotransglucosylase/hydrolase protein 4; Short=At-XTH4; Short=XTH-4; Flags: Precursor_x0001_gi|5533309|gb|AAD45123.1|AF163819_1 endoxyloglucan transferase [Arabidopsis thaliana]_x0001_gi|469484|dbj|BAA03921.1| endo-xyloglucan transferase [Arabidopsis…	2e-22	2.8986	<0.01		UP12_6466	gi|15241517|ref|NP_196992.1| potassium transporter 8 [Arabidopsis thaliana]_x0001_gi|38503205|sp|Q9M7J9.2|POT8_ARATH RecName: Full=Potassium transporter 8; Short=AtHAK8; Short=AtPOT8_x0001_gi|9755756|emb|CAC01887.1| putative cation transport protein [Arabidopsis thaliana]_x0001_gi|332004702|gb|AED92085.1| potassium transporter 8 [Arabidopsis thaliana]	1e-124	0.2523	<0.01
UP12_12919	gi|145360248|ref|NP_179934.2| zinc-finger domain of monoamine-oxidase A repressor R1 [Arabidopsis thaliana]_x0001_gi|91806250|gb|ABE65853.1| unknown [Arabidopsis thaliana]_x0001_gi|330252368|gb|AEC07462.1| zinc-finger domain of monoamine-oxidase A repressor R1 [Arabidopsis thaliana]	7e-82	2.8985	<0.01		UP12_3124	gi|15226592|ref|NP_179170.1| calmodulin-like protein 1 [Arabidopsis thaliana]_x0001_gi|75338852|sp|Q9ZQE6.1|CML1_ARATH RecName: Full=Calmodulin-like protein 1_x0001_gi|4335734|gb|AAD17412.1| putative calmodulin-like protein [Arabidopsis thaliana]_x0001_gi|22135992|gb|AAM91578.1| putative calmodulin-like protein [Arabidopsis thaliana]_x0001_gi|30102922|gb|AAP21379.1| At2g15680 [Arabidopsis thalian…	4e-36	0.2499	<0.01
UP12_10422	gi|9759043|dbj|BAB09565.1| unnamed protein product [Arabidopsis thaliana]	1e-103	2.8858	<0.01		UP12_12108	gi|15232846|ref|NP_186859.1| UDP-glycosyltransferase 83A1 [Arabidopsis thaliana]_x0001_gi|75265806|sp|Q9SGA8.1|U83A1_ARATH RecName: Full=UDP-glycosyltransferase 83A1_x0001_gi|6513946|gb|AAF14850.1|AC011664_32 putative UDP-glucosyl transferase [Arabidopsis thaliana]_x0001_gi|332640242|gb|AEE73763.1| UDP-glycosyltransferase 83A1 [Arabidopsis thaliana]	1e-178	0.2466	<0.01
UP12_28246	gi|15225402|ref|NP_182034.1| cyclin p3;1 [Arabidopsis thaliana]_x0001_gi|75313451|sp|Q9SHD3.1|CCU21_ARATH RecName: Full=Cyclin-U2-1; Short=CycU2;1; AltName: Full=Cyclin-P3.1; Short=CycP3;1_x0001_gi|18491283|gb|AAL69466.1| At2g45080/T14P1.11 [Arabidopsis thaliana]_x0001_gi|330255412|gb|AEC10506.1| cyclin p3;1 [Arabidopsis thaliana]	2e-24	2.8766	<0.01		UP12_20895	gi|6822072|emb|CAB71000.1| putative protein [Arabidopsis thaliana]	2e-31	0.2439	<0.01
UP12_13716	gi|334187969|ref|NP_001190407.1| uncharacterized protein [Arabidopsis thaliana]_x0001_gi|332006241|gb|AED93624.1| uncharacterized protein AT5G26910 [Arabidopsis thaliana]	2e-86	2.8752	<0.01		UP12_6616	#N/A	6e-06	0.2427	<0.01
UP12_17028	gi|15224801|ref|NP_179547.1| cytidine deaminase 1 [Arabidopsis thaliana]_x0001_gi|6090835|gb|AAF03358.1|AF134487_1 cytidine deaminase 1 [Arabidopsis thaliana]_x0001_gi|3046700|emb|CAA06460.1| cytidine deaminase [Arabidopsis thaliana]_x0001_gi|3093276|emb|CAA06671.1| cytidine deaminase [Arabidopsis thaliana]_x0001_gi|4191787|gb|AAD10156.1| putative cytidine deaminase [Arabidopsis thaliana]_x0001_g…	3e-81	2.8713	<0.01		UP12_14376	gi|30687132|ref|NP_850281.1| ATP binding microtubule motor family protein [Arabidopsis thaliana]_x0001_gi|110737312|dbj|BAF00602.1| putative kinesin heavy chain [Arabidopsis thaliana]_x0001_gi|330254302|gb|AEC09396.1| ATP binding microtubule motor family protein [Arabidopsis thaliana]	1e-59	0.2416	<0.01
UP12_11175	gi|240254436|ref|NP_671774.4| uncharacterized protein [Arabidopsis thaliana]_x0001_gi|330250716|gb|AEC05810.1| uncharacterized protein AT2G04235 [Arabidopsis thaliana]	1e-42	2.8677	<0.01		UP12_981	#N/A	1e-107	0.2409	<0.01
UP12_20738	gi|15218212|ref|NP_173002.1| alpha/beta-hydrolase domain-containing protein [Arabidopsis thaliana]_x0001_gi|5103847|gb|AAD39677.1|AC007591_42 Contains PF|00561 alpha/beta hydrolase fold [Arabidopsis thaliana]_x0001_gi|17529298|gb|AAL38876.1| unknown protein [Arabidopsis thaliana]_x0001_gi|26983890|gb|AAN86197.1| unknown protein [Arabidopsis thaliana]_x0001_gi|332191208|gb|AEE29329.1| alpha/beta-h…	4e-85	2.8674	<0.01		UP12_1944	gi|15230307|ref|NP_190649.1| uncharacterized protein [Arabidopsis thaliana]_x0001_gi|4835231|emb|CAB42909.1| putative protein [Arabidopsis thaliana]_x0001_gi|28393455|gb|AAO42149.1| unknown protein [Arabidopsis thaliana]_x0001_gi|28827350|gb|AAO50519.1| unknown protein [Arabidopsis thaliana]_x0001_gi|332645190|gb|AEE78711.1| uncharacterized protein AT3G50800 [Arabidopsis thaliana]	3e-14	0.2396	<0.01
UP12_13456	gi|15224852|ref|NP_179571.1| oxidation-related zinc Finger 1 [Arabidopsis thaliana]_x0001_gi|75220226|sp|O82199.1|C3H20_ARATH RecName: Full=Zinc finger CCCH domain-containing protein 20; Short=AtC3H20_x0001_gi|3687237|gb|AAC62135.1| putative CCCH-type zinc finger protein [Arabidopsis thaliana]_x0001_gi|21536515|gb|AAM60847.1| putative CCCH-type zinc finger protein [Arabidopsis thaliana]_x0001_gi|…	1e-139	2.8671	<0.01		UP12_17486	gi|15227552|ref|NP_180511.1| HSP20 family protein [Arabidopsis thaliana]_x0001_gi|75315964|sp|Q9ZW31.1|HS17B_ARATH RecName: Full=17.6 kDa class I heat shock protein 2; AltName: Full=17.6 kDa heat shock protein 2; Short=AtHsp17.6B_x0001_gi|3980385|gb|AAC95188.1| putative small heat shock protein [Arabidopsis thaliana]_x0001_gi|21554599|gb|AAM63628.1| putative small heat shock protein [Arabidopsis …	1e-73	0.2387	<0.01
UP12_6049	gi|15238034|ref|NP_199529.1| vesicle-associated protein 2-1 [Arabidopsis thaliana]_x0001_gi|30695123|ref|NP_851144.1| vesicle-associated protein 2-1 [Arabidopsis thaliana]_x0001_gi|75180692|sp|Q9LVU1.1|VAP21_ARATH RecName: Full=Vesicle-associated protein 2-1; AltName: Full=Plant VAP homolog 21; Short=AtPVA21; AltName: Full=VAMP-associated protein 2-1; Contains: RecName: Full=Vesicle-associated pr…	8e-66	2.8668	<0.01		UP12_28862	gi|42565162|ref|NP_189089.3| Serinc-domain containing serine and sphingolipid biosynthesis protein [Arabidopsis thaliana]_x0001_gi|17381270|gb|AAL36053.1| AT3g24470/MXP5_4 [Arabidopsis thaliana]_x0001_gi|37201996|gb|AAQ89613.1| At3g24470/MXP5_4 [Arabidopsis thaliana]_x0001_gi|332643379|gb|AEE76900.1| Serinc-domain containing serine and sphingolipid biosynthesis protein [Arabidopsis thaliana]	2e-62	0.2372	<0.01
UP12_12839	gi|11994485|dbj|BAB02526.1| unnamed protein product [Arabidopsis thaliana]	4e-40	2.8664	<0.01		UP12_20163	#N/A	2e-07	0.2366	<0.01
UP12_24118	#N/A	2e-24	2.852	<0.01		UP12_15369	gi|15238123|ref|NP_198974.1| uncharacterized protein [Arabidopsis thaliana]_x0001_gi|308197100|sp|A0MFL4.2|LOR17_ARATH RecName: Full=Protein LURP-one-related 17_x0001_gi|10178013|dbj|BAB11465.1| unnamed protein product [Arabidopsis thaliana]_x0001_gi|91806970|gb|ABE66212.1| hypothetical protein At5g41590 [Arabidopsis thaliana]_x0001_gi|332007312|gb|AED94695.1| uncharacterized protein AT5G41590 [A…	6e-65	0.234	<0.01
UP12_21944	gi|18400647|ref|NP_566502.1| polynucleotidyl transferase, ribonuclease H-like superfamily protein [Arabidopsis thaliana]_x0001_gi|75331425|sp|Q8W566.1|Y3514_ARATH RecName: Full=Uncharacterized exonuclease domain-containing protein At3g15140_x0001_gi|16930517|gb|AAL31944.1|AF419612_1 AT3g15140/F4B12_5 [Arabidopsis thaliana]_x0001_gi|19310525|gb|AAL84996.1| AT3g15140/F4B12_5 [Arabidopsis thaliana]_…	1e-67	2.8473	<0.01		UP12_19886	gi|15226592|ref|NP_179170.1| calmodulin-like protein 1 [Arabidopsis thaliana]_x0001_gi|75338852|sp|Q9ZQE6.1|CML1_ARATH RecName: Full=Calmodulin-like protein 1_x0001_gi|4335734|gb|AAD17412.1| putative calmodulin-like protein [Arabidopsis thaliana]_x0001_gi|22135992|gb|AAM91578.1| putative calmodulin-like protein [Arabidopsis thaliana]_x0001_gi|30102922|gb|AAP21379.1| At2g15680 [Arabidopsis thalian…	8e-25	0.2334	<0.01
UP12_5358	gi|18405214|ref|NP_566807.1| uncharacterized protein [Arabidopsis thaliana]_x0001_gi|13937133|gb|AAK50060.1|AF372920_1 AT3g27050/MOJ10_14 [Arabidopsis thaliana]_x0001_gi|21700871|gb|AAM70559.1| AT3g27050/MOJ10_14 [Arabidopsis thaliana]_x0001_gi|332643739|gb|AEE77260.1| uncharacterized protein AT3G27050 [Arabidopsis thaliana]	1e-73	2.8354	<0.01		UP12_15125	gi|15229916|ref|NP_190012.1| putative CCR4-associated factor 1 [Arabidopsis thaliana]_x0001_gi|75335618|sp|Q9LXM2.1|CAF1I_ARATH RecName: Full=Probable CCR4-associated factor 1 homolog 9_x0001_gi|7649377|emb|CAB88994.1| CCR4-associated factor 1-like protein [Arabidopsis thaliana]_x0001_gi|15292829|gb|AAK92783.1| putative CCR4-associated factor 1 [Arabidopsis thaliana]_x0001_gi|21436313|gb|AAM51295…	1e-113	0.2331	<0.01
UP12_11039	gi|21554157|gb|AAM63236.1| putative mitochondrial dicarboxylate carrier protein [Arabidopsis thaliana]	1e-148	2.8227	<0.01		UP12_15457	gi|15226758|ref|NP_180997.1| cytochrome P450 710A1 [Arabidopsis thaliana]_x0001_gi|75278303|sp|O64697.1|C7101_ARATH RecName: Full=Cytochrome P450 710A1; AltName: Full=C-22 sterol desaturase_x0001_gi|3128210|gb|AAC26690.1| putative cytochrome P450 [Arabidopsis thaliana]_x0001_gi|20197156|gb|AAM14944.1| putative cytochrome P450 [Arabidopsis thaliana]_x0001_gi|25083451|gb|AAN72080.1| putative cytoch…	6e-79	0.2321	<0.01
UP12_7874	gi|15231317|ref|NP_187342.1| fatty acid beta-oxidation multifunctional protein MFP2 [Arabidopsis thaliana]_x0001_gi|75267758|sp|Q9ZPI5.1|MFP2_ARATH RecName: Full=Peroxisomal fatty acid beta-oxidation multifunctional protein MFP2; Short=AtMPF2; Includes: RecName: Full=Enoyl-CoA hydratase/3-2-trans-enoyl-CoA isomerase/3-hydroxybutyryl-CoA epimerase; Includes: RecName: Full=3-hydroxyacyl-CoA dehydro…	1e-124	2.8165	<0.01		UP12_1298	gi|18420713|ref|NP_568436.1| putative copper transport protein [Arabidopsis thaliana]_x0001_gi|88011058|gb|ABD38896.1| At5g23760 [Arabidopsis thaliana]_x0001_gi|332005826|gb|AED93209.1| putative copper transport protein [Arabidopsis thaliana]	8e-43	0.2245	<0.01
UP12_1705	gi|15220535|ref|NP_176353.1| putative receptor-like cytoplasmic kinase [Arabidopsis thaliana]_x0001_gi|4585873|gb|AAD25546.1|AC005850_3 Putative protein kinase [Arabidopsis thaliana]_x0001_gi|17381261|gb|AAL36049.1| At1g61590/T25B24_6 [Arabidopsis thaliana]_x0001_gi|20453381|gb|AAM19929.1| At1g61590/T25B24_6 [Arabidopsis thaliana]_x0001_gi|332195739|gb|AEE33860.1| protein kinase-like protein [Ara…	1e-99	2.7968	<0.01		UP12_19210	gi|15239072|ref|NP_199097.1| HXXXD-type acyl-transferase-like protein [Arabidopsis thaliana]_x0001_gi|9758571|dbj|BAB09184.1| N-hydroxycinnamoyl/benzoyltransferase-like protein [Arabidopsis thaliana]_x0001_gi|332007488|gb|AED94871.1| HXXXD-type acyl-transferase-like protein [Arabidopsis thaliana]	4e-39	0.2222	<0.01
UP12_20343	gi|18420375|ref|NP_568052.1| cysteine proteinase RD19a [Arabidopsis thaliana]_x0001_gi|1172872|sp|P43296.1|RD19A_ARATH RecName: Full=Cysteine proteinase RD19a; Short=RD19; Flags: Precursor_x0001_gi|435618|dbj|BAA02373.1| thiol protease [Arabidopsis thaliana]_x0001_gi|4539328|emb|CAB38829.1| drought-inducible cysteine proteinase RD19A precursor [Arabidopsis thaliana]_x0001_gi|7270892|emb|CAB80572.…	1e-114	2.7906	<0.01		UP12_2147	gi|26452145|dbj|BAC43161.1| putative cytochrome P450 [Arabidopsis thaliana]_x0001_gi|29028924|gb|AAO64841.1| At5g63450 [Arabidopsis thaliana]	4e-49	0.2203	<0.01
UP12_21274	gi|2961384|emb|CAA18131.1| aldehyde dehydrogenase like protein [Arabidopsis thaliana]_x0001_gi|7270578|emb|CAB80296.1| aldehyde dehydrogenase like protein [Arabidopsis thaliana]	1e-46	2.7394	<0.01		UP12_3587	gi|15236054|ref|NP_195694.1| uncharacterized protein [Arabidopsis thaliana]_x0001_gi|4490735|emb|CAB38897.1| putative protein [Arabidopsis thaliana]_x0001_gi|7271039|emb|CAB80647.1| putative protein [Arabidopsis thaliana]_x0001_gi|18175809|gb|AAL59931.1| unknown protein [Arabidopsis thaliana]_x0001_gi|22136848|gb|AAM91768.1| unknown protein [Arabidopsis thaliana]_x0001_gi|332661725|gb|AEE87125.1|…	3e-52	0.2197	<0.01
UP12_21461	#N/A	2e-80	2.7391	<0.01		UP12_932	gi|20127022|gb|AAM10937.1| putative bHLH transcription factor [Arabidopsis thaliana]	3e-45	0.2194	<0.01
UP12_8272	gi|42569633|ref|NP_181078.2| protein phosphatase 2C 29 [Arabidopsis thaliana]_x0001_gi|158514812|sp|O82302.2|P2C29_ARATH RecName: Full=Protein phosphatase 2C 29; Short=AtPP2C29; AltName: Full=Protein POLTERGEIST-LIKE 1; AltName: Full=Protein phosphatase 2C PLL1; Short=PP2C PLL1_x0001_gi|330254004|gb|AEC09098.1| protein phosphatase 2C 29 [Arabidopsis thaliana]	4e-58	2.7206	<0.01		UP12_26266	gi|18396990|ref|NP_564323.1| uncharacterized protein [Arabidopsis thaliana]_x0001_gi|9502420|gb|AAF88119.1|AC021043_12 Unknown protein [Arabidopsis thaliana]_x0001_gi|15529248|gb|AAK97718.1| At1g29190/F28N24_12 [Arabidopsis thaliana]_x0001_gi|16974401|gb|AAL31126.1| At1g29190/F28N24_12 [Arabidopsis thaliana]_x0001_gi|21593465|gb|AAM65432.1| unknown [Arabidopsis thaliana]_x0001_gi|332192936|gb|AEE…	1e-60	0.2192	<0.01
UP12_29219	gi|21593184|gb|AAM65133.1| PRH26 protein [Arabidopsis thaliana]	8e-92	2.7014	<0.01		UP12_18618	gi|15242180|ref|NP_197617.1| CCR4-associated factor 1B [Arabidopsis thaliana]_x0001_gi|75334084|sp|Q9FMS6.1|CAF1K_ARATH RecName: Full=Probable CCR4-associated factor 1 homolog 11_x0001_gi|9757805|dbj|BAB08323.1| CCR4-associated factor-like protein [Arabidopsis thaliana]_x0001_gi|17381058|gb|AAL36341.1| putative CCR4-associated factor [Arabidopsis thaliana]_x0001_gi|25054979|gb|AAN71961.1| putativ…	3e-69	0.2186	<0.01
UP12_27633	#N/A		2.6929	<0.01		UP12_13073	gi|15223456|ref|NP_171677.1| putative transcriptional activator with NAC domain [Arabidopsis thaliana]_x0001_gi|51316206|sp|Q39013.2|NAC2_ARATH RecName: Full=NAC domain-containing protein 2; Short=ANAC002_x0001_gi|8671840|gb|AAF78403.1|AC009273_9 Strong similarity to OsNAC6 protein from Oryza sativa gb|AB028185. ESTs gb|AI996805, gb|T22869 and gb|AI100172 come from this gene [Arabidopsis thaliana…	2e-98	0.2182	<0.01
UP12_3787	gi|9755455|gb|AAF98216.1|AC007152_12 Unknown protein [Arabidopsis thaliana]	3e-63	2.6861	<0.01		UP12_7506	#N/A	6e-76	0.218	<0.01
UP12_6305	gi|15225245|ref|NP_180174.1| abscisic acid receptor PYL2 [Arabidopsis thaliana]_x0001_gi|75100027|sp|O80992.1|PYL2_ARATH RecName: Full=Abscisic acid receptor PYL2; AltName: Full=PYR1-like protein 2; AltName: Full=Regulatory components of ABA receptor 14_x0001_gi|266618837|pdb|3KDH|A Chain A, Structure Of Ligand-Free Pyl2_x0001_gi|266618838|pdb|3KDH|B Chain B, Structure Of Ligand-Free Pyl2_x0001_g…	3e-77	2.6713	<0.01		UP12_12338	gi|18416334|ref|NP_567701.1| uncharacterized protein [Arabidopsis thaliana]_x0001_gi|26451917|dbj|BAC43051.1| unknown protein [Arabidopsis thaliana]_x0001_gi|88196765|gb|ABD43025.1| At4g24380 [Arabidopsis thaliana]_x0001_gi|332659495|gb|AEE84895.1| uncharacterized protein AT4G24380 [Arabidopsis thaliana]	6e-83	0.2174	<0.01
UP12_20756	gi|24899735|gb|AAN65082.1| cysteine proteinase inhibitor, putative 1 [Arabidopsis thaliana]	2e-93	2.6653	<0.01		UP12_28747	gi|59956920|dbj|BAD89853.1| mutant protein of chalcone synthase [Arabidopsis thaliana]	3e-97	0.2154	<0.01
UP12_24036	gi|16290|emb|CAA45358.1| G-box binding factor 3 [Arabidopsis thaliana]	2e-61	2.6481	<0.01		UP12_1417	gi|15242180|ref|NP_197617.1| CCR4-associated factor 1B [Arabidopsis thaliana]_x0001_gi|75334084|sp|Q9FMS6.1|CAF1K_ARATH RecName: Full=Probable CCR4-associated factor 1 homolog 11_x0001_gi|9757805|dbj|BAB08323.1| CCR4-associated factor-like protein [Arabidopsis thaliana]_x0001_gi|17381058|gb|AAL36341.1| putative CCR4-associated factor [Arabidopsis thaliana]_x0001_gi|25054979|gb|AAN71961.1| putativ…	1e-51	0.2149	<0.01
UP12_16440	gi|15240733|ref|NP_196891.1| endoxyloglucan transferase A4 [Arabidopsis thaliana]_x0001_gi|38605528|sp|Q9XIW1.1|XTH5_ARATH RecName: Full=Probable xyloglucan endotransglucosylase/hydrolase protein 5; Short=At-XTH5; Short=XTH-5; Flags: Precursor_x0001_gi|5533315|gb|AAD45126.1|AF163822_1 endoxyloglucan transferase [Arabidopsis thaliana]_x0001_gi|5139002|dbj|BAA81669.1| endoxyloglucan transferase [Ar…	1e-177	2.6416	<0.01		UP12_22420	#N/A		0.2147	<0.01
UP12_2213	gi|18423511|ref|NP_568793.1| CCT motif family protein [Arabidopsis thaliana]_x0001_gi|20466574|gb|AAM20604.1| putative protein [Arabidopsis thaliana]_x0001_gi|23198144|gb|AAN15599.1| putative protein [Arabidopsis thaliana]_x0001_gi|332008967|gb|AED96350.1| CCT motif family protein [Arabidopsis thaliana]	5e-65	2.638	<0.01		UP12_9828	gi|12325325|gb|AAG52606.1|AC016447_15 MtN21-like protein; 91922-89607 [Arabidopsis thaliana]	3e-45	0.2127	<0.01
UP12_5569	gi|15233079|ref|NP_188788.1| histidine-containing phosphotransmitter 1 [Arabidopsis thaliana]_x0001_gi|73622113|sp|Q9ZNV9.1|AHP1_ARATH RecName: Full=Histidine-containing phosphotransfer protein 1_x0001_gi|13878005|gb|AAK44080.1|AF370265_1 putative two-component phosphorelay mediator protein [Arabidopsis thaliana]_x0001_gi|4107099|dbj|BAA36335.1| AHP1 [Arabidopsis thaliana]_x0001_gi|4156245|dbj|BA…	3e-58	2.6326	<0.01		UP12_19749	#N/A		0.2118	<0.01
UP12_28372	gi|15231909|ref|NP_188089.1| RNI-like superfamily protein [Arabidopsis thaliana]_x0001_gi|75274208|sp|Q9LUC4.1|FDL43_ARATH RecName: Full=F-box/FBD/LRR-repeat protein At3g14710_x0001_gi|9294392|dbj|BAB02402.1| unnamed protein product [Arabidopsis thaliana]_x0001_gi|50253450|gb|AAT71927.1| At3g14710 [Arabidopsis thaliana]_x0001_gi|56121930|gb|AAV74246.1| At3g14710 [Arabidopsis thaliana]_x0001_gi|33…	2e-26	2.6274	<0.01		UP12_3526	gi|15217692|ref|NP_174094.1| zinc finger protein STZ/ZAT10 [Arabidopsis thaliana]_x0001_gi|75332918|sp|Q96289.1|ZAT10_ARATH RecName: Full=Zinc finger protein ZAT10; AltName: Full=Salt-tolerance zinc finger_x0001_gi|9965731|gb|AAG10142.1|AF250336_1 zinc finger protein STZ/ZAT10 [Arabidopsis thaliana]_x0001_gi|1565227|emb|CAA64820.1| salt-tolerance zinc finger protein [Arabidopsis thaliana]_x0001_g…	4e-76	0.2067	<0.01
UP12_14186	gi|30692346|ref|NP_850903.1| small subunit ribosomal protein S1 [Arabidopsis thaliana]_x0001_gi|13877939|gb|AAK44047.1|AF370232_1 putative ribosomal protein S1 [Arabidopsis thaliana]_x0001_gi|16649089|gb|AAL24396.1| Unknown protein [Arabidopsis thaliana]_x0001_gi|21593804|gb|AAM65771.1| ribosomal protein S1 [Arabidopsis thaliana]_x0001_gi|23296539|gb|AAN13122.1| putative ribosomal protein S1 [Ara…	1e-159	2.6256	<0.01		UP12_17202	gi|110736139|dbj|BAF00041.1| receptor-like protein kinase like protein [Arabidopsis thaliana]	3e-57	0.2059	<0.01
UP12_4745	gi|238479256|ref|NP_001154520.1| thioredoxin M3 [Arabidopsis thaliana]_x0001_gi|330251324|gb|AEC06418.1| thioredoxin M3 [Arabidopsis thaliana]	9e-42	2.6256	<0.01		UP12_10976	gi|15239741|ref|NP_197445.1| alcohol dehydrogenase-like protein [Arabidopsis thaliana]_x0001_gi|89000941|gb|ABD59060.1| At5g19440 [Arabidopsis thaliana]_x0001_gi|332005324|gb|AED92707.1| alcohol dehydrogenase-like protein [Arabidopsis thaliana]	1e-172	0.2048	<0.01
UP12_28173	gi|145358574|ref|NP_198547.3| putative endomembrane protein 70 [Arabidopsis thaliana]_x0001_gi|9758717|dbj|BAB09103.1| endosomal protein-like [Arabidopsis thaliana]_x0001_gi|110742157|dbj|BAE99006.1| multispanning membrane protein - like [Arabidopsis thaliana]_x0001_gi|332006781|gb|AED94164.1| putative endomembrane protein 70 [Arabidopsis thaliana]	1e-111	2.6249	<0.01		UP12_20787	#N/A	3e-18	0.203	<0.01
UP12_20996	gi|4678267|emb|CAB41175.1| putative protein [Arabidopsis thaliana]	4e-57	2.6244	<0.01		UP12_1868	gi|15240142|ref|NP_196292.1| concanavalin A-like lectin kinase-like protein [Arabidopsis thaliana]_x0001_gi|75333788|sp|Q9FG33.1|LRKS5_ARATH RecName: Full=Probable L-type lectin-domain containing receptor kinase S.5; Short=LecRK-S.5; Flags: Precursor_x0001_gi|9759302|dbj|BAB09808.1| lectin-like protein kinase [Arabidopsis thaliana]_x0001_gi|332003674|gb|AED91057.1| concanavalin A-like lectin kina…	3e-53	0.2026	<0.01
UP12_4130	#N/A	8e-30	2.6158	<0.01		UP12_17976	gi|8920621|gb|AAF81343.1|AC007767_23 Contains similarity to a peptide transport protein homolog F17L22.140 gi|7488004 from Arabidopsis thaliana BAC F17L22 gb|AL035527. It contains a POT family domain PF|00854. ESTs gb|BE038248, gb|T22680, gb|T04498, gb|R89961, gb|R30626, gb|R30389, gb|AA713063 and gb|AA585801 come from this gene [Arabidopsis thaliana]	3e-48	0.202	<0.01
UP12_29584	#N/A	4e-07	2.6134	<0.01		UP12_27837	gi|15238503|ref|NP_201358.1| UDP-glycosyltransferase 91B1 [Arabidopsis thaliana]_x0001_gi|75311530|sp|Q9LSM0.1|U91B1_ARATH RecName: Full=UDP-glycosyltransferase 91B1_x0001_gi|8978283|dbj|BAA98174.1| anthocyanidin-3-glucoside rhamnosyltransferase [Arabidopsis thaliana]_x0001_gi|111074190|gb|ABH04468.1| At5g65550 [Arabidopsis thaliana]_x0001_gi|332010687|gb|AED98070.1| UDP-glycosyltransferase 91B1 …	3e-41	0.1981	<0.01
UP12_25454	gi|56693679|gb|AAW22636.1| calmodulin binding protein IQD30 [Arabidopsis thaliana]	3e-33	2.5994	<0.01		UP12_22434	#N/A	3e-06	0.1977	<0.01
UP12_13533	gi|15222871|ref|NP_177704.1| ER lumen protein retaining receptor family protein [Arabidopsis thaliana]_x0001_gi|28950707|gb|AAO63277.1| At1g75760 [Arabidopsis thaliana]_x0001_gi|110735852|dbj|BAE99902.1| putative ER lumen protein retaining receptor [Arabidopsis thaliana]_x0001_gi|332197635|gb|AEE35756.1| ER lumen protein retaining receptor family protein [Arabidopsis thaliana]	1e-132	2.5915	<0.01		UP12_20409	#N/A	2e-05	0.1977	<0.01
UP12_1973	gi|18402081|ref|NP_566624.1| 2-oxoglutarate (2OG) and Fe(II)-dependent oxygenase superfamily protein [Arabidopsis thaliana]_x0001_gi|9280318|dbj|BAB01697.1| oxidase-like protein [Arabidopsis thaliana]_x0001_gi|27754245|gb|AAO22576.1| unknown protein [Arabidopsis thaliana]_x0001_gi|332642660|gb|AEE76181.1| 2-oxoglutarate (2OG) and Fe(II)-dependent oxygenase superfamily protein [Arabidopsis thalian…	1e-174	2.5907	<0.01		UP12_3031	#N/A	2e-08	0.1973	<0.01
UP12_6091	gi|18415888|ref|NP_567658.1| alternative oxidase protein IMMUTANS [Arabidopsis thaliana]_x0001_gi|85681033|sp|Q56X52.2|AOX4_ARATH RecName: Full=Ubiquinol oxidase 4, chloroplastic/chromoplastic; AltName: Full=Alternative oxidase 4; AltName: Full=Plastid terminal oxidase; AltName: Full=Protein IMMUTANS; Flags: Precursor_x0001_gi|11692822|gb|AAG40014.1|AF324663_1 AT4g22260 [Arabidopsis thaliana]_x00…	1e-150	2.5817	<0.01		UP12_10589	gi|18414755|ref|NP_567515.1| phospholipase A1-Ibeta2 [Arabidopsis thaliana]_x0001_gi|374095438|sp|O23522.2|PLA14_ARATH RecName: Full=Phospholipase A1-Ibeta2, chloroplastic; Flags: Precursor_x0001_gi|332658408|gb|AEE83808.1| phospholipase A1-Ibeta2 [Arabidopsis thaliana]	0	0.1958	<0.01
UP12_14095	gi|15242347|ref|NP_196484.1| amino acid permease 2 [Arabidopsis thaliana]_x0001_gi|75220717|sp|Q38967.1|AAP2_ARATH RecName: Full=Amino acid permease 2; AltName: Full=Amino acid transporter AAP2_x0001_gi|510236|emb|CAA50672.1| amine acid permease [Arabidopsis thaliana]_x0001_gi|9955509|emb|CAC05448.1| amino acid transport protein AAP2 [Arabidopsis thaliana]_x0001_gi|19699271|gb|AAL91247.1| AT5g092…	4e-87	2.5812	<0.01		UP12_2477	gi|18395580|ref|NP_565303.1| ureide permease 1 [Arabidopsis thaliana]_x0001_gi|68566149|sp|Q9ZPR7.1|UPS1_ARATH RecName: Full=Ureide permease 1; Short=AtUPS1_x0001_gi|4406756|gb|AAD20067.1| expressed protein [Arabidopsis thaliana]_x0001_gi|21554091|gb|AAM63172.1| putative integral membrane protein [Arabidopsis thaliana]_x0001_gi|115646808|gb|ABJ17125.1| At2g03590 [Arabidopsis thaliana]_x0001_gi|33…	1e-46	0.1952	<0.01
UP12_4377	gi|15239078|ref|NP_196713.1| aspartate aminotransferase 3 [Arabidopsis thaliana]_x0001_gi|1168258|sp|P46644.1|AAT3_ARATH RecName: Full=Aspartate aminotransferase 3, chloroplastic; AltName: Full=Protein YELLOW-LEAF-SPECIFIC GENE 4; AltName: Full=Transaminase A; Flags: Precursor_x0001_gi|693692|gb|AAA79371.1| aspartate aminotransferase [Arabidopsis thaliana]_x0001_gi|7573409|emb|CAB87712.1| asparta…	0	2.5619	<0.01		UP12_25897	gi|15231906|ref|NP_188086.1| cytochrome P450, family 72, subfamily A, polypeptide 14 [Arabidopsis thaliana]_x0001_gi|75311583|sp|Q9LUC6.1|C7A14_ARATH RecName: Full=Cytochrome P450 72A14_x0001_gi|13605897|gb|AAK32934.1|AF367347_1 AT3g14680/MIE1_18 [Arabidopsis thaliana]_x0001_gi|9294390|dbj|BAB02400.1| cytochrome P450 [Arabidopsis thaliana]_x0001_gi|24111277|gb|AAN46762.1| At3g14680/MIE1_18 [Arabi…	6e-64	0.1881	<0.01
UP12_20904	#N/A	7e-31	2.5617	<0.01		UP12_18616	#N/A	3e-12	0.188	<0.01
UP12_10085	gi|18409234|ref|NP_566942.1| uncharacterized protein [Arabidopsis thaliana]_x0001_gi|6562253|emb|CAB62623.1| hypothetical protein [Arabidopsis thaliana]_x0001_gi|98960951|gb|ABF58959.1| At3g51010 [Arabidopsis thaliana]_x0001_gi|332645216|gb|AEE78737.1| uncharacterized protein AT3G51010 [Arabidopsis thaliana]	6e-56	2.5612	<0.01		UP12_1582	#N/A	2e-07	0.1879	<0.01
UP12_6200	gi|26452194|dbj|BAC43185.1| putative protein kinase [Arabidopsis thaliana]	2e-53	2.5483	<0.01		UP12_1517	gi|21595771|gb|AAM66130.1| putative zinc finger protein [Arabidopsis thaliana]	4e-71	0.1822	<0.01
UP12_9861	gi|22331230|ref|NP_188746.2| ABC transporter G family member 15 [Arabidopsis thaliana]_x0001_gi|109896158|sp|Q8RWI9.2|AB15G_ARATH RecName: Full=ABC transporter G family member 15; Short=ABC transporter ABCG.15; Short=AtABCG15; AltName: Full=White-brown complex homolog protein 15; Short=AtWBC15; AltName: Full=White-brown complex homolog protein 22; Short=AtWBC22_x0001_gi|332642938|gb|AEE76459.1| A…	6e-55	2.5448	<0.01		UP12_20425	#N/A		0.1821	<0.01
UP12_28871	gi|145360248|ref|NP_179934.2| zinc-finger domain of monoamine-oxidase A repressor R1 [Arabidopsis thaliana]_x0001_gi|91806250|gb|ABE65853.1| unknown [Arabidopsis thaliana]_x0001_gi|330252368|gb|AEC07462.1| zinc-finger domain of monoamine-oxidase A repressor R1 [Arabidopsis thaliana]	3e-72	2.5428	<0.01		UP12_17670	gi|15225767|ref|NP_180232.1| 3-ketoacyl-CoA synthase 11 [Arabidopsis thaliana]_x0001_gi|75219503|sp|O48780.1|KCS11_ARATH RecName: Full=3-ketoacyl-CoA synthase 11; Short=KCS-11; AltName: Full=Very long-chain fatty acid condensing enzyme 11; Short=VLCFA condensing enzyme 11_x0001_gi|2760830|gb|AAB95298.1| putative beta-ketoacyl-CoA synthase [Arabidopsis thaliana]_x0001_gi|28392937|gb|AAO41904.1| pu…	1e-104	0.1815	<0.01
UP12_28922	#N/A	9e-07	2.5287	<0.01		UP12_19747	#N/A	5e-06	0.1815	<0.01
UP12_14798	gi|18404496|ref|NP_565868.1| NAD(P)-binding Rossmann-fold-containing protein [Arabidopsis thaliana]_x0001_gi|22096383|sp|O80934.2|Y2766_ARATH RecName: Full=Uncharacterized protein At2g37660, chloroplastic; Flags: Precursor_x0001_gi|14596079|gb|AAK68767.1| Unknown protein [Arabidopsis thaliana]_x0001_gi|20148255|gb|AAM10018.1| unknown protein [Arabidopsis thaliana]_x0001_gi|20197253|gb|AAC23636.2|…	1e-120	2.5283	<0.01		UP12_17650	gi|110740870|dbj|BAE98531.1| hypothetical protein with NAC domain protein [Arabidopsis thaliana]	5e-21	0.1807	<0.01
UP12_6113	gi|15237281|ref|NP_197722.1| Fe superoxide dismutase 3 [Arabidopsis thaliana]_x0001_gi|75262735|sp|Q9FMX0.1|SODF3_ARATH RecName: Full=Superoxide dismutase [Fe] 3, chloroplastic; AltName: Full=Protein FE SUPEROXIDE DISMUTASE 3; Flags: Precursor_x0001_gi|10177820|dbj|BAB11186.1| iron superoxide dismutase 3 [Arabidopsis thaliana]_x0001_gi|17529344|gb|AAL38899.1| putative iron superoxide dismutase 3 …	3e-89	2.5268	<0.01		UP12_15343	gi|42569970|ref|NP_566070.3| arabinogalactan protein 16 [Arabidopsis thaliana]_x0001_gi|297828351|ref|XP_002882058.1| hypothetical protein ARALYDRAFT_483786 [Arabidopsis lyrata subsp. lyrata]_x0001_gi|75100629|sp|O82337.1|AGP16_ARATH RecName: Full=Arabinogalactan peptide 16; Short=AG-peptide 16; Flags: Precursor_x0001_gi|10880509|gb|AAG24284.1|AF195897_1 arabinogalactan protein [Arabidopsis thali…	1e-12	0.1801	<0.01
UP12_2335	gi|726490|gb|AAB03100.1| starch branching enzyme class II, partial [Arabidopsis thaliana]	0	2.5222	<0.01		UP12_430	gi|18401317|ref|NP_565634.1| late embryogenesis abundant hydroxyproline-rich glycoprotein [Arabidopsis thaliana]_x0001_gi|42570933|ref|NP_973540.1| late embryogenesis abundant hydroxyproline-rich glycoprotein [Arabidopsis thaliana]_x0001_gi|13877665|gb|AAK43910.1|AF370591_1 Unknown protein [Arabidopsis thaliana]_x0001_gi|3885338|gb|AAC77866.1| expressed protein [Arabidopsis thaliana]_x0001_gi|154…	1e-87	0.1793	<0.01
UP12_4672	gi|18410120|ref|NP_567007.1| glutamate carboxypeptidase [Arabidopsis thaliana]_x0001_gi|332278204|sp|Q9M1S8.3|GCP2_ARATH RecName: Full=Probable glutamate carboxypeptidase 2; AltName: Full=Probable glutamate carboxypeptidase II_x0001_gi|209529809|gb|ACI49799.1| At3g54720 [Arabidopsis thaliana]_x0001_gi|332645749|gb|AEE79270.1| glutamate carboxypeptidase [Arabidopsis thaliana]	1e-121	2.518	<0.01		UP12_10017	gi|15239950|ref|NP_199183.1| auxin-responsive protein IAA4 [Arabidopsis thaliana]_x0001_gi|1168607|sp|P33077.2|IAA4_ARATH RecName: Full=Auxin-responsive protein IAA4; AltName: Full=Auxin-induced protein AUX2-11; AltName: Full=Indoleacetic acid-induced protein 4_x0001_gi|16197|emb|CAA37526.1| Aux2-11 protein [Arabidopsis thaliana]_x0001_gi|454285|gb|AAA16571.1| auxin-responsive protein, partial [A…	1e-103	0.1768	<0.01
UP12_18217	#N/A		2.5088	<0.01		UP12_25220	gi|18400580|ref|NP_565574.1| putative WRKY transcription factor 17 [Arabidopsis thaliana]_x0001_gi|29839677|sp|Q9SJA8.2|WRK17_ARATH RecName: Full=Probable WRKY transcription factor 17; AltName: Full=WRKY DNA-binding protein 17_x0001_gi|15991744|gb|AAL13049.1|AF425836_1 WRKY transcription factor 17 [Arabidopsis thaliana]_x0001_gi|20197975|gb|AAD23889.2| putative WRKY-type DNA binding protein [Arab…	2e-33	0.1762	<0.01
UP12_14919	gi|15222398|ref|NP_172223.1| protein phosphatase 2C 3 [Arabidopsis thaliana]_x0001_gi|75264091|sp|Q9LNW3.1|P2C03_ARATH RecName: Full=Protein phosphatase 2C 3; Short=AtPP2C03; AltName: Full=Protein AKT1-INTERACTING 1; AltName: Full=Protein phosphatase 2C AIP1; Short=PP2C AIP1_x0001_gi|8778547|gb|AAF79555.1|AC022464_13 F22G5.22 [Arabidopsis thaliana]_x0001_gi|17979175|gb|AAL49783.1| putative protei…	9e-60	2.5025	<0.01		UP12_28385	gi|15222022|ref|NP_175330.1| uncharacterized protein [Arabidopsis thaliana]_x0001_gi|7770334|gb|AAF69704.1|AC016041_9 F27J15.21 [Arabidopsis thaliana]_x0001_gi|45476547|gb|AAS65939.1| At1g49000 [Arabidopsis thaliana]_x0001_gi|46359837|gb|AAS88782.1| At1g49000 [Arabidopsis thaliana]_x0001_gi|332194258|gb|AEE32379.1| uncharacterized protein AT1G49000 [Arabidopsis thaliana]	3e-19	0.1757	<0.01
UP12_12666	gi|222422893|dbj|BAH19433.1| AT4G27500 [Arabidopsis thaliana]	2e-40	2.502	<0.01		UP12_1005	#N/A	8e-16	0.1742	<0.01
UP12_29530	gi|15225477|ref|NP_182068.1| dihydrodipicolinate synthase [Arabidopsis thaliana]_x0001_gi|14547964|sp|Q9FVC8.2|DAPA2_ARATH RecName: Full=4-hydroxy-tetrahydrodipicolinate synthase 2, chloroplastic; Short=HTPA synthase 2; Flags: Precursor_x0001_gi|2583111|gb|AAB82620.1| putative dihydrodipicolinate synthase [Arabidopsis thaliana]_x0001_gi|28466961|gb|AAO44089.1| At2g45440 [Arabidopsis thaliana]_x00…	9e-69	2.4983	<0.01		UP12_15228	gi|9802582|gb|AAF99784.1|AC012463_1 T2E6.3 [Arabidopsis thaliana]_x0001_gi|110737661|dbj|BAF00770.1| hypothetical protein [Arabidopsis thaliana]	1e-33	0.1731	<0.01
UP12_10217	gi|18405254|ref|NP_566809.1| plastid ribosomal protein S21 [Arabidopsis thaliana]_x0001_gi|9294081|dbj|BAB01933.1| unnamed protein product [Arabidopsis thaliana]_x0001_gi|332643753|gb|AEE77274.1| plastid ribosomal protein S21 [Arabidopsis thaliana]	6e-48	2.4947	<0.01		UP12_7254	gi|18424254|ref|NP_568910.1| ABA- and drought-induced RING-DUF1117 protein [Arabidopsis thaliana]_x0001_gi|15450687|gb|AAK96615.1| AT5g59550/f2o15_210 [Arabidopsis thaliana]_x0001_gi|17380612|gb|AAL36069.1| AT5g59550/f2o15_210 [Arabidopsis thaliana]_x0001_gi|110735082|gb|ABG89111.1| ubiquitin-interacting factor 1b [synthetic construct]_x0001_gi|332009821|gb|AED97204.1| ABA- and drought-induced RI…	1e-127	0.1728	<0.01
UP12_28994	#N/A		2.4795	<0.01		UP12_12769	gi|145339433|ref|NP_190869.3| uncharacterized protein [Arabidopsis thaliana]_x0001_gi|110738676|dbj|BAF01263.1| hypothetical protein [Arabidopsis thaliana]_x0001_gi|332645504|gb|AEE79025.1| uncharacterized protein AT3G53010 [Arabidopsis thaliana]	1e-61	0.1725	<0.01
UP12_23048	gi|15228448|ref|NP_186955.1| cellulose synthase-like protein D3 [Arabidopsis thaliana]_x0001_gi|75191265|sp|Q9M9M4.1|CSLD3_ARATH RecName: Full=Cellulose synthase-like protein D3; Short=AtCslD3; AltName: Full=Protein KOJAK_x0001_gi|6714431|gb|AAF26119.1|AC012328_22 putative cellulose synthase catalytic subunit [Arabidopsis thaliana]_x0001_gi|12619788|gb|AAG60543.1|AF232907_1 cellulose synthase-lik…	1e-137	2.4609	<0.01		UP12_3409	gi|8809606|dbj|BAA97157.1| ethylene responsive element binding factor 5 (ATERF5) [Arabidopsis thaliana]	1e-65	0.1722	<0.01
UP12_20666	gi|18411317|ref|NP_565146.1| ACT domain-containing protein 3 [Arabidopsis thaliana]_x0001_gi|30699222|ref|NP_849896.1| ACT domain-containing protein 3 [Arabidopsis thaliana]_x0001_gi|30699224|ref|NP_849897.1| ACT domain-containing protein 3 [Arabidopsis thaliana]_x0001_gi|79321337|ref|NP_001031289.1| ACT domain-containing protein 3 [Arabidopsis thaliana]_x0001_gi|186495930|ref|NP_001117608.1| ACT…	3e-57	2.4464	<0.01		UP12_18694	#N/A		0.1707	<0.01
UP12_12504	gi|15232971|ref|NP_191647.1| dihydrodipicolinate synthase 1 [Arabidopsis thaliana]_x0001_gi|7329698|emb|CAB82692.1| dihydrodipicolinate synthase precursor [Arabidopsis thaliana]_x0001_gi|21593306|gb|AAM65255.1| Dihydrodipicolinate synthase 1, chloroplast precursor (DHDPS 1) [Arabidopsis thaliana]_x0001_gi|332646599|gb|AEE80120.1| dihydrodipicolinate synthase 1 [Arabidopsis thaliana]	3e-69	2.4393	<0.01		UP12_19181	#N/A		0.1696	<0.01
UP12_24446	gi|533707|gb|AAA67356.1| 3-methylcrotonyl-CoA carboxylase precursor [Arabidopsis thaliana]	3e-65	2.438	<0.01		UP12_9276	gi|6729030|gb|AAF27026.1|AC009177_16 putative RING-H2 zinc finger protein ATL6 [Arabidopsis thaliana]	1e-122	0.1673	<0.01
UP12_11992	gi|2765083|emb|CAA71627.1| 12-oxophytodienoate reductase [Arabidopsis thaliana]	1e-49	2.4322	<0.01		UP12_17692	#N/A		0.1667	<0.01
UP12_24642	#N/A	1e-62	2.4322	<0.01		UP12_773	gi|15217692|ref|NP_174094.1| zinc finger protein STZ/ZAT10 [Arabidopsis thaliana]_x0001_gi|75332918|sp|Q96289.1|ZAT10_ARATH RecName: Full=Zinc finger protein ZAT10; AltName: Full=Salt-tolerance zinc finger_x0001_gi|9965731|gb|AAG10142.1|AF250336_1 zinc finger protein STZ/ZAT10 [Arabidopsis thaliana]_x0001_gi|1565227|emb|CAA64820.1| salt-tolerance zinc finger protein [Arabidopsis thaliana]_x0001_g…	1e-106	0.166	<0.01
UP12_27990	gi|15222739|ref|NP_173983.1| C2H2-like zinc finger protein [Arabidopsis thaliana]_x0001_gi|9797768|gb|AAF98586.1|AC013427_29 Contains similarity to C2H2 zinc finger protein (PEThy;ZPT4-2) from Petunia hybrida gb|AB000456 and contains three Zinc finger (C2H2 type) PF|00096 motifs [Arabidopsis thaliana]_x0001_gi|225897972|dbj|BAH30318.1| hypothetical protein [Arabidopsis thaliana]_x0001_gi|33219258…	5e-35	2.4298	<0.01		UP12_25403	gi|30688348|ref|NP_173748.2| uncharacterized protein [Arabidopsis thaliana]_x0001_gi|42571605|ref|NP_973893.1| uncharacterized protein [Arabidopsis thaliana]_x0001_gi|26450734|dbj|BAC42476.1| unknown protein [Arabidopsis thaliana]_x0001_gi|28950973|gb|AAO63410.1| At1g23340 [Arabidopsis thaliana]_x0001_gi|332192253|gb|AEE30374.1| uncharacterized protein AT1G23340 [Arabidopsis thaliana]_x0001_gi|33…	9e-93	0.1642	<0.01
UP12_9678	gi|15235712|ref|NP_195493.1| homeobox-leucine zipper protein HAT22 [Arabidopsis thaliana]_x0001_gi|1170409|sp|P46604.1|HAT22_ARATH RecName: Full=Homeobox-leucine zipper protein HAT22; AltName: Full=Homeodomain-leucine zipper protein HAT22; Short=HD-ZIP protein 22_x0001_gi|549887|gb|AAA56902.1| homeobox protein [Arabidopsis thaliana]_x0001_gi|549888|gb|AAA56903.1| homeobox protein [Arabidopsis tha…	1e-81	2.4204	<0.01		UP12_18267	gi|15227542|ref|NP_181142.1| protein NDR1/HIN1-like 10 [Arabidopsis thaliana]_x0001_gi|75313491|sp|Q9SJ52.1|YLS9_ARATH RecName: Full=Protein YLS9; AltName: Full=Protein NDR1/HIN1-LIKE 10; Short=AtNHL10; AltName: Full=Protein YELLOW-LEAF-SPECIFIC GENE 9_x0001_gi|4510371|gb|AAD21459.1| similar to harpin-induced protein hin1 from tobacco [Arabidopsis thaliana]_x0001_gi|13122296|dbj|BAB32889.1| hin1 …	1e-32	0.1632	<0.01
UP12_8149	gi|18404397|ref|NP_564626.1| DJ1-like protein B [Arabidopsis thaliana]_x0001_gi|75192181|sp|Q9MAH3.1|DJ1B_ARATH RecName: Full=Protein DJ-1 homolog B; Short=AtDJ1B; Flags: Precursor_x0001_gi|7769869|gb|AAF69547.1|AC008007_22 F12M16.18 [Arabidopsis thaliana]_x0001_gi|15810459|gb|AAL07117.1| unknown protein [Arabidopsis thaliana]_x0001_gi|20259561|gb|AAM14123.1| unknown protein [Arabidopsis thaliana…	3e-63	2.4175	<0.01		UP12_23656	gi|42571197|ref|NP_973672.1| serine/threonine-protein phosphatase PP2A-3 catalytic subunit [Arabidopsis thaliana]_x0001_gi|330255034|gb|AEC10128.1| serine/threonine-protein phosphatase PP2A-3 catalytic subunit [Arabidopsis thaliana]	5e-65	0.1625	<0.01
UP12_13061	gi|19347894|gb|AAL85970.1| putative hexose transporter protein [Arabidopsis thaliana]	4e-47	2.4128	<0.01		UP12_1135	gi|15238747|ref|NP_197906.1| uncharacterized protein [Arabidopsis thaliana]_x0001_gi|26450052|dbj|BAC42146.1| unknown protein [Arabidopsis thaliana]_x0001_gi|28827680|gb|AAO50684.1| unknown protein [Arabidopsis thaliana]_x0001_gi|332006033|gb|AED93416.1| uncharacterized protein AT5G25240 [Arabidopsis thaliana]	1e-25	0.162	<0.01
UP12_12316	gi|15241920|ref|NP_195891.1| uncharacterized protein [Arabidopsis thaliana]_x0001_gi|7413546|emb|CAB86025.1| putative protein [Arabidopsis thaliana]_x0001_gi|15450946|gb|AAK96744.1| putative protein [Arabidopsis thaliana]_x0001_gi|30102908|gb|AAP21372.1| At5g02710 [Arabidopsis thaliana]_x0001_gi|62318528|dbj|BAD94876.1| hypothetical protein [Arabidopsis thaliana]_x0001_gi|332003125|gb|AED90508.1|…	1e-53	2.4031	<0.01		UP12_824	gi|62321031|dbj|BAD94094.1| formate dehydrogenase [Arabidopsis thaliana]	3e-46	0.1617	<0.01
UP12_17856	#N/A	3e-10	2.3897	<0.01		UP12_26173	#N/A		0.1609	<0.01
UP12_12812	gi|18958013|gb|AAL79580.1| At1g03610/F21B7_13 [Arabidopsis thaliana]_x0001_gi|29028760|gb|AAO64759.1| At1g03610/F21B7_13 [Arabidopsis thaliana]	1e-55	2.3859	<0.01		UP12_19628	#N/A	2e-13	0.1604	<0.01
UP12_9239	#N/A	1e-18	2.3695	<0.01		UP12_29279	#N/A		0.1603	<0.01
UP12_8959	gi|15220164|ref|NP_178168.1| Major facilitator superfamily protein [Arabidopsis thaliana]_x0001_gi|6730730|gb|AAF27120.1|AC018849_8 nodulin-like protein; 38383-40406 [Arabidopsis thaliana]_x0001_gi|14334880|gb|AAK59618.1| putative nodulin protein [Arabidopsis thaliana]_x0001_gi|15810607|gb|AAL07191.1| putative nodulin protein [Arabidopsis thaliana]_x0001_gi|332198295|gb|AEE36416.1| Major facilita…	2e-33	2.3682	<0.01		UP12_13850	gi|4262142|gb|AAD14442.1| putative alcohol dehydrogenase [Arabidopsis thaliana]_x0001_gi|7270184|emb|CAB77799.1| putative alcohol dehydrogenase [Arabidopsis thaliana]	4e-88	0.16	<0.01
UP12_15460	gi|14517399|gb|AAK62590.1| At2g32810/F24L7.5 [Arabidopsis thaliana]_x0001_gi|25090389|gb|AAN72290.1| At2g32810/F24L7.5 [Arabidopsis thaliana]	0	2.3541	<0.01		UP12_15663	#N/A		0.1592	<0.01
UP12_25935	gi|30681437|ref|NP_179748.2| SMAD/FHA domain-containing protein [Arabidopsis thaliana]_x0001_gi|26452454|dbj|BAC43312.1| unknown protein [Arabidopsis thaliana]_x0001_gi|88193816|gb|ABD42997.1| At2g21530 [Arabidopsis thaliana]_x0001_gi|330252097|gb|AEC07191.1| SMAD/FHA domain-containing protein [Arabidopsis thaliana]	5e-47	2.3497	<0.01		UP12_3871	gi|30696058|ref|NP_199959.2| trehalose-phosphate phosphatase A [Arabidopsis thaliana]_x0001_gi|20260496|gb|AAM13146.1| trehalose-6-phosphate phosphatase [Arabidopsis thaliana]_x0001_gi|30725608|gb|AAP37826.1| At5g51460 [Arabidopsis thaliana]_x0001_gi|332008703|gb|AED96086.1| trehalose-phosphate phosphatase-like protein [Arabidopsis thaliana]	1e-169	0.1585	<0.01
UP12_17188	gi|3445208|gb|AAC32438.1| putative amino acid acetyltransferase [Arabidopsis thaliana]	1e-109	2.3474	<0.01		UP12_14729	gi|15228095|ref|NP_181254.1| aquaporin PIP2-2 [Arabidopsis thaliana]_x0001_gi|21431896|sp|P43287.2|PIP22_ARATH RecName: Full=Aquaporin PIP2-2; AltName: Full=Plasma membrane intrinsic protein 2-2; Short=AtPIP2;2; AltName: Full=Plasma membrane intrinsic protein 2b; Short=PIP2b; AltName: Full=TMP2b; Contains: RecName: Full=Aquaporin PIP2-2, N-terminally processed_x0001_gi|4371284|gb|AAD18142.1| aqua…	4e-77	0.1582	<0.01
UP12_22481	#N/A		2.3467	<0.01		UP12_19384	gi|22326589|ref|NP_195992.2| heat shock transcription factor A3 [Arabidopsis thaliana]_x0001_gi|122064252|sp|Q8GYY1.2|HSFA3_ARATH RecName: Full=Heat stress transcription factor A-3; Short=AtHsfA3; AltName: Full=AtHsf-17_x0001_gi|332003263|gb|AED90646.1| heat shock transcription factor A3 [Arabidopsis thaliana]	1e-60	0.1575	<0.01
UP12_3528	gi|18394114|ref|NP_563951.1| ubiquitin-conjugating enzyme E2 1 [Arabidopsis thaliana]_x0001_gi|42571469|ref|NP_973825.1| ubiquitin-conjugating enzyme E2 1 [Arabidopsis thaliana]_x0001_gi|297849844|ref|XP_002892803.1| hypothetical protein ARALYDRAFT_471614 [Arabidopsis lyrata subsp. lyrata]_x0001_gi|565491512|ref|XP_006303395.1| hypothetical protein CARUB_v10010548mg [Capsella rubella]_x0001_gi|13…	1e-81	2.3394	<0.01		UP12_1225	gi|15241259|ref|NP_199889.1| SAUR-like auxin-responsive protein [Arabidopsis thaliana]_x0001_gi|8777399|dbj|BAA96989.1| unnamed protein product [Arabidopsis thaliana]_x0001_gi|34098927|gb|AAQ56846.1| At5g50760 [Arabidopsis thaliana]_x0001_gi|332008606|gb|AED95989.1| SAUR-like auxin-responsive protein [Arabidopsis thaliana]	2e-30	0.1571	<0.01
UP12_28488	gi|18396221|ref|NP_565332.1| FRIGIDA interacting protein 1 [Arabidopsis thaliana]_x0001_gi|20197504|gb|AAM15099.1| Expressed protein [Arabidopsis thaliana]_x0001_gi|21554377|gb|AAM63484.1| unknown [Arabidopsis thaliana]_x0001_gi|330250899|gb|AEC05993.1| FRIGIDA interacting protein 1 [Arabidopsis thaliana]	4e-57	2.3378	<0.01		UP12_11532	gi|15240004|ref|NP_196812.1| putative WRKY transcription factor 75 [Arabidopsis thaliana]_x0001_gi|29839630|sp|Q9FYA2.1|WRK75_ARATH RecName: Full=Probable WRKY transcription factor 75; AltName: Full=WRKY DNA-binding protein 75_x0001_gi|17980958|gb|AAL50784.1|AF452174_1 WRKY transcription factor 75 [Arabidopsis thaliana]_x0001_gi|9955552|emb|CAC05436.1| WRKY-like protein [Arabidopsis thaliana]_x00…	2e-87	0.1563	<0.01
UP12_22149	gi|42573756|ref|NP_974974.1| N-terminal nucleophile aminohydrolases (Ntn hydrolases) superfamily protein [Arabidopsis thaliana]_x0001_gi|79331811|ref|NP_001032119.1| N-terminal nucleophile aminohydrolases (Ntn hydrolases) superfamily protein [Arabidopsis thaliana]_x0001_gi|56461756|gb|AAV91334.1| At5g61540 [Arabidopsis thaliana]_x0001_gi|63003886|gb|AAY25472.1| At5g61540 [Arabidopsis thaliana]_x0…	6e-80	2.3254	<0.01		UP12_9827	gi|145336104|ref|NP_173898.2| nodulin MtN21-like transporter family protein [Arabidopsis thaliana]_x0001_gi|75339341|sp|Q4PT23.1|WTR6_ARATH RecName: Full=WAT1-related protein At1g25270_x0001_gi|67633390|gb|AAY78620.1| nodulin MtN21 family protein [Arabidopsis thaliana]_x0001_gi|332192474|gb|AEE30595.1| nodulin MtN21-like transporter family protein [Arabidopsis thaliana]	4e-81	0.1561	<0.01
UP12_18804	gi|15231862|ref|NP_188065.1| NB-ARC domain-containing disease resistance protein [Arabidopsis thaliana]_x0001_gi|29839649|sp|Q9LRR4.1|R13L1_ARATH RecName: Full=Putative disease resistance RPP13-like protein 1_x0001_gi|11994217|dbj|BAB01339.1| disease resistance comples protein [Arabidopsis thaliana]_x0001_gi|332642009|gb|AEE75530.1| NB-ARC domain-containing disease resistance protein [Arabidopsis…	2e-50	2.3231	<0.01		UP12_18386	gi|22326685|ref|NP_680161.1| protein ATAF2 [Arabidopsis thaliana]_x0001_gi|75168917|sp|Q9C598.1|NAC81_ARATH RecName: Full=Protein ATAF2; AltName: Full=NAC domain-containing protein 81; Short=ANAC081_x0001_gi|13548337|emb|CAC35884.1| ATAF2 protein [Arabidopsis thaliana]_x0001_gi|19424091|gb|AAL87335.1| unknown protein [Arabidopsis thaliana]_x0001_gi|22136754|gb|AAM91696.1| unknown protein [Arabido…	1e-85	0.1558	<0.01
UP12_12884	gi|79317380|ref|NP_001031002.1| putative ADP-ribosylation factor GTPase-activating protein AGD14 [Arabidopsis thaliana]_x0001_gi|51970972|dbj|BAD44178.1| unknown protein [Arabidopsis thaliana]_x0001_gi|332190212|gb|AEE28333.1| putative ADP-ribosylation factor GTPase-activating protein AGD14 [Arabidopsis thaliana]	1e-75	2.3106	<0.01		UP12_13706	gi|15226830|ref|NP_181025.1| protein MATERNAL EFFECT EMBRYO ARREST 23 [Arabidopsis thaliana]_x0001_gi|3033375|gb|AAC12819.1| putative berberine bridge enzyme [Arabidopsis thaliana]_x0001_gi|28393259|gb|AAO42058.1| putative FAD-linked oxidoreductase [Arabidopsis thaliana]_x0001_gi|28827752|gb|AAO50720.1| putative FAD-linked oxidoreductase [Arabidopsis thaliana]_x0001_gi|330253928|gb|AEC09022.1| FA…	0	0.1557	<0.01
UP12_11463	gi|20466272|gb|AAM20453.1| unknown protein [Arabidopsis thaliana]	2e-74	2.3103	<0.01		UP12_3470	gi|30696058|ref|NP_199959.2| trehalose-phosphate phosphatase A [Arabidopsis thaliana]_x0001_gi|20260496|gb|AAM13146.1| trehalose-6-phosphate phosphatase [Arabidopsis thaliana]_x0001_gi|30725608|gb|AAP37826.1| At5g51460 [Arabidopsis thaliana]_x0001_gi|332008703|gb|AED96086.1| trehalose-phosphate phosphatase-like protein [Arabidopsis thaliana]	1e-108	0.1551	<0.01
UP12_20804	gi|42571537|ref|NP_973859.1| zinc finger (C3HC4-type RING finger) family protein [Arabidopsis thaliana]_x0001_gi|332191619|gb|AEE29740.1| zinc finger (C3HC4-type RING finger) family protein [Arabidopsis thaliana]	1e-55	2.3044	<0.01		UP12_7076	gi|110739880|dbj|BAF01845.1| hexose transporter - like protein [Arabidopsis thaliana]	7e-49	0.1537	<0.01
UP12_6606	gi|42563438|ref|NP_186900.3| regulator of chromosome condensation domain-containing protein [Arabidopsis thaliana]_x0001_gi|110735845|dbj|BAE99899.1| hypothetical protein [Arabidopsis thaliana]_x0001_gi|332640299|gb|AEE73820.1| regulator of chromosome condensation domain-containing protein [Arabidopsis thaliana]	0	2.3032	<0.01		UP12_28863	#N/A		0.1533	<0.01
UP12_14793	gi|22329290|ref|NP_171717.2| pentatricopeptide repeat-containing protein [Arabidopsis thaliana]_x0001_gi|193806400|sp|Q8LPS6.2|PPR3_ARATH RecName: Full=Pentatricopeptide repeat-containing protein At1g02150_x0001_gi|2317908|gb|AAC24372.1| Unknown protein [Arabidopsis thaliana]_x0001_gi|332189272|gb|AEE27393.1| pentatricopeptide repeat-containing protein [Arabidopsis thaliana]	1e-171	2.2923	<0.01		UP12_29278	gi|116831279|gb|ABK28593.1| unknown [Arabidopsis thaliana]	5e-15	0.1507	<0.01
UP12_8775	gi|9759033|dbj|BAB09360.1| acyl-peptide hydrolase-like [Arabidopsis thaliana]	1e-134	2.2879	<0.01		UP12_5399	gi|15227552|ref|NP_180511.1| HSP20 family protein [Arabidopsis thaliana]_x0001_gi|75315964|sp|Q9ZW31.1|HS17B_ARATH RecName: Full=17.6 kDa class I heat shock protein 2; AltName: Full=17.6 kDa heat shock protein 2; Short=AtHsp17.6B_x0001_gi|3980385|gb|AAC95188.1| putative small heat shock protein [Arabidopsis thaliana]_x0001_gi|21554599|gb|AAM63628.1| putative small heat shock protein [Arabidopsis …	1e-72	0.1504	<0.01
UP12_25340	#N/A	5e-55	2.2782	<0.01		UP12_3569	gi|18396930|ref|NP_564318.1| protein trichome birefringence-like 38 [Arabidopsis thaliana]_x0001_gi|75161403|sp|Q8VY22.1|TBL38_ARATH RecName: Full=Protein trichome birefringence-like 38_x0001_gi|18377638|gb|AAL66969.1| unknown protein [Arabidopsis thaliana]_x0001_gi|20465655|gb|AAM20296.1| unknown protein [Arabidopsis thaliana]_x0001_gi|110742767|dbj|BAE99289.1| hypothetical protein [Arabidopsis …	1e-105	0.1498	<0.01
UP12_6435	gi|18397601|ref|NP_566285.1| beta-glucosidase-like SFR2 [Arabidopsis thaliana]_x0001_gi|75305863|sp|Q93Y07.1|SFR2_ARATH RecName: Full=Beta-glucosidase-like SFR2, chloroplastic; AltName: Full=Protein SENSITIVE TO FREEZING 2; Short=AtSFR2_x0001_gi|16649039|gb|AAL24371.1| beta-glucosidase, putative [Arabidopsis thaliana]_x0001_gi|22077112|emb|CAD36512.1| putative beta-glycosidase [Arabidopsis thalia…	0	2.2765	<0.01		UP12_12126	gi|30697666|ref|NP_201042.2| plant invertase/pectin methylesterase inhibitor superfamily protein [Arabidopsis thaliana]_x0001_gi|8809649|dbj|BAA97200.1| ripening-related protein-like; contains similarity to pectinesterase [Arabidopsis thaliana]_x0001_gi|28393132|gb|AAO41999.1| putative DC1.2 homolog [Arabidopsis thaliana]_x0001_gi|332010217|gb|AED97600.1| plant invertase/pectin methylesterase inh…	1e-52	0.1491	<0.01
UP12_15656	gi|240254500|ref|NP_565509.4| MATE efflux family protein [Arabidopsis thaliana]_x0001_gi|75162471|sp|Q8W4G3.1|MATE4_ARATH RecName: Full=MATE efflux family protein 4, chloroplastic; AltName: Full=Protein DTX46; Flags: Precursor_x0001_gi|17065002|gb|AAL32655.1| Unknown protein [Arabidopsis thaliana]_x0001_gi|22136238|gb|AAM91197.1| unknown protein [Arabidopsis thaliana]_x0001_gi|330252070|gb|AEC071…	0	2.2763	<0.01		UP12_1131	#N/A	9e-05	0.1488	<0.01
UP12_10368	gi|15240689|ref|NP_196873.1| alpha-N-acetylglucosaminidase [Arabidopsis thaliana]_x0001_gi|9758035|dbj|BAB08696.1| alpha-N-acetylglucosaminidase [Arabidopsis thaliana]_x0001_gi|19423948|gb|AAL87291.1| putative alpha-N-acetylglucosaminidase [Arabidopsis thaliana]_x0001_gi|21436231|gb|AAM51254.1| putative alpha-N-acetylglucosaminidase [Arabidopsis thaliana]_x0001_gi|332004545|gb|AED91928.1| alpha-N…	1e-129	2.2684	<0.01		UP12_25318	gi|21618304|gb|AAM67354.1| unknown [Arabidopsis thaliana]	2e-54	0.1482	<0.01
UP12_3565	gi|227202664|dbj|BAH56805.1| AT5G25610 [Arabidopsis thaliana]	1e-131	2.265	<0.01		UP12_3184	gi|8920621|gb|AAF81343.1|AC007767_23 Contains similarity to a peptide transport protein homolog F17L22.140 gi|7488004 from Arabidopsis thaliana BAC F17L22 gb|AL035527. It contains a POT family domain PF|00854. ESTs gb|BE038248, gb|T22680, gb|T04498, gb|R89961, gb|R30626, gb|R30389, gb|AA713063 and gb|AA585801 come from this gene [Arabidopsis thaliana]	1e-125	0.1465	<0.01
UP12_4294	gi|18394114|ref|NP_563951.1| ubiquitin-conjugating enzyme E2 1 [Arabidopsis thaliana]_x0001_gi|42571469|ref|NP_973825.1| ubiquitin-conjugating enzyme E2 1 [Arabidopsis thaliana]_x0001_gi|297849844|ref|XP_002892803.1| hypothetical protein ARALYDRAFT_471614 [Arabidopsis lyrata subsp. lyrata]_x0001_gi|565491512|ref|XP_006303395.1| hypothetical protein CARUB_v10010548mg [Capsella rubella]_x0001_gi|13…	5e-77	2.2604	<0.01		UP12_21385	gi|15234825|ref|NP_195595.1| SAUR-like auxin-responsive protein [Arabidopsis thaliana]_x0001_gi|4490336|emb|CAB38618.1| auxin-induced protein-like [Arabidopsis thaliana]_x0001_gi|7270867|emb|CAB80547.1| auxin-induced protein-like [Arabidopsis thaliana]_x0001_gi|62321722|dbj|BAD95347.1| auxin-induced protein - like [Arabidopsis thaliana]_x0001_gi|88010988|gb|ABD38883.1| At4g38840 [Arabidopsis thal…	2e-15	0.146	<0.01
UP12_22272	gi|22325409|ref|NP_671763.1| RING/FYVE/PHD zinc finger-containing protein [Arabidopsis thaliana]_x0001_gi|79316317|ref|NP_001030936.1| RING/FYVE/PHD zinc finger-containing protein [Arabidopsis thaliana]_x0001_gi|46931308|gb|AAT06458.1| At2g01275 [Arabidopsis thaliana]_x0001_gi|330250332|gb|AEC05426.1| RING/FYVE/PHD zinc finger-containing protein [Arabidopsis thaliana]_x0001_gi|330250333|gb|AEC054…	2e-68	2.2498	<0.01		UP12_18430	gi|15232116|ref|NP_186791.1| alpha-dioxygenase [Arabidopsis thaliana]_x0001_gi|75265810|sp|Q9SGH6.1|DOX1_ARATH RecName: Full=Alpha-dioxygenase 1; Short=Alpha DOX1; AltName: Full=Fatty acid dioxygenase AlphaDOX1; AltName: Full=Pathogen-induced oxygenase; AltName: Full=Plant alpha dioxygenase 1; Flags: Precursor_x0001_gi|6692262|gb|AAF24612.1|AC010870_5 feebly-like protein [Arabidopsis thaliana]_x0…	1e-107	0.1449	<0.01
UP12_19155	gi|18391488|ref|NP_563923.1| protein CROWDED NUCLEI 2 [Arabidopsis thaliana]_x0001_gi|332190865|gb|AEE28986.1| protein CROWDED NUCLEI 2 [Arabidopsis thaliana]	2e-32	2.2484	<0.01		UP12_1810	gi|18379072|ref|NP_563679.1| aspartyl protease-like protein [Arabidopsis thaliana]_x0001_gi|12083230|gb|AAG48774.1|AF332411_1 unknown protein [Arabidopsis thaliana]_x0001_gi|3850580|gb|AAC72120.1| Strong similarity to gb|D14550 extracellular dermal glycoprotein (EDGP) precursor from Daucus carota. ESTs gb|84105 and gb|AI100071 come from this gene [Arabidopsis thaliana]_x0001_gi|332189426|gb|AEE27…	2e-65	0.1447	<0.01
UP12_29560	gi|26451248|dbj|BAC42726.1| putative inosine-5'-monophosphate dehydrogenase [Arabidopsis thaliana]	6e-59	2.234	<0.01		UP12_20769	#N/A		0.1421	<0.01
UP12_5379	gi|18417605|ref|NP_567847.1| AFG1-like ATPase family protein [Arabidopsis thaliana]_x0001_gi|20466288|gb|AAM20461.1| putative protein [Arabidopsis thaliana]_x0001_gi|21593548|gb|AAM65515.1| unknown [Arabidopsis thaliana]_x0001_gi|23198114|gb|AAN15584.1| putative protein [Arabidopsis thaliana]_x0001_gi|332660372|gb|AEE85772.1| AFG1-like ATPase family protein [Arabidopsis thaliana]	1e-113	2.2271	<0.01		UP12_18	gi|15237043|ref|NP_194458.1| EF-hand, calcium binding motif-containing protein [Arabidopsis thaliana]_x0001_gi|3269289|emb|CAA19722.1| putative protein [Arabidopsis thaliana]_x0001_gi|7269581|emb|CAB79583.1| putative protein [Arabidopsis thaliana]_x0001_gi|16648777|gb|AAL25579.1| AT4g27280/M4I22_90 [Arabidopsis thaliana]_x0001_gi|20466123|gb|AAM19983.1| AT4g27280/M4I22_90 [Arabidopsis thaliana]_x…	4e-45	0.1411	<0.01
UP12_24923	gi|334187983|ref|NP_198118.3| Trypsin family protein with PDZ domain [Arabidopsis thaliana]_x0001_gi|332006329|gb|AED93712.1| Trypsin family protein with PDZ domain [Arabidopsis thaliana]	9e-77	2.2222	<0.01		UP12_18536	gi|8778264|gb|AAF79273.1|AC023279_22 F12K21.8 [Arabidopsis thaliana]	2e-33	0.1373	<0.01
UP12_29174	gi|110739125|dbj|BAF01479.1| protein kinase like protein [Arabidopsis thaliana]	4e-76	2.2201	<0.01		UP12_11629	#N/A	3e-77	0.1366	<0.01
UP12_12987	gi|15237392|ref|NP_199430.1| ornithine-delta-aminotransferase [Arabidopsis thaliana]_x0001_gi|75309235|sp|Q9FNK4.1|OAT_ARATH RecName: Full=Ornithine aminotransferase, mitochondrial; AltName: Full=Ornithine delta-aminotransferase; AltName: Full=Ornithine--oxo-acid aminotransferase; Flags: Precursor_x0001_gi|9757738|dbj|BAB08263.1| ornithine aminotransferase [Arabidopsis thaliana]_x0001_gi|66792620…	1e-158	2.2159	<0.01		UP12_20395	gi|240254117|ref|NP_173393.5| cytochrome P450, family 722, subfamily A, polypeptide 1 [Arabidopsis thaliana]_x0001_gi|332191754|gb|AEE29875.1| cytochrome P450, family 722, subfamily A, polypeptide 1 [Arabidopsis thaliana]	3e-89	0.1364	<0.01
UP12_8932	gi|30685783|ref|NP_193963.2| uncharacterized protein [Arabidopsis thaliana]_x0001_gi|26450261|dbj|BAC42247.1| unknown protein [Arabidopsis thaliana]_x0001_gi|28827738|gb|AAO50713.1| unknown protein [Arabidopsis thaliana]_x0001_gi|332659192|gb|AEE84592.1| uncharacterized protein AT4G22320 [Arabidopsis thaliana]	1e-32	2.215	<0.01		UP12_1723	gi|110743104|dbj|BAE99444.1| hypothetical protein [Arabidopsis thaliana]	8e-19	0.1352	<0.01
UP12_23271	gi|334184713|ref|NP_181162.2| kinesin family protein [Arabidopsis thaliana]_x0001_gi|322510039|sp|P82266.2|K125_ARATH RecName: Full=Probable 125 kDa kinesin-related protein_x0001_gi|330254121|gb|AEC09215.1| kinesin family protein [Arabidopsis thaliana]	3e-91	2.2133	<0.01		UP12_25290	#N/A	2e-15	0.1348	<0.01
UP12_19003	gi|238479248|ref|NP_001154518.1| Regulator of Vps4 activity in the MVB pathway protein [Arabidopsis thaliana]_x0001_gi|330251244|gb|AEC06338.1| Regulator of Vps4 activity in the MVB pathway protein [Arabidopsis thaliana]	2e-52	2.2109	<0.01		UP12_9689	gi|18402223|ref|NP_566632.1| U-box domain-containing protein 25 [Arabidopsis thaliana]_x0001_gi|75274077|sp|Q9LT79.1|PUB25_ARATH RecName: Full=U-box domain-containing protein 25; AltName: Full=Plant U-box protein 25_x0001_gi|11994460|dbj|BAB02462.1| unnamed protein product [Arabidopsis thaliana]_x0001_gi|21554399|gb|AAM63504.1| unknown [Arabidopsis thaliana]_x0001_gi|109134147|gb|ABG25071.1| At3g…	6e-86	0.1317	<0.01
UP12_1539	gi|30677998|ref|NP_178346.2| uncharacterized protein [Arabidopsis thaliana]_x0001_gi|26449562|dbj|BAC41907.1| unknown protein [Arabidopsis thaliana]_x0001_gi|28950879|gb|AAO63363.1| At2g02410 [Arabidopsis thaliana]_x0001_gi|330250483|gb|AEC05577.1| uncharacterized protein AT2G02410 [Arabidopsis thaliana]	1e-121	2.202	<0.01		UP12_17811	gi|15224950|ref|NP_182002.1| cyclin p4;1 [Arabidopsis thaliana]_x0001_gi|75278850|sp|O80513.1|CCU41_ARATH RecName: Full=Cyclin-U4-1; Short=CycU4;1; AltName: Full=Cyclin-P4.1; Short=CycP4;1_x0001_gi|3341694|gb|AAC27476.1| putative PREG1-like negative regulator [Arabidopsis thaliana]_x0001_gi|62867623|gb|AAY17415.1| At2g44740 [Arabidopsis thaliana]_x0001_gi|66841350|gb|AAY57312.1| At2g44740 [Arabid…	4e-77	0.1309	<0.01
UP12_25472	gi|15222521|ref|NP_177158.1| myb-like transcription factor [Arabidopsis thaliana]_x0001_gi|334183796|ref|NP_001185359.1| myb-like transcription factor [Arabidopsis thaliana]_x0001_gi|2194137|gb|AAB61112.1| ESTs gb|R29947,gb|H76702 come from this gene [Arabidopsis thaliana]_x0001_gi|30102606|gb|AAP21221.1| At1g70000 [Arabidopsis thaliana]_x0001_gi|41618912|gb|AAS09979.1| MYB transcription factor […	2e-54	2.1952	<0.01		UP12_6528	gi|21593280|gb|AAM65229.1| oligouridylate binding protein, putative [Arabidopsis thaliana]	2e-74	0.1308	<0.01
UP12_16745	gi|15241483|ref|NP_196416.1| Flavonoid 3'-monooxygenase [Arabidopsis thaliana]_x0001_gi|27151499|sp|Q9SD85.1|F3PH_ARATH RecName: Full=Flavonoid 3'-monooxygenase; AltName: Full=Cytochrome P450 75B1; AltName: Full=Flavonoid 3'-hydroxylase; Short=AtF3'H; AltName: Full=Protein TRANSPARENT TESTA 7_x0001_gi|8132328|gb|AAF73253.1|AF155171_1 flavonoid 3'-hydroxylase [Arabidopsis thaliana]_x0001_gi|103348…	0	2.1722	<0.01		UP12_23047	gi|15233923|ref|NP_195566.1| FAD/NAD(P)-binding oxidoreductase family protein [Arabidopsis thaliana]_x0001_gi|3426064|emb|CAA07575.1| monooxygenase [Arabidopsis thaliana]_x0001_gi|4467141|emb|CAB37510.1| monooxygenase 2 (MO2) [Arabidopsis thaliana]_x0001_gi|7270837|emb|CAB80518.1| monooxygenase 2 (MO2) [Arabidopsis thaliana]_x0001_gi|332661544|gb|AEE86944.1| FAD/NAD(P)-binding oxidoreductase fami…	3e-23	0.1298	<0.01
UP12_8246	#N/A	1e-27	2.1703	<0.01		UP12_6487	gi|15239070|ref|NP_196151.1| FAD/NAD(P)-binding oxidoreductase family protein [Arabidopsis thaliana]_x0001_gi|10176744|dbj|BAB09975.1| monooxygenase [Arabidopsis thaliana]_x0001_gi|27808600|gb|AAO24580.1| At5g05320 [Arabidopsis thaliana]_x0001_gi|110743614|dbj|BAE99644.1| monooxygenase [Arabidopsis thaliana]_x0001_gi|332003474|gb|AED90857.1| FAD/NAD(P)-binding oxidoreductase family protein [Arabi…	1e-114	0.1296	<0.01
UP12_9457	gi|18397658|ref|NP_565366.1| SWIB/MDM2 domain-containing protein [Arabidopsis thaliana]_x0001_gi|13926219|gb|AAK49586.1|AF370580_1 Unknown protein [Arabidopsis thaliana]_x0001_gi|3650030|gb|AAC61285.1| expressed protein [Arabidopsis thaliana]_x0001_gi|330251251|gb|AEC06345.1| SWIB/MDM2 domain-containing protein [Arabidopsis thaliana]	1e-31	2.1684	<0.01		UP12_25450	gi|15222217|ref|NP_172784.1| AP2/ERF and B3 domain-containing transcription factor RAV1 [Arabidopsis thaliana]_x0001_gi|25091118|sp|Q9ZWM9.1|RAV1_ARATH RecName: Full=AP2/ERF and B3 domain-containing transcription factor RAV1; AltName: Full=Ethylene-responsive transcription factor RAV1; AltName: Full=Protein RELATED TO ABI3/VP1 1_x0001_gi|9958065|gb|AAG09554.1|AC011810_13 DNA binding protein RAV1 …	1e-55	0.1296	<0.01
UP12_12688	gi|15222051|ref|NP_172731.1| phloem protein 2-A12 [Arabidopsis thaliana]_x0001_gi|75264064|sp|Q9LN77.1|P2A12_ARATH RecName: Full=F-box protein PP2-A12; AltName: Full=Protein PHLOEM PROTEIN 2-LIKE A12; Short=AtPP2-A12_x0001_gi|9502385|gb|AAF88092.1|AC025417_20 T12C24.23 [Arabidopsis thaliana]_x0001_gi|26450401|dbj|BAC42315.1| unknown protein [Arabidopsis thaliana]_x0001_gi|28827596|gb|AAO50642.1| …	1e-117	2.1608	<0.01		UP12_3745	#N/A	1e-28	0.1284	<0.01
UP12_3354	gi|79325527|ref|NP_001031749.1| probable acyl-[acyl-carrier-protein]--UDP-N-acetylglucosamine O-acyltransferase [Arabidopsis thaliana]_x0001_gi|75208010|sp|Q9SU91.1|LPXA_ARATH RecName: Full=Probable acyl-[acyl-carrier-protein]--UDP-N-acetylglucosamine O-acyltransferase, mitochondrial; Short=UDP-N-acetylglucosamine acyltransferase; AltName: Full=Protein LIPID X A; Short=AtLpxA; Flags: Precursor_x0…	7e-94	2.1608	<0.01		UP12_13531	gi|15236667|ref|NP_192634.1| protein EXORDIUM [Arabidopsis thaliana]_x0001_gi|20271142|gb|AAM18526.1|AF496655_1 cell cycle-related protein [Arabidopsis thaliana]_x0001_gi|4325369|gb|AAD17365.1| T3H13.3 gene product [Arabidopsis thaliana]_x0001_gi|7267537|emb|CAB78019.1| putative phi-1-like phosphate-induced protein [Arabidopsis thaliana]_x0001_gi|15450812|gb|AAK96677.1| Unknown protein [Arabidops…	1e-128	0.1279	<0.01
UP12_14205	gi|30686280|ref|NP_850240.1| AICARFT/IMPCHase bienzyme family protein [Arabidopsis thaliana]_x0001_gi|20268737|gb|AAM14072.1| putative phosphoribosylaminoimidazolecarboxamide formyltransferase [Arabidopsis thaliana]_x0001_gi|22136684|gb|AAM91661.1| putative phosphoribosylaminoimidazolecarboxamide formyltransferase [Arabidopsis thaliana]_x0001_gi|330253960|gb|AEC09054.1| AICARFT/IMPCHase bienzyme …	1e-151	2.1582	<0.01		UP12_19254	#N/A	3e-05	0.1279	<0.01
UP12_460	gi|21954065|gb|AAK43977.2|AF370162_1 putative kinase [Arabidopsis thaliana]	2e-28	2.1463	<0.01		UP12_25954	#N/A		0.1275	<0.01
UP12_29555	gi|15230206|ref|NP_191267.1| DNA-directed RNA polymerase V subunit 5A [Arabidopsis thaliana]_x0001_gi|75264560|sp|Q9M1J2.1|RPE5A_ARATH RecName: Full=DNA-directed RNA polymerase V subunit 5A_x0001_gi|6911878|emb|CAB72178.1| putative protein [Arabidopsis thaliana]_x0001_gi|26452919|dbj|BAC43537.1| unknown protein [Arabidopsis thaliana]_x0001_gi|28973011|gb|AAO63830.1| unknown protein [Arabidopsis t…	4e-84	2.1359	<0.01		UP12_22216	gi|15228981|ref|NP_191222.1| cytochrome P450, family 94, subfamily D, polypeptide 2 [Arabidopsis thaliana]_x0001_gi|7594541|emb|CAB88066.1| cytochrome P450-like protein [Arabidopsis thaliana]_x0001_gi|332646025|gb|AEE79546.1| cytochrome P450, family 94, subfamily D, polypeptide 2 [Arabidopsis thaliana]	8e-74	0.1271	<0.01
UP12_10118	gi|15236689|ref|NP_193521.1| abscisic acid receptor PYR1 [Arabidopsis thaliana]_x0001_gi|75219670|sp|O49686.1|PYR1_ARATH RecName: Full=Abscisic acid receptor PYR1; AltName: Full=ABI1-binding protein 6; AltName: Full=Protein PYRABACTIN RESISTANCE 1; AltName: Full=Regulatory components of ABA receptor 11_x0001_gi|2894596|emb|CAA17130.1| putative protein [Arabidopsis thaliana]_x0001_gi|7268539|emb|C…	1e-74	2.134	<0.01		UP12_14251	gi|15222819|ref|NP_175400.1| U-box domain-containing protein 26 [Arabidopsis thaliana]_x0001_gi|75173046|sp|Q9FXA4.1|PUB26_ARATH RecName: Full=U-box domain-containing protein 26; AltName: Full=Plant U-box protein 26_x0001_gi|10120432|gb|AAG13057.1|AC011807_16 Hypothetical protein [Arabidopsis thaliana]_x0001_gi|115311483|gb|ABI93922.1| At1g49780 [Arabidopsis thaliana]_x0001_gi|332194354|gb|AEE324…	2e-91	0.1259	<0.01
UP12_4026	gi|30683176|ref|NP_850080.1| axial regulator YABBY 5 [Arabidopsis thaliana]_x0001_gi|30683179|ref|NP_850081.1| axial regulator YABBY 5 [Arabidopsis thaliana]_x0001_gi|75244351|sp|Q8GW46.1|YAB5_ARATH RecName: Full=Axial regulator YABBY 5_x0001_gi|26453180|dbj|BAC43665.1| unknown protein [Arabidopsis thaliana]_x0001_gi|28372960|gb|AAO39962.1| At2g26580 [Arabidopsis thaliana]_x0001_gi|330252766|gb|A…	3e-90	2.1331	<0.01		UP12_2075	gi|15218686|ref|NP_174170.1| glutaredoxin-GRX480 [Arabidopsis thaliana]_x0001_gi|75204928|sp|Q9SGP6.1|GRXC9_ARATH RecName: Full=Glutaredoxin-C9; Short=AtGrxC9; AltName: Full=Protein ROXY 19_x0001_gi|6560751|gb|AAF16751.1|AC010155_4 F3M18.8 [Arabidopsis thaliana]_x0001_gi|11762208|gb|AAG40382.1|AF325030_1 At1g28480 [Arabidopsis thaliana]_x0001_gi|110738613|dbj|BAF01232.1| hypothetical protein [Ara…	2e-37	0.1256	<0.01
UP12_14604	gi|110740021|dbj|BAF01914.1| ABC transporter-like [Arabidopsis thaliana]	2e-21	2.1263	<0.01		UP12_7777	gi|21592689|gb|AAM64638.1| ERD15 protein [Arabidopsis thaliana]	6e-28	0.1254	<0.01
UP12_15094	gi|15222731|ref|NP_175947.1| branched-chain alpha-keto acid decarboxylase E1 beta subunit [Arabidopsis thaliana]_x0001_gi|75265536|sp|Q9SAV3.1|ODBB1_ARATH RecName: Full=2-oxoisovalerate dehydrogenase subunit beta 1, mitochondrial; AltName: Full=Branched-chain alpha-keto acid dehydrogenase E1 component beta chain; Short=BCKDE1B; Short=BCKDH E1-beta; Flags: Precursor_x0001_gi|4204270|gb|AAD10651.1|…	5e-95	2.1073	<0.01		UP12_3172	gi|15240044|ref|NP_196824.1| GRAM domain family protein [Arabidopsis thaliana]_x0001_gi|75181135|sp|Q9LYV6.1|GEML5_ARATH RecName: Full=GEM-like protein 5_x0001_gi|7529275|emb|CAB86627.1| ABA-responsive protein-like [Arabidopsis thaliana]_x0001_gi|38454154|gb|AAR20771.1| At5g13200 [Arabidopsis thaliana]_x0001_gi|46402484|gb|AAS92344.1| At5g13200 [Arabidopsis thaliana]_x0001_gi|110738428|dbj|BAF011…	1e-25	0.1252	<0.01
UP12_24598	#N/A	4e-33	2.1023	<0.01		UP12_21643	#N/A	1e-06	0.1232	<0.01
UP12_13185	gi|4567248|gb|AAD23662.1| unknown protein [Arabidopsis thaliana]	2e-96	2.0991	<0.01		UP12_9546	gi|3873408|gb|AAC77829.1| putative zinc finger protein [Arabidopsis thaliana]	1e-66	0.1229	<0.01
UP12_26056	gi|42573071|ref|NP_974632.1| pfkB-like carbohydrate kinase family protein [Arabidopsis thaliana]_x0001_gi|332660130|gb|AEE85530.1| pfkB-like carbohydrate kinase family protein [Arabidopsis thaliana]	2e-61	2.0967	<0.01		UP12_18053	#N/A		0.1227	<0.01
UP12_2345	gi|18394471|ref|NP_564018.1| oligouridylate binding protein 1B [Arabidopsis thaliana]_x0001_gi|75335330|sp|Q9LQI9.1|UBP1B_ARATH RecName: Full=Oligouridylate-binding protein 1B; Short=AtUBP1b; AltName: Full=Polyuridylate-binding protein UBP1B; Short=Poly(U)-binding protein UBP1B_x0001_gi|9665134|gb|AAF97318.1|AC007843_21 Putative RNA binding protein [Arabidopsis thaliana]_x0001_gi|21553830|gb|AAM6…	0	2.0918	<0.01		UP12_6673	gi|15239070|ref|NP_196151.1| FAD/NAD(P)-binding oxidoreductase family protein [Arabidopsis thaliana]_x0001_gi|10176744|dbj|BAB09975.1| monooxygenase [Arabidopsis thaliana]_x0001_gi|27808600|gb|AAO24580.1| At5g05320 [Arabidopsis thaliana]_x0001_gi|110743614|dbj|BAE99644.1| monooxygenase [Arabidopsis thaliana]_x0001_gi|332003474|gb|AED90857.1| FAD/NAD(P)-binding oxidoreductase family protein [Arabi…	1e-112	0.1226	<0.01
UP12_23915	#N/A	2e-08	2.0852	<0.01		UP12_17852	#N/A		0.1221	<0.01
UP12_595	gi|18400953|ref|NP_565610.1| YebC-related protein [Arabidopsis thaliana]_x0001_gi|22096384|sp|O82314.2|U082_ARATH RecName: Full=Probable transcriptional regulatory protein At2g25830_x0001_gi|20197365|gb|AAC42247.2| expressed protein [Arabidopsis thaliana]_x0001_gi|330252663|gb|AEC07757.1| YebC-related protein [Arabidopsis thaliana]	1e-120	2.085	<0.01		UP12_2707	#N/A		0.1216	<0.01
UP12_13400	gi|7573471|emb|CAB87785.1| tRNA synthase-like protein [Arabidopsis thaliana]	3e-68	2.0803	<0.01		UP12_1996	gi|18423944|ref|NP_568850.1| transcription factor bHLH35 [Arabidopsis thaliana]_x0001_gi|332009470|gb|AED96853.1| transcription factor bHLH35 [Arabidopsis thaliana]	4e-92	0.1215	<0.01
UP12_9277	gi|15219217|ref|NP_173085.1| inosine-5'-monophosphate dehydrogenase 2 [Arabidopsis thaliana]_x0001_gi|14194878|sp|Q9SA34.1|IMDH2_ARATH RecName: Full=Inosine-5'-monophosphate dehydrogenase 2; Short=IMP dehydrogenase 2; Short=IMPD 2; Short=IMPDH 2_x0001_gi|4966356|gb|AAD34687.1|AC006341_15 Strong similarity to gb|L34684 inosine monophosphate dehydrogenase (IMPDH) from Arabidopsis thaliana and is a …	0	2.0776	<0.01		UP12_1165	gi|18424977|ref|NP_569016.1| hydroxyproline-rich glycoprotein family protein [Arabidopsis thaliana]_x0001_gi|75180377|sp|Q9LSK9.1|Y5566_ARATH RecName: Full=Uncharacterized protein At5g65660_x0001_gi|8978294|dbj|BAA98185.1| unnamed protein product [Arabidopsis thaliana]_x0001_gi|21554387|gb|AAM63494.1| unknown [Arabidopsis thaliana]_x0001_gi|30102568|gb|AAP21202.1| At5g65660 [Arabidopsis thaliana]…	1e-37	0.1203	<0.01
UP12_5409	gi|145360782|ref|NP_181441.3| Rossmann-fold NAD(P)-binding domain-containing protein [Arabidopsis thaliana]_x0001_gi|17473602|gb|AAL38267.1| unknown protein [Arabidopsis thaliana]_x0001_gi|21386945|gb|AAM47876.1| unknown protein [Arabidopsis thaliana]_x0001_gi|330254538|gb|AEC09632.1| Rossmann-fold NAD(P)-binding domain-containing protein [Arabidopsis thaliana]	1e-117	2.0709	<0.01		UP12_7637	gi|30678135|ref|NP_171650.2| protein trichome birefringence-like 25 [Arabidopsis thaliana]_x0001_gi|75146660|sp|Q84JH9.1|TBL25_ARATH RecName: Full=Protein trichome birefringence-like 25_x0001_gi|28393779|gb|AAO42299.1| unknown protein [Arabidopsis thaliana]_x0001_gi|28973437|gb|AAO64043.1| unknown protein [Arabidopsis thaliana]_x0001_gi|332189164|gb|AEE27285.1| protein trichome birefringence-like…	1e-35	0.1203	<0.01
UP12_5691	gi|15242785|ref|NP_200566.1| Calmodulin-binding protein [Arabidopsis thaliana]_x0001_gi|9758319|dbj|BAB08793.1| calmodulin-binding protein [Arabidopsis thaliana]_x0001_gi|15810501|gb|AAL07138.1| putative calmodulin-binding protein [Arabidopsis thaliana]_x0001_gi|20259275|gb|AAM14373.1| putative calmodulin-binding protein [Arabidopsis thaliana]_x0001_gi|332009540|gb|AED96923.1| Calmodulin-binding …	3e-65	2.0474	<0.01		UP12_2037	gi|15236667|ref|NP_192634.1| protein EXORDIUM [Arabidopsis thaliana]_x0001_gi|20271142|gb|AAM18526.1|AF496655_1 cell cycle-related protein [Arabidopsis thaliana]_x0001_gi|4325369|gb|AAD17365.1| T3H13.3 gene product [Arabidopsis thaliana]_x0001_gi|7267537|emb|CAB78019.1| putative phi-1-like phosphate-induced protein [Arabidopsis thaliana]_x0001_gi|15450812|gb|AAK96677.1| Unknown protein [Arabidops…	1e-145	0.1202	<0.01
UP12_3998	gi|12230014|sp|Q9ZUB3.1|SPD1_ARATH RecName: Full=Spermidine synthase 1; Short=SPDSY 1; AltName: Full=Putrescine aminopropyltransferase 1_x0001_gi|4056467|gb|AAC98040.1| Strong similarity to gb|AB006693 spermidine synthase from Arabidopsis thaliana. ESTs gb|AA389822, gb|T41794, gb|N38455, gb|AI100106, gb|F14442 and gb|F14256 come from this gene [Arabidopsis thaliana]_x0001_gi|6468489|emb|CAB61614.…	1e-168	2.0453	<0.01		UP12_20064	#N/A	2e-16	0.1194	<0.01
UP12_19575	#N/A		2.0433	<0.01		UP12_23633	#N/A	8e-09	0.119	<0.01
UP12_5503	gi|18391209|ref|NP_563879.1| 15-cis-zeta-carotene isomerase [Arabidopsis thaliana]_x0001_gi|75200564|sp|Q9SAC0.1|ZCIS_ARATH RecName: Full=15-cis-zeta-carotene isomerase, chloroplastic; Flags: Precursor_x0001_gi|4874265|gb|AAD31330.1|AC007354_3 EST gb|F13926 comes from this gene [Arabidopsis thaliana]_x0001_gi|13194774|gb|AAK15549.1|AF348578_1 unknown protein [Arabidopsis thaliana]_x0001_gi|623205…	1e-139	2.0151	<0.01		UP12_18756	gi|15220938|ref|NP_175785.1| RING-H2 finger protein ATL60 [Arabidopsis thaliana]_x0001_gi|68565093|sp|P0C035.1|ATL60_ARATH RecName: Full=RING-H2 finger protein ATL60_x0001_gi|67633458|gb|AAY78653.1| zinc finger (C3HC4-type RING finger) family protein [Arabidopsis thaliana]_x0001_gi|332194885|gb|AEE33006.1| RING-H2 finger protein ATL60 [Arabidopsis thaliana]	3e-34	0.118	<0.01
UP12_16103	gi|15240110|ref|NP_201488.1| LOB domain-containing protein 36 (ASYMMETRIC LEAVES 2-like protein 1) [Arabidopsis thaliana]_x0001_gi|29428002|sp|Q9FKZ3.1|LBD36_ARATH RecName: Full=LOB domain-containing protein 36; AltName: Full=ASYMMETRIC LEAVES 2-like protein 1; Short=AS2-like protein 1_x0001_gi|9758137|dbj|BAB08629.1| unnamed protein product [Arabidopsis thaliana]_x0001_gi|45330807|dbj|BAD12422.1…	1e-25	2.0131	<0.01		UP12_22070	#N/A		0.1174	<0.01
UP12_28923	#N/A	9e-07	2.0032	<0.01		UP12_15227	gi|15222333|ref|NP_177700.1| C2H2-like zinc finger protein [Arabidopsis thaliana]_x0001_gi|9369383|gb|AAF87132.1|AC006434_28 F10A5.10 [Arabidopsis thaliana]_x0001_gi|332197627|gb|AEE35748.1| C2H2-like zinc finger protein [Arabidopsis thaliana]	5e-76	0.1168	<0.01
UP12_6470	gi|240254132|ref|NP_173558.4| glycolipid transfer protein 2 [Arabidopsis thaliana]_x0001_gi|45773920|gb|AAS76764.1| At1g21360 [Arabidopsis thaliana]_x0001_gi|62320462|dbj|BAD94962.1| hypothetical protein [Arabidopsis thaliana]_x0001_gi|332191972|gb|AEE30093.1| glycolipid transfer protein 2 [Arabidopsis thaliana]	1e-44	0.4969	<0.01		UP12_376	gi|18411926|ref|NP_567231.1| senescence-associated protein SAG21 [Arabidopsis thaliana]_x0001_gi|15294220|gb|AAK95287.1|AF410301_1 AT4g02380/T14P8_2 [Arabidopsis thaliana]_x0001_gi|14517508|gb|AAK62644.1| AT4g02380/T14P8_2 [Arabidopsis thaliana]_x0001_gi|15450609|gb|AAK96576.1| AT4g02380/T14P8_2 [Arabidopsis thaliana]_x0001_gi|15809760|gb|AAL06808.1| AT4g02380/T14P8_2 [Arabidopsis thaliana]_x0001…	5e-31	0.1162	<0.01
UP12_3519	#N/A	2e-14	0.4933	<0.01		UP12_22869	gi|15228425|ref|NP_190438.1| probable carboxylesterase 12 [Arabidopsis thaliana]_x0001_gi|75337419|sp|Q9SMN0.1|CXE12_ARATH RecName: Full=Probable carboxylesterase 12; AltName: Full=AtCXE12_x0001_gi|6523100|emb|CAB62358.1| putative protein [Arabidopsis thaliana]_x0001_gi|50198972|gb|AAT70488.1| At3g48690 [Arabidopsis thaliana]_x0001_gi|332644925|gb|AEE78446.1| probable carboxylesterase 12 [Arabido…	3e-30	0.1148	<0.01
UP12_23661	gi|15230534|ref|NP_187864.1| heat shock protein 70-4 [Arabidopsis thaliana]_x0001_gi|75311168|sp|Q9LHA8.1|MD37C_ARATH RecName: Full=Probable mediator of RNA polymerase II transcription subunit 37c; AltName: Full=Heat shock 70 kDa protein 4; AltName: Full=Heat shock cognate 70 kDa protein 4; AltName: Full=Heat shock cognate protein 70-4; Short=AtHsc70-4; AltName: Full=Heat shock protein 70-4; Shor…	3e-32	0.4887	<0.01		UP12_27714	gi|21593007|gb|AAM64956.1| putative nematode-resistance protein [Arabidopsis thaliana]	1e-43	0.1136	<0.01
UP12_21590	gi|42569359|ref|NP_180253.2| F-box protein [Arabidopsis thaliana]_x0001_gi|75223250|sp|Q6NLB1.1|FB118_ARATH RecName: Full=F-box protein At2g26850_x0001_gi|45773808|gb|AAS76708.1| At2g26850 [Arabidopsis thaliana]_x0001_gi|46402474|gb|AAS92339.1| At2g26850 [Arabidopsis thaliana]_x0001_gi|330252804|gb|AEC07898.1| F-box protein [Arabidopsis thaliana]	9e-84	0.4863	<0.01		UP12_9513	#N/A		0.1131	<0.01
UP12_10695	gi|42569359|ref|NP_180253.2| F-box protein [Arabidopsis thaliana]_x0001_gi|75223250|sp|Q6NLB1.1|FB118_ARATH RecName: Full=F-box protein At2g26850_x0001_gi|45773808|gb|AAS76708.1| At2g26850 [Arabidopsis thaliana]_x0001_gi|46402474|gb|AAS92339.1| At2g26850 [Arabidopsis thaliana]_x0001_gi|330252804|gb|AEC07898.1| F-box protein [Arabidopsis thaliana]	5e-76	0.4843	<0.01		UP12_19875	#N/A		0.1129	<0.01
UP12_3954	gi|334185586|ref|NP_189051.3| putative glucosamine-fructose-6-phosphate aminotransferase [Arabidopsis thaliana]_x0001_gi|9294678|dbj|BAB03027.1| glutamine-fructose-6-phosphate transaminase 2 [Arabidopsis thaliana]_x0001_gi|332643334|gb|AEE76855.1| putative glucosamine-fructose-6-phosphate aminotransferase [Arabidopsis thaliana]	1e-158	0.4733	<0.01		UP12_10093	gi|15231558|ref|NP_189274.1| GDSL esterase/lipase [Arabidopsis thaliana]_x0001_gi|75273423|sp|Q9LIN2.1|GDL53_ARATH RecName: Full=GDSL esterase/lipase At3g26430; AltName: Full=Extracellular lipase At3g26430; Flags: Precursor_x0001_gi|9294302|dbj|BAB02204.1| nodulin-like protein protein [Arabidopsis thaliana]_x0001_gi|17064918|gb|AAL32613.1| Unknown protein [Arabidopsis thaliana]_x0001_gi|20259934|…	5e-67	0.1127	<0.01
UP12_8550	gi|30689934|ref|NP_849714.1| adenine phosphoribosyl transferase 1 [Arabidopsis thaliana]_x0001_gi|11762238|gb|AAG40397.1|AF325045_1 At1g27450 [Arabidopsis thaliana]_x0001_gi|16164|emb|CAA41497.1| adenine phosphoribosyltransferase [Arabidopsis thaliana]_x0001_gi|433050|gb|AAA20677.1| adenine phosphoribosyltransferase [Arabidopsis thaliana]_x0001_gi|22135996|gb|AAM91580.1| adenine phosphoribosyltra…	4e-81	0.4727	<0.01		UP12_22282	gi|15234489|ref|NP_192965.1| copper amine oxidase family protein [Arabidopsis thaliana]_x0001_gi|5281039|emb|CAB45975.1| copper amine oxidase like protein (fragment2) [Arabidopsis thaliana]_x0001_gi|7267929|emb|CAB78271.1| copper amine oxidase like protein (fragment2) [Arabidopsis thaliana]_x0001_gi|332657710|gb|AEE83110.1| copper amine oxidase family protein [Arabidopsis thaliana]	2e-76	0.1116	<0.01
UP12_2373	gi|42563282|ref|NP_177852.2| adenine nucleotide alpha hydrolases-domain containing protein kinase [Arabidopsis thaliana]_x0001_gi|332197836|gb|AEE35957.1| adenine nucleotide alpha hydrolases-domain containing protein kinase [Arabidopsis thaliana]	4e-49	0.467	<0.01		UP12_1941	gi|15230731|ref|NP_187301.1| putative transcription factor MYB108 [Arabidopsis thaliana]_x0001_gi|75334847|sp|Q9LDE1.1|MY108_ARATH RecName: Full=Transcription factor MYB108; AltName: Full=Myb-related protein 108; Short=AtMYB108; AltName: Full=Protein BOTRYTIS-SUSCEPTIBLE 1_x0001_gi|8101956|gb|AAF72668.1|AF262733_1 putative transcription factor MYB108 [Arabidopsis thaliana]_x0001_gi|12322670|gb|AA…	2e-83	0.1114	<0.01
UP12_13801	gi|20198318|gb|AAB63542.2| phospholipase D [Arabidopsis thaliana]	1e-165	0.4654	<0.01		UP12_12435	gi|15221055|ref|NP_173266.1| nudix hydrolase 4 [Arabidopsis thaliana]_x0001_gi|68565940|sp|Q9LE73.1|NUDT4_ARATH RecName: Full=Nudix hydrolase 4; Short=AtNUDT4; AltName: Full=ADP-ribose pyrophosphatase; AltName: Full=NADH pyrophosphatase_x0001_gi|6714298|gb|AAF25994.1|AC013354_13 F15H18.18 [Arabidopsis thaliana]_x0001_gi|8671772|gb|AAF78378.1|AC069551_11 T10O22.27 [Arabidopsis thaliana]_x0001_gi|2…	1e-11	0.1097	<0.01
UP12_418	#N/A	4e-78	0.4654	<0.01		UP12_23011	gi|2760606|dbj|BAA24226.1| phospholipid hydroperoxide glutathione peroxidase-like protein [Arabidopsis thaliana]_x0001_gi|3004869|gb|AAC09173.1| glutathione peroxidase [Arabidopsis thaliana]_x0001_gi|4539451|emb|CAB39931.1| phospholipid hydroperoxide glutathione peroxidase [Arabidopsis thaliana]_x0001_gi|7267860|emb|CAB78203.1| phospholipid hydroperoxide glutathione peroxidase [Arabidopsis thalia…	2e-23	0.1097	<0.01
UP12_24016	gi|186515781|ref|NP_001119107.1| calmodulin-binding protein [Arabidopsis thaliana]_x0001_gi|332660767|gb|AEE86167.1| calmodulin-binding protein [Arabidopsis thaliana]	2e-53	0.4614	<0.01		UP12_16932	gi|15227542|ref|NP_181142.1| protein NDR1/HIN1-like 10 [Arabidopsis thaliana]_x0001_gi|75313491|sp|Q9SJ52.1|YLS9_ARATH RecName: Full=Protein YLS9; AltName: Full=Protein NDR1/HIN1-LIKE 10; Short=AtNHL10; AltName: Full=Protein YELLOW-LEAF-SPECIFIC GENE 9_x0001_gi|4510371|gb|AAD21459.1| similar to harpin-induced protein hin1 from tobacco [Arabidopsis thaliana]_x0001_gi|13122296|dbj|BAB32889.1| hin1 …	5e-49	0.1092	<0.01
UP12_16736	gi|145334303|ref|NP_001078533.1| Heavy metal transport/detoxification superfamily protein [Arabidopsis thaliana]_x0001_gi|62318584|dbj|BAD94985.1| hypothetical protein [Arabidopsis thaliana]_x0001_gi|62319229|dbj|BAD94432.1| hypothetical protein [Arabidopsis thaliana]_x0001_gi|332003482|gb|AED90865.1| Heavy metal transport/detoxification superfamily protein [Arabidopsis thaliana]	5e-26	0.4598	<0.01		UP12_2986	gi|42564137|ref|NP_188011.2| uncharacterized protein [Arabidopsis thaliana]_x0001_gi|222423578|dbj|BAH19758.1| AT3G13950 [Arabidopsis thaliana]_x0001_gi|332641923|gb|AEE75444.1| uncharacterized protein AT3G13950 [Arabidopsis thaliana]	3e-24	0.1079	<0.01
UP12_283	gi|15229835|ref|NP_187778.1| polyketide cyclase/dehydrase and lipid transport superfamily protein [Arabidopsis thaliana]_x0001_gi|79313187|ref|NP_001030673.1| polyketide cyclase/dehydrase and lipid transport superfamily protein [Arabidopsis thaliana]_x0001_gi|6671928|gb|AAF23188.1|AC016795_1 hypothetical protein [Arabidopsis thaliana]_x0001_gi|30102698|gb|AAP21267.1| At3g11720 [Arabidopsis thalia…	2e-26	0.4573	<0.01		UP12_7244	gi|15225432|ref|NP_182046.1| SAUR-like auxin-responsive protein [Arabidopsis thaliana]_x0001_gi|2583132|gb|AAB82641.1| putative auxin-regulated protein [Arabidopsis thaliana]_x0001_gi|27754324|gb|AAO22615.1| putative auxin-regulated protein [Arabidopsis thaliana]_x0001_gi|28393887|gb|AAO42351.1| putative auxin-regulated protein [Arabidopsis thaliana]_x0001_gi|330255432|gb|AEC10526.1| SAUR-like au…	6e-36	0.1074	<0.01
UP12_19558	gi|79320099|ref|NP_001031199.1| calreticulin-1 [Arabidopsis thaliana]_x0001_gi|332195259|gb|AEE33380.1| calreticulin-1 [Arabidopsis thaliana]	7e-65	0.4572	<0.01		UP12_25530	gi|15217991|ref|NP_173488.1| nodule inception protein-like protein 4 [Arabidopsis thaliana]_x0001_gi|42571567|ref|NP_973874.1| nodule inception protein-like protein 4 [Arabidopsis thaliana]_x0001_gi|75173883|sp|Q9LE38.1|NLP4_ARATH RecName: Full=Protein NLP4; Short=AtNLP4; AltName: Full=NIN-like protein 4; AltName: Full=Nodule inception protein-like protein 4_x0001_gi|8778618|gb|AAF79626.1|AC02766…	2e-86	0.1071	<0.01
UP12_25766	gi|15217459|ref|NP_172392.1| calreticulin 1b [Arabidopsis thaliana]_x0001_gi|148886629|sp|Q38858.3|CALR2_ARATH RecName: Full=Calreticulin-2; Flags: Precursor_x0001_gi|15010710|gb|AAK74014.1| At1g09210/T12M4_8 [Arabidopsis thaliana]_x0001_gi|16974341|gb|AAL31155.1| At1g09210/T12M4_8 [Arabidopsis thaliana]_x0001_gi|332190293|gb|AEE28414.1| calreticulin 1b [Arabidopsis thaliana]	7e-86	0.4522	<0.01		UP12_1261	gi|18399308|ref|NP_566396.1| NDR1/HIN1-Like protein 1 [Arabidopsis thaliana]_x0001_gi|6041819|gb|AAF02134.1|AC009918_6 unknown protein [Arabidopsis thaliana]_x0001_gi|9502172|gb|AAF88021.1|AF264697_1 NDR1/HIN1-Like protein 1 [Arabidopsis thaliana]_x0001_gi|21595601|gb|AAM66116.1| harpin-induced protein-like [Arabidopsis thaliana]_x0001_gi|56381911|gb|AAV85674.1| At3g11660 [Arabidopsis thaliana]_x…	6e-72	0.1059	<0.01
UP12_5879	gi|79324628|ref|NP_001031505.1| aldo-keto reductase family 4 member C9 [Arabidopsis thaliana]_x0001_gi|460415902|ref|XP_004253292.1| PREDICTED: aldo-keto reductase family 4 member C9-like [Solanum lycopersicum]_x0001_gi|122241485|sp|Q0PGJ6.1|AKRC9_ARATH RecName: Full=Aldo-keto reductase family 4 member C9_x0001_gi|111182165|gb|ABH07515.1| aldo-keto reductase [Arabidopsis thaliana]_x0001_gi|330254…	1e-144	0.4505	<0.01		UP12_6327	#N/A	5e-06	0.1054	<0.01
UP12_22670	gi|22327431|ref|NP_198637.2| protein kinase family protein [Arabidopsis thaliana]_x0001_gi|18175791|gb|AAL59928.1| putative protein kinase [Arabidopsis thaliana]_x0001_gi|22136902|gb|AAM91795.1| putative protein kinase [Arabidopsis thaliana]_x0001_gi|332006898|gb|AED94281.1| protein kinase-like protein [Arabidopsis thaliana]	9e-35	0.449	<0.01		UP12_9150	gi|15218576|ref|NP_174690.1| G-type lectin S-receptor-like serine/threonine-protein kinase [Arabidopsis thaliana]_x0001_gi|75338636|sp|Q9XID3.1|Y1343_ARATH RecName: Full=G-type lectin S-receptor-like serine/threonine-protein kinase At1g34300; Flags: Precursor_x0001_gi|5091617|gb|AAD39605.1|AC007454_4 Contains similarity to gi|479356 protein kinase PK1 from Zea mays, is a member of the PF|00954 S-…	0	0.1053	<0.01
UP12_25307	gi|15230351|ref|NP_188565.1| uncharacterized protein [Arabidopsis thaliana]_x0001_gi|20260588|gb|AAM13192.1| unknown protein [Arabidopsis thaliana]_x0001_gi|332642706|gb|AEE76227.1| uncharacterized protein AT3G19340 [Arabidopsis thaliana]	1e-69	0.4485	<0.01		UP12_13641	gi|9843641|emb|CAC03599.1| J11 protein [Arabidopsis thaliana]	2e-77	0.1049	<0.01
UP12_20312	gi|42573702|ref|NP_974947.1| transcription factor bHLH35 [Arabidopsis thaliana]_x0001_gi|16604348|gb|AAL24180.1| AT5g57150/MUL3_10 [Arabidopsis thaliana]_x0001_gi|332009471|gb|AED96854.1| transcription factor bHLH35 [Arabidopsis thaliana]	4e-70	0.4479	<0.01		UP12_16665	gi|15240182|ref|NP_196304.1| polygalacturonase inhibitor 1 [Arabidopsis thaliana]_x0001_gi|21263838|sp|Q9M5J9.1|PGIP1_ARATH RecName: Full=Polygalacturonase inhibitor 1; AltName: Full=Polygalacturonase-inhibiting protein 1; Short=PGIP-1; Flags: Precursor_x0001_gi|7800199|gb|AAF69827.1|AF229249_1 polygalacturonase inhibiting protein 1 [Arabidopsis thaliana]_x0001_gi|9759542|dbj|BAB11144.1| polygala…	1e-51	0.1043	<0.01
UP12_1604	gi|6707797|emb|CAB66143.1| 12-oxo-phytodienoate reductase [Arabidopsis thaliana]	0	0.4421	<0.01		UP12_12495	gi|15221373|ref|NP_176999.1| R2R3-MYB transcription family [Arabidopsis thaliana]_x0001_gi|12325331|gb|AAG52612.1|AC016447_21 putative transcription factor; 40023-38981 [Arabidopsis thaliana]_x0001_gi|41619164|gb|AAS10038.1| MYB transcription factor [Arabidopsis thaliana]_x0001_gi|332196660|gb|AEE34781.1| R2R3-MYB transcription family [Arabidopsis thaliana]	1e-147	0.1035	<0.01
UP12_23231	#N/A		0.4334	<0.01		UP12_19706	#N/A	3e-76	0.1025	<0.01
UP12_8840	gi|18405869|ref|NP_565964.1| uncharacterized protein [Arabidopsis thaliana]_x0001_gi|1871180|gb|AAB63540.1| expressed protein [Arabidopsis thaliana]_x0001_gi|17529348|gb|AAL38901.1| unknown protein [Arabidopsis thaliana]_x0001_gi|20259631|gb|AAM14172.1| unknown protein [Arabidopsis thaliana]_x0001_gi|330254971|gb|AEC10065.1| uncharacterized protein AT2G42040 [Arabidopsis thaliana]	2e-21	0.4307	<0.01		UP12_18385	#N/A	1e-05	0.1023	<0.01
UP12_28916	#N/A	3e-07	0.4294	<0.01		UP12_17876	gi|15239298|ref|NP_201421.1| armadillo repeat only 2 protein [Arabidopsis thaliana]_x0001_gi|10177135|dbj|BAB10425.1| unnamed protein product [Arabidopsis thaliana]_x0001_gi|22531060|gb|AAM97034.1| putative protein [Arabidopsis thaliana]_x0001_gi|23198098|gb|AAN15576.1| putative protein [Arabidopsis thaliana]_x0001_gi|332010793|gb|AED98176.1| armadillo repeat only 2 protein [Arabidopsis thaliana]	2e-44	0.1018	<0.01
UP12_25380	#N/A	6e-47	0.4291	<0.01		UP12_13311	gi|15235213|ref|NP_195131.1| putative caffeoyl-CoA O-methyltransferase [Arabidopsis thaliana]_x0001_gi|297802588|ref|XP_002869178.1| hypothetical protein ARALYDRAFT_912997 [Arabidopsis lyrata subsp. lyrata]_x0001_gi|30580330|sp|O49499.1|CAMT4_ARATH RecName: Full=Caffeoyl-CoA O-methyltransferase 1; AltName: Full=Trans-caffeoyl-CoA 3-O-methyltransferase; Short=CCoAMT; Short=CCoAOMT1_x0001_gi|291105…	1e-101	0.1013	<0.01
UP12_14246	gi|10177741|dbj|BAB11054.1| unnamed protein product [Arabidopsis thaliana]_x0001_gi|124301054|gb|ABN04779.1| At5g52060 [Arabidopsis thaliana]	1e-104	0.4289	<0.01		UP12_26492	gi|15223456|ref|NP_171677.1| putative transcriptional activator with NAC domain [Arabidopsis thaliana]_x0001_gi|51316206|sp|Q39013.2|NAC2_ARATH RecName: Full=NAC domain-containing protein 2; Short=ANAC002_x0001_gi|8671840|gb|AAF78403.1|AC009273_9 Strong similarity to OsNAC6 protein from Oryza sativa gb|AB028185. ESTs gb|AI996805, gb|T22869 and gb|AI100172 come from this gene [Arabidopsis thaliana…	7e-64	0.1013	<0.01
UP12_20482	#N/A	1e-08	0.4285	<0.01		UP12_404	gi|110740454|dbj|BAF02121.1| receptor-like protein kinase like protein [Arabidopsis thaliana]	5e-68	0.101	<0.01
UP12_27938	gi|18394201|ref|NP_563963.1| FAD/NAD(P)-binding oxidoreductase [Arabidopsis thaliana]_x0001_gi|5103813|gb|AAD39643.1|AC007591_8 Contains a PF|00175 Oxidoreductase FAD/NADH-binding domain. ESTs gb|H76345 and gb|AA651465 come from this gene [Arabidopsis thaliana]_x0001_gi|12744999|gb|AAK06879.1|AF344328_1 unknown protein [Arabidopsis thaliana]_x0001_gi|15451092|gb|AAK96817.1| Unknown protein [Arabi…	8e-62	0.4261	<0.01		UP12_341	gi|15232856|ref|NP_189427.1| NADPH:quinone oxidoreductase [Arabidopsis thaliana]_x0001_gi|75273736|sp|Q9LK88.1|NQR_ARATH RecName: Full=NADPH:quinone oxidoreductase_x0001_gi|11994494|dbj|BAB02535.1| NADPH:quinone oxidoreductase [Arabidopsis thaliana]_x0001_gi|88193780|gb|ABD42979.1| At3g27890 [Arabidopsis thaliana]_x0001_gi|332643855|gb|AEE77376.1| NADPH:quinone oxidoreductase [Arabidopsis thalian…	1e-67	0.1008	<0.01
UP12_10224	gi|15228095|ref|NP_181254.1| aquaporin PIP2-2 [Arabidopsis thaliana]_x0001_gi|21431896|sp|P43287.2|PIP22_ARATH RecName: Full=Aquaporin PIP2-2; AltName: Full=Plasma membrane intrinsic protein 2-2; Short=AtPIP2;2; AltName: Full=Plasma membrane intrinsic protein 2b; Short=PIP2b; AltName: Full=TMP2b; Contains: RecName: Full=Aquaporin PIP2-2, N-terminally processed_x0001_gi|4371284|gb|AAD18142.1| aqua…	3e-50	0.4254	<0.01		UP12_8973	gi|15225612|ref|NP_181529.1| HS1 PRO-1 2-like protein [Arabidopsis thaliana]_x0001_gi|75096959|sp|O04203.1|HSPR2_ARATH RecName: Full=Nematode resistance protein-like HSPRO2; AltName: Full=AKINbetagamma-interacting protein 2; AltName: Full=Ortholog of sugar beet HS1 PRO-1 protein 2; AltName: Full=Protein Hs1pro-2_x0001_gi|2088653|gb|AAB95285.1| putative nematode-resistance protein [Arabidopsis tha…	1e-78	0.1002	<0.01
UP12_5884	gi|15228338|ref|NP_190393.1| two-component response regulator ARR5 [Arabidopsis thaliana]_x0001_gi|51316111|sp|Q9SB04.2|ARR5_ARATH RecName: Full=Two-component response regulator ARR5; AltName: Full=Response reactor 2_x0001_gi|3273198|dbj|BAA31144.1| responce reactor2 [Arabidopsis thaliana]_x0001_gi|4678318|emb|CAB41129.1| responce reactor2 [Arabidopsis thaliana]_x0001_gi|18252911|gb|AAL62382.1| r…	2e-60	0.4251	<0.01		UP12_8412	gi|15232930|ref|NP_189461.1| zinc finger (AN1-like) family protein [Arabidopsis thaliana]_x0001_gi|122069682|sp|Q67YE6.2|SAP12_ARATH RecName: Full=Zinc finger AN1 domain-containing stress-associated protein 12; Short=AtSAP12_x0001_gi|5006473|gb|AAD37511.1|AF139098_1 putative zinc finger protein [Arabidopsis thaliana]_x0001_gi|11994583|dbj|BAB02638.1| zinc finger protein-like [Arabidopsis thaliana…	3e-69	0.1	<0.01
UP12_10174	#N/A		0.4224	<0.01		UP12_21065	#N/A	2e-17	0.0987	<0.01
UP12_7209	gi|22331260|ref|NP_188894.2| uncharacterized protein [Arabidopsis thaliana]_x0001_gi|20466496|gb|AAM20565.1| unknown protein [Arabidopsis thaliana]_x0001_gi|22136394|gb|AAM91275.1| unknown protein [Arabidopsis thaliana]_x0001_gi|332643131|gb|AEE76652.1| uncharacterized protein AT3G22550 [Arabidopsis thaliana]	4e-80	0.421	<0.01		UP12_974	gi|15242153|ref|NP_197608.1| leucine-rich repeat-containing protein [Arabidopsis thaliana]_x0001_gi|11762126|gb|AAG40341.1|AF324989_1 AT5g21090 [Arabidopsis thaliana]_x0001_gi|13899097|gb|AAK48970.1|AF370543_1 Unknown protein [Arabidopsis thaliana]_x0001_gi|20148427|gb|AAM10104.1| unknown protein [Arabidopsis thaliana]_x0001_gi|27311823|gb|AAO00877.1| Unknown protein [Arabidopsis thaliana]_x0001_…	3e-88	0.0945	<0.01
UP12_24455	gi|15222993|ref|NP_172250.1| ankyrin repeats-containing protein [Arabidopsis thaliana]_x0001_gi|8439897|gb|AAF75083.1|AC007583_19 It contains Ank repeat PF|00023. EST gb|AI996003 comes from this gene [Arabidopsis thaliana]_x0001_gi|332190047|gb|AEE28168.1| ankyrin repeats-containing protein [Arabidopsis thaliana]	3e-52	0.4196	<0.01		UP12_1053	gi|186501692|ref|NP_973487.2| Toll-Interleukin-Resistance domain-containing protein [Arabidopsis thaliana]_x0001_gi|330251877|gb|AEC06971.1| Toll-Interleukin-Resistance domain-containing protein [Arabidopsis thaliana]	5e-44	0.0933	<0.01
UP12_3166	gi|15227082|ref|NP_180503.1| glutathione S-transferase tau 7 [Arabidopsis thaliana]_x0001_gi|75339109|sp|Q9ZW24.1|GSTU7_ARATH RecName: Full=Glutathione S-transferase U7; Short=AtGSTU7; AltName: Full=GST class-tau member 7; AltName: Full=Glutathione S-transferase 25_x0001_gi|11096010|gb|AAG30137.1|AF288188_1 glutathione S-transferase [Arabidopsis thaliana]_x0001_gi|3980393|gb|AAC95196.1| putative …	1e-105	0.419	<0.01		UP12_25634	gi|17064792|gb|AAL32550.1| xyloglucan endo-1, 4-beta-D-glucanase (XTR-6) [Arabidopsis thaliana]_x0001_gi|20259808|gb|AAM13251.1| xyloglucan endo-1, 4-beta-D-glucanase [Arabidopsis thaliana]	6e-66	0.0932	<0.01
UP12_5481	#N/A		0.4154	<0.01		UP12_13269	gi|15228031|ref|NP_181213.1| UDP-glucosyl transferase 73C1 [Arabidopsis thaliana]_x0001_gi|66774040|sp|Q9ZQ99.1|U73C1_ARATH RecName: Full=UDP-glycosyltransferase 73C1; AltName: Full=Cytokinin-O-glucosyltransferase 1; AltName: Full=Zeatin O-glucosyltransferase 1; Short=AtZOG1_x0001_gi|4415920|gb|AAD20151.1| putative glucosyl transferase [Arabidopsis thaliana]_x0001_gi|46318041|gb|AAS87590.1| zeati…	1e-113	0.0931	<0.01
UP12_19641	gi|22329321|ref|NP_171916.2| uncharacterized protein [Arabidopsis thaliana]_x0001_gi|20268678|gb|AAM14043.1| unknown protein [Arabidopsis thaliana]_x0001_gi|21689843|gb|AAM67565.1| unknown protein [Arabidopsis thaliana]_x0001_gi|332189548|gb|AEE27669.1| uncharacterized protein AT1G04200 [Arabidopsis thaliana]	1e-77	0.4139	<0.01		UP12_108	gi|21593365|gb|AAM65314.1| chalcone synthase (naringenin-chalcone synthase) (testa 4 protein) [Arabidopsis thaliana]	0	0.092	<0.01
UP12_4184	gi|15241483|ref|NP_196416.1| Flavonoid 3'-monooxygenase [Arabidopsis thaliana]_x0001_gi|27151499|sp|Q9SD85.1|F3PH_ARATH RecName: Full=Flavonoid 3'-monooxygenase; AltName: Full=Cytochrome P450 75B1; AltName: Full=Flavonoid 3'-hydroxylase; Short=AtF3'H; AltName: Full=Protein TRANSPARENT TESTA 7_x0001_gi|8132328|gb|AAF73253.1|AF155171_1 flavonoid 3'-hydroxylase [Arabidopsis thaliana]_x0001_gi|103348…	1e-154	0.4132	<0.01		UP12_21327	gi|15234825|ref|NP_195595.1| SAUR-like auxin-responsive protein [Arabidopsis thaliana]_x0001_gi|4490336|emb|CAB38618.1| auxin-induced protein-like [Arabidopsis thaliana]_x0001_gi|7270867|emb|CAB80547.1| auxin-induced protein-like [Arabidopsis thaliana]_x0001_gi|62321722|dbj|BAD95347.1| auxin-induced protein - like [Arabidopsis thaliana]_x0001_gi|88010988|gb|ABD38883.1| At4g38840 [Arabidopsis thal…	2e-28	0.0917	<0.01
UP12_23640	gi|3158372|gb|AAC39466.1| polyubiquitin [Arabidopsis thaliana]	6e-14	0.4104	<0.01		UP12_28238	#N/A		0.091	<0.01
UP12_129	gi|15223140|ref|NP_177795.1| 12-oxophytodienoate reductase 2 [Arabidopsis thaliana]_x0001_gi|62900694|sp|Q8GYB8.2|OPR2_ARATH RecName: Full=12-oxophytodienoate reductase 2; AltName: Full=12-oxophytodienoate-10,11-reductase 2; Short=AtOPR2; Short=OPDA-reductase 2_x0001_gi|6143903|gb|AAF04449.1|AC010718_18 12-oxophytodienoate reductase (OPR2); 15748-17127 [Arabidopsis thaliana]_x0001_gi|3882356|gb|A…	0	0.4077	<0.01		UP12_10094	gi|15231558|ref|NP_189274.1| GDSL esterase/lipase [Arabidopsis thaliana]_x0001_gi|75273423|sp|Q9LIN2.1|GDL53_ARATH RecName: Full=GDSL esterase/lipase At3g26430; AltName: Full=Extracellular lipase At3g26430; Flags: Precursor_x0001_gi|9294302|dbj|BAB02204.1| nodulin-like protein protein [Arabidopsis thaliana]_x0001_gi|17064918|gb|AAL32613.1| Unknown protein [Arabidopsis thaliana]_x0001_gi|20259934|…	6e-75	0.0905	<0.01
UP12_260	gi|1388078|gb|AAC49353.1| thioredoxin h [Arabidopsis thaliana]	6e-31	0.4033	<0.01		UP12_445	gi|21554235|gb|AAM63310.1| CPRD49 [Arabidopsis thaliana]	8e-89	0.0905	<0.01
UP12_16273	gi|18394486|ref|NP_564024.1| protein ELF4-like 4 [Arabidopsis thaliana]_x0001_gi|238478519|ref|NP_001154348.1| protein ELF4-like 4 [Arabidopsis thaliana]_x0001_gi|75218652|sp|Q570U6.1|EF4L4_ARATH RecName: Full=Protein ELF4-LIKE 4_x0001_gi|62318582|dbj|BAD94981.1| hypothetical protein [Arabidopsis thaliana]_x0001_gi|98961045|gb|ABF59006.1| At1g17455 [Arabidopsis thaliana]_x0001_gi|332191470|gb|AEE…	4e-32	0.3992	<0.01		UP12_11395	gi|110739738|dbj|BAF01776.1| laccase (diphenol oxidase)-like protein [Arabidopsis thaliana]	1e-170	0.089	<0.01
UP12_2462	gi|42567629|ref|NP_196027.3| NAD(P)-binding Rossmann-fold superfamily protein [Arabidopsis thaliana]_x0001_gi|44681364|gb|AAS47622.1| At5g04070 [Arabidopsis thaliana]_x0001_gi|45773892|gb|AAS76750.1| At5g04070 [Arabidopsis thaliana]_x0001_gi|332003310|gb|AED90693.1| NAD(P)-binding Rossmann-fold superfamily protein [Arabidopsis thaliana]	8e-42	0.3984	<0.01		UP12_5917	gi|18423226|ref|NP_568749.1| rubredoxin-like protein [Arabidopsis thaliana]_x0001_gi|9758248|dbj|BAB08747.1| unnamed protein product [Arabidopsis thaliana]_x0001_gi|15292669|gb|AAK92703.1| unknown protein [Arabidopsis thaliana]_x0001_gi|19310697|gb|AAL85079.1| unknown protein [Arabidopsis thaliana]_x0001_gi|21555410|gb|AAM63852.1| unknown [Arabidopsis thaliana]_x0001_gi|332008638|gb|AED96021.1| r…	3e-56	0.0873	<0.01
UP12_6205	gi|15234637|ref|NP_192427.1| photosystem II subunit Q-2 [Arabidopsis thaliana]_x0001_gi|18206249|sp|Q41932.2|PSBQ2_ARATH RecName: Full=Oxygen-evolving enhancer protein 3-2, chloroplastic; Short=OEE3; AltName: Full=16 kDa subunit of oxygen evolving system of photosystem II; AltName: Full=OEC 16 kDa subunit; Flags: Precursor_x0001_gi|13926288|gb|AAK49613.1|AF372897_1 AT4g05180/C17L7_100 [Arabidopsi…	2e-86	0.3947	<0.01		UP12_1302	gi|24417282|gb|AAN60251.1| unknown [Arabidopsis thaliana]	0	0.0873	<0.01
UP12_7705	gi|18379273|ref|NP_565272.1| plasmodesmata-located protein 6 [Arabidopsis thaliana]_x0001_gi|75216738|sp|Q9ZU94.2|CRR12_ARATH RecName: Full=Cysteine-rich repeat secretory protein 12; Flags: Precursor_x0001_gi|17065482|gb|AAL32895.1| Unknown protein [Arabidopsis thaliana]_x0001_gi|20197542|gb|AAD12705.2| expressed protein [Arabidopsis thaliana]_x0001_gi|30023778|gb|AAP13422.1| At2g01660 [Arabidops…	1e-98	0.3936	<0.01		UP12_23989	gi|15225612|ref|NP_181529.1| HS1 PRO-1 2-like protein [Arabidopsis thaliana]_x0001_gi|75096959|sp|O04203.1|HSPR2_ARATH RecName: Full=Nematode resistance protein-like HSPRO2; AltName: Full=AKINbetagamma-interacting protein 2; AltName: Full=Ortholog of sugar beet HS1 PRO-1 protein 2; AltName: Full=Protein Hs1pro-2_x0001_gi|2088653|gb|AAB95285.1| putative nematode-resistance protein [Arabidopsis tha…	4e-69	0.0872	<0.01
UP12_11287	gi|15239035|ref|NP_199082.1| uncharacterized protein [Arabidopsis thaliana]_x0001_gi|334188147|ref|NP_001190452.1| uncharacterized protein [Arabidopsis thaliana]_x0001_gi|10177271|dbj|BAB10624.1| unnamed protein product [Arabidopsis thaliana]_x0001_gi|48310189|gb|AAT41771.1| At5g42680 [Arabidopsis thaliana]_x0001_gi|52218794|gb|AAU29467.1| At5g42680 [Arabidopsis thaliana]_x0001_gi|332007463|gb|AE…	7e-97	0.3933	<0.01		UP12_7019	#N/A	4e-13	0.0867	<0.01
UP12_21050	gi|15231285|ref|NP_187966.1| SC35-like splicing factor 30A [Arabidopsis thaliana]_x0001_gi|13878011|gb|AAK44083.1|AF370268_1 putative serine/arginine-rich protein [Arabidopsis thaliana]_x0001_gi|11994559|dbj|BAB02599.1| unnamed protein product [Arabidopsis thaliana]_x0001_gi|17104623|gb|AAL34200.1| putative serine/arginine-rich protein [Arabidopsis thaliana]_x0001_gi|332641854|gb|AEE75375.1| SC35…	2e-63	0.3932	<0.01		UP12_14283	gi|7767672|gb|AAF69169.1|AC007915_21 F27F5.21 [Arabidopsis thaliana]	9e-31	0.0864	<0.01
UP12_8140	gi|15230601|ref|NP_187889.1| SAUR-like auxin-responsive protein [Arabidopsis thaliana]_x0001_gi|11994425|dbj|BAB02427.1| auxin-regulated protein-like [Arabidopsis thaliana]_x0001_gi|44681346|gb|AAS47613.1| At3g12830 [Arabidopsis thaliana]_x0001_gi|45773880|gb|AAS76744.1| At3g12830 [Arabidopsis thaliana]_x0001_gi|110737864|dbj|BAF00870.1| hypothetical protein [Arabidopsis thaliana]_x0001_gi|332641…	9e-39	0.392	<0.01		UP12_8268	gi|15223000|ref|NP_172255.1| cupin domain-containing protein [Arabidopsis thaliana]_x0001_gi|8439891|gb|AAF75077.1|AC007583_13 Contains similarity to 12S seed storage globulin precursor gi|134919. ESTs gb|T13642, gb|T21684 and gb|T22751 come from this gene [Arabidopsis thaliana]_x0001_gi|12248029|gb|AAG50106.1|AF334728_1 putative globulin protein [Arabidopsis thaliana]_x0001_gi|15294234|gb|AAK952…	2e-67	0.0855	<0.01
UP12_6290	gi|12325145|gb|AAG52521.1|AC016662_15 hypothetical protein; 20317-21238 [Arabidopsis thaliana]	3e-13	0.3907	<0.01		UP12_24373	gi|15218218|ref|NP_173005.1| ABC transporter G family member 40 [Arabidopsis thaliana]_x0001_gi|75336094|sp|Q9M9E1.1|AB40G_ARATH RecName: Full=ABC transporter G family member 40; Short=ABC transporter ABCG.40; Short=AtABCG40; AltName: Full=Pleiotropic drug resistance protein 12_x0001_gi|8072390|gb|AAF71978.1|AC013453_3 Putative ABC transporter [Arabidopsis thaliana]_x0001_gi|28144321|tpg|DAA00880…	3e-59	0.0851	<0.01
UP12_12237	gi|9757846|dbj|BAB08480.1| unnamed protein product [Arabidopsis thaliana]	6e-64	0.3881	<0.01		UP12_13464	gi|18410081|ref|NP_565042.1| SAUR-like auxin-responsive protein family [Arabidopsis thaliana]_x0001_gi|12325266|gb|AAG52573.1|AC016529_4 hypothetical protein; 47720-48079 [Arabidopsis thaliana]_x0001_gi|21618190|gb|AAM67240.1| unknown [Arabidopsis thaliana]_x0001_gi|88011102|gb|ABD38903.1| At1g72430 [Arabidopsis thaliana]_x0001_gi|332197203|gb|AEE35324.1| SAUR-like auxin-responsive protein family…	1e-29	0.0849	<0.01
UP12_3806	gi|21537107|gb|AAM61448.1| unknown [Arabidopsis thaliana]	1e-121	0.3871	<0.01		UP12_20462	gi|18391353|ref|NP_563899.1| nitrate transporter 1.1 [Arabidopsis thaliana]_x0001_gi|544018|sp|Q05085.1|PTR7_ARATH RecName: Full=Protein NRT1/ PTR FAMILY 6.3; Short=AtNPF6.3; AltName: Full=Nitrate transporter 1.1; Short=AtNRT1; AltName: Full=Nitrate/chlorate transporter; AltName: Full=Protein CHLORINA 1_x0001_gi|588292833|pdb|4CL4|A Chain A, Crystal Structure Of The Nitrate Transporter Nrt1.1 Fro…	2e-41	0.0846	<0.01
UP12_4094	gi|30102610|gb|AAP21223.1| At1g48300 [Arabidopsis thaliana]	3e-63	0.3866	<0.01		UP12_1985	#N/A		0.0843	<0.01
UP12_15416	gi|110736192|dbj|BAF00067.1| SRF3 [Arabidopsis thaliana]	2e-40	0.3849	<0.01		UP12_14338	gi|15240753|ref|NP_196897.1| chalcone synthase [Arabidopsis thaliana]_x0001_gi|116392|sp|P13114.1|CHSY_ARATH RecName: Full=Chalcone synthase; AltName: Full=Naringenin-chalcone synthase; AltName: Full=Protein TRANSPARENT TESTA 4_x0001_gi|6684407|gb|AAF23561.1|AF112086_1 chalcone synthase [Arabidopsis thaliana]_x0001_gi|166670|gb|AAA32771.1| chalcone synthase [Arabidopsis thaliana]_x0001_gi|1017765…	0	0.0837	<0.01
UP12_12122	gi|42567433|ref|NP_195313.2| aspartyl protease family protein [Arabidopsis thaliana]_x0001_gi|190576481|gb|ACE79041.1| At4g35880 [Arabidopsis thaliana]_x0001_gi|222423134|dbj|BAH19546.1| AT4G35880 [Arabidopsis thaliana]_x0001_gi|332661184|gb|AEE86584.1| aspartyl protease family protein [Arabidopsis thaliana]	1e-118	0.3847	<0.01		UP12_8298	#N/A		0.0826	<0.01
UP12_12522	gi|15232818|ref|NP_190334.1| cyclic DOF factor 3 [Arabidopsis thaliana]_x0001_gi|55584038|sp|Q8LFV3.2|CDF3_ARATH RecName: Full=Cyclic dof factor 3; AltName: Full=Dof zinc finger protein DOF3.3; Short=AtDOF3.3; AltName: Full=H-protein promoter-binding factor 2a_x0001_gi|3386546|gb|AAC28390.1| H-protein promoter binding factor-2a [Arabidopsis thaliana]_x0001_gi|6522533|emb|CAB61976.1| H-protein pro…	1e-26	0.3845	<0.01		UP12_1475	gi|15230306|ref|NP_191304.1| uncharacterized protein [Arabidopsis thaliana]_x0001_gi|6706416|emb|CAB66102.1| putative protein [Arabidopsis thaliana]_x0001_gi|21537251|gb|AAM61592.1| unknown [Arabidopsis thaliana]_x0001_gi|98961017|gb|ABF58992.1| At3g57450 [Arabidopsis thaliana]_x0001_gi|332646135|gb|AEE79656.1| uncharacterized protein AT3G57450 [Arabidopsis thaliana]	1e-11	0.0824	<0.01
UP12_970	gi|15230797|ref|NP_189674.1| basic leucine-zipper 42 [Arabidopsis thaliana]_x0001_gi|9279562|dbj|BAB01020.1| unnamed protein product [Arabidopsis thaliana]_x0001_gi|225898689|dbj|BAH30475.1| hypothetical protein [Arabidopsis thaliana]_x0001_gi|332644128|gb|AEE77649.1| basic leucine-zipper 42 [Arabidopsis thaliana]	1e-94	0.3843	<0.01		UP12_1198	#N/A	2e-55	0.0816	<0.01
UP12_7703	gi|18398714|ref|NP_565436.1| homeobox protein 24 [Arabidopsis thaliana]_x0001_gi|75216115|sp|Q9ZPW7.1|ZHD6_ARATH RecName: Full=Zinc-finger homeodomain protein 6; Short=AtZHD6; AltName: Full=Homeobox protein 24; Short=AtHB-24_x0001_gi|4309732|gb|AAD15502.1| expressed protein [Arabidopsis thaliana]_x0001_gi|21593828|gb|AAM65795.1| unknown [Arabidopsis thaliana]_x0001_gi|330251666|gb|AEC06760.1| hom…	3e-44	0.3842	<0.01		UP12_19995	#N/A	1e-10	0.0812	<0.01
UP12_7374	gi|186478207|ref|NP_001117239.1| photosystem II subunit P-1 [Arabidopsis thaliana]_x0001_gi|332189902|gb|AEE28023.1| photosystem II subunit P-1 [Arabidopsis thaliana]	8e-48	0.3842	<0.01		UP12_4209	gi|1418335|emb|CAA67230.1| zinc finger protein [Arabidopsis thaliana]	3e-36	0.081	<0.01
UP12_23178	gi|4512701|gb|AAD21754.1| putative tyrosine decarboxylase [Arabidopsis thaliana]	6e-60	0.3841	<0.01		UP12_15802	#N/A	3e-14	0.0804	<0.01
UP12_3573	gi|21593517|gb|AAM65484.1| unknown [Arabidopsis thaliana]	7e-82	0.3838	<0.01		UP12_11116	gi|21593365|gb|AAM65314.1| chalcone synthase (naringenin-chalcone synthase) (testa 4 protein) [Arabidopsis thaliana]	0	0.08	<0.01
UP12_3207	gi|15232739|ref|NP_187580.1| alpha/beta-Hydrolases superfamily protein [Arabidopsis thaliana]_x0001_gi|79313171|ref|NP_001030665.1| alpha/beta-Hydrolases superfamily protein [Arabidopsis thaliana]_x0001_gi|6682247|gb|AAF23299.1|AC016661_24 unknown protein [Arabidopsis thaliana]_x0001_gi|45237181|gb|AAS55571.1| At3g09690 [Arabidopsis thaliana]_x0001_gi|110740722|dbj|BAE98461.1| hypothetical protei…	1e-118	0.3832	<0.01		UP12_1451	gi|240255975|ref|NP_567530.4| ethylene-responsive transcription factor 1A [Arabidopsis thaliana]_x0001_gi|21264420|sp|O80337.2|EF100_ARATH RecName: Full=Ethylene-responsive transcription factor 1A; Short=AtERF1A; AltName: Full=Ethylene-responsive element-binding factor 1A; Short=EREBP-1A_x0001_gi|16648795|gb|AAL25588.1| AT4g17500/dl4785w [Arabidopsis thaliana]_x0001_gi|17064914|gb|AAL32611.1| Unk…	2e-94	0.0794	<0.01
UP12_10942	gi|18403980|ref|NP_565829.1| TPX2 (targeting protein for Xklp2)-like protein [Arabidopsis thaliana]_x0001_gi|16209720|gb|AAL14415.1| At2g35880/F11F19.21 [Arabidopsis thaliana]_x0001_gi|20197995|gb|AAD21469.2| expressed protein [Arabidopsis thaliana]_x0001_gi|22655282|gb|AAM98231.1| unknown protein [Arabidopsis thaliana]_x0001_gi|330254079|gb|AEC09173.1| TPX2 (targeting protein for Xklp2)-like pro…	9e-25	0.3832	<0.01		UP12_11400	gi|71089761|gb|AAZ23737.1| chalcone synthase family protein [Arabidopsis thaliana]	1e-96	0.0781	<0.01
UP12_8764	#N/A	2e-43	0.3808	<0.01		UP12_662	gi|13605517|gb|AAK32752.1|AF361584_1 At2g20141 [Arabidopsis thaliana]_x0001_gi|20197567|gb|AAM15134.1| disease resistance protein (TIR class), putative [Arabidopsis thaliana]	1e-51	0.078	<0.01
UP12_11566	gi|145323748|ref|NP_001077463.1| lipase class 3 family protein [Arabidopsis thaliana]_x0001_gi|110737593|dbj|BAF00738.1| hypothetical protein [Arabidopsis thaliana]_x0001_gi|332189773|gb|AEE27894.1| lipase class 3-like protein [Arabidopsis thaliana]	3e-14	0.3795	<0.01		UP12_3370	#N/A	8e-76	0.0778	<0.01
UP12_19167	#N/A	1e-18	0.3795	<0.01		UP12_17097	#N/A	1e-15	0.0775	<0.01
UP12_20508	gi|15232739|ref|NP_187580.1| alpha/beta-Hydrolases superfamily protein [Arabidopsis thaliana]_x0001_gi|79313171|ref|NP_001030665.1| alpha/beta-Hydrolases superfamily protein [Arabidopsis thaliana]_x0001_gi|6682247|gb|AAF23299.1|AC016661_24 unknown protein [Arabidopsis thaliana]_x0001_gi|45237181|gb|AAS55571.1| At3g09690 [Arabidopsis thaliana]_x0001_gi|110740722|dbj|BAE98461.1| hypothetical protei…	2e-44	0.3784	<0.01		UP12_13217	#N/A		0.0757	<0.01
UP12_7456	#N/A		0.378	<0.01		UP12_25922	gi|59956920|dbj|BAD89853.1| mutant protein of chalcone synthase [Arabidopsis thaliana]	1e-111	0.0754	<0.01
UP12_8687	gi|18396422|ref|NP_565337.1| phospholipase A2-alpha [Arabidopsis thaliana]_x0001_gi|75303620|sp|Q8S8N6.1|PLA2A_ARATH RecName: Full=Phospholipase A2-alpha; AltName: Full=Secretory phospholipase A2-alpha; Short=AtsPLA2-alpha; Flags: Precursor_x0001_gi|20197304|gb|AAM15017.1| Expressed protein [Arabidopsis thaliana]_x0001_gi|21595021|gb|AAM66065.1| unknown [Arabidopsis thaliana]_x0001_gi|22530958|gb…	1e-54	0.3763	<0.01		UP12_892	#N/A	3e-76	0.0751	<0.01
UP12_2589	gi|15239462|ref|NP_200894.1| RAB GTPase homolog A1F [Arabidopsis thaliana]_x0001_gi|75171043|sp|Q9FJH0.1|RAA1F_ARATH RecName: Full=Ras-related protein RABA1f; Short=AtRABA1f_x0001_gi|10176913|dbj|BAB10106.1| GTP-binding protein, ras-like [Arabidopsis thaliana]_x0001_gi|26452359|dbj|BAC43265.1| putative GTP-binding protein [Arabidopsis thaliana]_x0001_gi|28950757|gb|AAO63302.1| At5g60860 [Arabidop…	1e-93	0.3751	<0.01		UP12_18452	#N/A	1e-22	0.073	<0.01
UP12_12838	gi|15230686|ref|NP_187915.1| ABC transporter C family member 3 [Arabidopsis thaliana]_x0001_gi|75335110|sp|Q9LK64.1|AB3C_ARATH RecName: Full=ABC transporter C family member 3; Short=ABC transporter ABCC.3; Short=AtABCC3; AltName: Full=ATP-energized glutathione S-conjugate pump 3; AltName: Full=Glutathione S-conjugate-transporting ATPase 3; AltName: Full=Multidrug resistance-associated protein 3_x…	0	0.3745	<0.01		UP12_13606	#N/A	3e-77	0.0719	<0.01
UP12_15477	gi|15238691|ref|NP_197887.1| probable folate-biopterin transporter 2 [Arabidopsis thaliana]_x0001_gi|75104998|sp|Q5FV41.1|FBT2_ARATH RecName: Full=Probable folate-biopterin transporter 2_x0001_gi|58331763|gb|AAW70379.1| At5g25050 [Arabidopsis thaliana]_x0001_gi|332006011|gb|AED93394.1| probable folate-biopterin transporter 2 [Arabidopsis thaliana]	2e-89	0.3742	<0.01		UP12_18818	gi|222424538|dbj|BAH20224.1| AT2G25490 [Arabidopsis thaliana]	4e-80	0.0712	<0.01
UP12_4350	gi|18406052|ref|NP_565982.1| DNAJ heat shock N-terminal domain-containing protein [Arabidopsis thaliana]_x0001_gi|17978968|gb|AAL47445.1| At2g42750/F7D19.25 [Arabidopsis thaliana]_x0001_gi|20197961|gb|AAD21732.2| expressed protein [Arabidopsis thaliana]_x0001_gi|20453337|gb|AAM19907.1| At2g42750/F7D19.25 [Arabidopsis thaliana]_x0001_gi|21553687|gb|AAM62780.1| unknown [Arabidopsis thaliana]_x0001_…	1e-125	0.373	<0.01		UP12_25506	gi|227202858|dbj|BAH56902.1| AT3G21090 [Arabidopsis thaliana]	8e-75	0.07	<0.01
UP12_14382	gi|15236186|ref|NP_195201.1| SAUR-like auxin-responsive family protein [Arabidopsis thaliana]_x0001_gi|334187163|ref|NP_001190915.1| SAUR-like auxin-responsive family protein [Arabidopsis thaliana]_x0001_gi|3096944|emb|CAA18854.1| putative protein [Arabidopsis thaliana]_x0001_gi|7270426|emb|CAB80192.1| putative protein [Arabidopsis thaliana]_x0001_gi|332661018|gb|AEE86418.1| SAUR-like auxin-respo…	4e-39	0.3722	<0.01		UP12_3965	gi|110739826|dbj|BAF01819.1| putative glucose regulated repressor protein [Arabidopsis thaliana]	9e-53	0.0697	<0.01
UP12_18915	#N/A		0.372	<0.01		UP12_1637	gi|227206120|dbj|BAH57115.1| AT4G02380 [Arabidopsis thaliana]	2e-27	0.0689	<0.01
UP12_17753	#N/A		0.3697	<0.01		UP12_8266	gi|15226994|ref|NP_181089.1| late embryogenesis abundant hydroxyproline-rich glycoprotein [Arabidopsis thaliana]_x0001_gi|3608142|gb|AAC36175.1| similar to harpin-induced protein hin1 from tobacco [Arabidopsis thaliana]_x0001_gi|330254016|gb|AEC09110.1| late embryogenesis abundant hydroxyproline-rich glycoprotein [Arabidopsis thaliana]	6e-54	0.0685	<0.01
UP12_13350	gi|8778312|gb|AAF79321.1|AC002304_14 F14J16.20 [Arabidopsis thaliana]	3e-29	0.3695	<0.01		UP12_16416	#N/A		0.0661	<0.01
UP12_4155	#N/A	3e-06	0.3682	<0.01		UP12_22	#N/A	1e-18	0.0643	<0.01
UP12_14826	gi|30695337|ref|NP_567108.2| phloem protein 2-A13 [Arabidopsis thaliana]_x0001_gi|75263830|sp|Q9LEX0.1|P2A13_ARATH RecName: Full=F-box protein PP2-A13; AltName: Full=Protein PHLOEM PROTEIN 2-LIKE A13; Short=AtPP2-A13; AltName: Full=SKP1-interacting partner 9_x0001_gi|8388622|emb|CAB94142.1| putative protein [Arabidopsis thaliana]_x0001_gi|24030237|gb|AAN41295.1| unknown protein [Arabidopsis thali…	3e-82	0.3672	<0.01		UP12_15162	#N/A		0.0636	<0.01
UP12_11505	gi|15227082|ref|NP_180503.1| glutathione S-transferase tau 7 [Arabidopsis thaliana]_x0001_gi|75339109|sp|Q9ZW24.1|GSTU7_ARATH RecName: Full=Glutathione S-transferase U7; Short=AtGSTU7; AltName: Full=GST class-tau member 7; AltName: Full=Glutathione S-transferase 25_x0001_gi|11096010|gb|AAG30137.1|AF288188_1 glutathione S-transferase [Arabidopsis thaliana]_x0001_gi|3980393|gb|AAC95196.1| putative …	1e-65	0.3664	<0.01		UP12_3511	#N/A		0.0634	<0.01
UP12_22158	gi|15228032|ref|NP_181214.1| UDP-glucosyl transferase 73C2 [Arabidopsis thaliana]_x0001_gi|75315659|sp|Q9ZQ98.1|U73C2_ARATH RecName: Full=UDP-glycosyltransferase 73C2_x0001_gi|4415921|gb|AAD20152.1| putative glucosyl transferase [Arabidopsis thaliana]_x0001_gi|330254201|gb|AEC09295.1| UDP-glucosyl transferase 73C2 [Arabidopsis thaliana]_x0001_gi|591402164|gb|AHL38809.1| glycosyltransferase, parti…	1e-105	0.364	<0.01		UP12_8214	gi|15238376|ref|NP_196114.1| nicotianamine synthase 1 [Arabidopsis thaliana]_x0001_gi|27151631|sp|Q9FF79.1|NAS1_ARATH RecName: Full=Nicotianamine synthase 1; AltName: Full=S-adenosyl-L-methionine:S-adenosyl-L-methionine:S-adenosyl-methionine 3-amino-3-carboxypropyltransferase 1; Short=AtNAS1_x0001_gi|10178034|dbj|BAB11517.1| nicotianamine synthase [Arabidopsis thaliana]_x0001_gi|18252859|gb|AAL62…	1e-117	0.0628	<0.01
UP12_12914	gi|30685701|ref|NP_851006.1| putative BPI/LBP family protein [Arabidopsis thaliana]_x0001_gi|334185491|ref|NP_001189939.1| putative BPI/LBP family protein [Arabidopsis thaliana]_x0001_gi|332642833|gb|AEE76354.1| putative BPI/LBP family protein [Arabidopsis thaliana]_x0001_gi|332642835|gb|AEE76356.1| putative BPI/LBP family protein [Arabidopsis thaliana]	1e-71	0.3637	<0.01		UP12_1676	gi|20466362|gb|AAM20498.1| calmodulin-like protein [Arabidopsis thaliana]_x0001_gi|22136314|gb|AAM91235.1| calmodulin-like protein [Arabidopsis thaliana]	5e-39	0.062	<0.01
UP12_20063	gi|15239543|ref|NP_200217.1| anthocyanidin 3-O-glucoside 2'''-O-xylosyltransferase [Arabidopsis thaliana]_x0001_gi|75311632|sp|Q9LVW3.1|AXYLT_ARATH RecName: Full=Anthocyanidin 3-O-glucoside 2'''-O-xylosyltransferase; Short=A3G2''XylT_x0001_gi|8809576|dbj|BAA97127.1| flavonol 3-O-glucosyltransferase-like [Arabidopsis thaliana]_x0001_gi|190684770|gb|ACE82596.1| At5g54060 [Arabidopsis thaliana]_x000…	2e-48	0.3636	<0.01		UP12_1511	gi|15229355|ref|NP_191854.1| glutaredoxin-C11 [Arabidopsis thaliana]_x0001_gi|297817626|ref|XP_002876696.1| glutaredoxin family protein [Arabidopsis lyrata subsp. lyrata]_x0001_gi|75264377|sp|Q9LYC6.1|GRC11_ARATH RecName: Full=Glutaredoxin-C11; Short=AtGrxC11; AltName: Full=Protein ROXY 4_x0001_gi|7573424|emb|CAB87740.1| glutaredoxin-like protein [Arabidopsis thaliana]_x0001_gi|50253460|gb|AAT719…	1e-43	0.0615	<0.01
UP12_4952	gi|18390706|ref|NP_563773.1| uncharacterized protein [Arabidopsis thaliana]_x0001_gi|8954047|gb|AAF82221.1|AC067971_29 Strong similarity to a hypothetical protein T27E13.3 gi|7487480 from Arabidopsis thaliana BAC T27E13 gb|AC002338 [Arabidopsis thaliana]_x0001_gi|21595139|gb|AAM66075.1| unknown [Arabidopsis thaliana]_x0001_gi|26449338|dbj|BAC41796.1| unknown protein [Arabidopsis thaliana]_x0001_g…	8e-49	0.3628	<0.01		UP12_19999	gi|15228781|ref|NP_191154.1| CRINKLY4 related 3 [Arabidopsis thaliana]_x0001_gi|75335634|sp|Q9LY50.1|ACCR3_ARATH RecName: Full=Putative serine/threonine-protein kinase-like protein CCR3; AltName: Full=Protein CRINKLY 4 RELATED 3; Short=AtCRR3; Flags: Precursor_x0001_gi|7573490|emb|CAB87849.1| receptor kinase-like protein [Arabidopsis thaliana]_x0001_gi|332645939|gb|AEE79460.1| CRINKLY4 related 3 …	2e-54	0.0614	<0.01
UP12_21044	gi|30681137|ref|NP_192700.2| mitochondrial transcription termination factor family protein [Arabidopsis thaliana]_x0001_gi|332657372|gb|AEE82772.1| mitochondrial transcription termination factor family protein [Arabidopsis thaliana]	3e-71	0.3624	<0.01		UP12_543	gi|5031219|gb|AAD38120.1|AF105034_1 delta7 sterol C-5 desaturase [Arabidopsis thaliana]	1e-132	0.0597	<0.01
UP12_21707	gi|18390404|ref|NP_563709.1| carboxylate clamp-tetratricopeptide repeat protein [Arabidopsis thaliana]_x0001_gi|17644167|gb|AAL38781.1| unknown protein [Arabidopsis thaliana]_x0001_gi|20465343|gb|AAM20075.1| unknown protein [Arabidopsis thaliana]_x0001_gi|332189589|gb|AEE27710.1| carboxylate clamp-tetratricopeptide repeat protein [Arabidopsis thaliana]	3e-39	0.3623	<0.01		UP12_2400	gi|21593603|gb|AAM65570.1| nodulin-like protein [Arabidopsis thaliana]	1e-102	0.0593	<0.01
UP12_1039	gi|63025176|gb|AAY27061.1| At4g25300 [Arabidopsis thaliana]_x0001_gi|66841342|gb|AAY57308.1| At4g25300 [Arabidopsis thaliana]	2e-34	0.362	<0.01		UP12_19142	#N/A		0.0591	<0.01
UP12_7993	gi|30697435|ref|NP_176869.2| putative glycerophosphoryl diester phosphodiesterase 3 [Arabidopsis thaliana]_x0001_gi|115502214|sp|Q7Y208.2|GLPQ3_ARATH RecName: Full=Probable glycerophosphoryl diester phosphodiesterase 3; Flags: Precursor_x0001_gi|9755448|gb|AAF98209.1|AC007152_5 Unknown protein [Arabidopsis thaliana]_x0001_gi|332196458|gb|AEE34579.1| putative glycerophosphoryl diester phosphodiest…	1e-71	0.3617	<0.01		UP12_1889	gi|15218739|ref|NP_171820.1| Phenazine biosynthesis PhzC/PhzF protein [Arabidopsis thaliana]_x0001_gi|12083232|gb|AAG48775.1|AF332412_1 unknown protein [Arabidopsis thaliana]_x0001_gi|3850584|gb|AAC72124.1| ESTs gb|H37641 and gb|AA651422 come from this gene [Arabidopsis thaliana]_x0001_gi|332189424|gb|AEE27545.1| Phenazine biosynthesis PhzC/PhzF protein [Arabidopsis thaliana]	1e-92	0.0573	<0.01
UP12_18348	gi|15215837|gb|AAK91463.1| AT3g16340/MYA6_15 [Arabidopsis thaliana]	8e-52	0.3606	<0.01		UP12_27713	gi|15225612|ref|NP_181529.1| HS1 PRO-1 2-like protein [Arabidopsis thaliana]_x0001_gi|75096959|sp|O04203.1|HSPR2_ARATH RecName: Full=Nematode resistance protein-like HSPRO2; AltName: Full=AKINbetagamma-interacting protein 2; AltName: Full=Ortholog of sugar beet HS1 PRO-1 protein 2; AltName: Full=Protein Hs1pro-2_x0001_gi|2088653|gb|AAB95285.1| putative nematode-resistance protein [Arabidopsis tha…	8e-52	0.0553	<0.01
UP12_12247	gi|20147213|gb|AAM10322.1| At1g22710/T22J18_12 [Arabidopsis thaliana]	1e-121	0.3595	<0.01		UP12_22429	#N/A	2e-23	0.0544	<0.01
UP12_24835	#N/A	1e-81	0.3579	<0.01		UP12_19966	#N/A		0.0532	<0.01
UP12_16540	gi|30682312|ref|NP_849370.1| serine/threonine-protein kinase MHK [Arabidopsis thaliana]_x0001_gi|13430824|gb|AAK26034.1|AF360324_1 putative serine/threonine-specific protein kinase MHK [Arabidopsis thaliana]_x0001_gi|15810587|gb|AAL07181.1| putative serine/threonine-specific protein kinase MHK [Arabidopsis thaliana]_x0001_gi|332657814|gb|AEE83214.1| serine/threonine-protein kinase MHK [Arabidopsi…	1e-157	0.3576	<0.01		UP12_14033	#N/A	5e-05	0.0521	<0.01
UP12_4005	gi|4325368|gb|AAD17364.1| Arabidopsis thaliana flavin-type blue-light photoreceptor (SW:Q43125) (Pfam: PF00875, Score=765.2, E=2.6e-226, N=1) [Arabidopsis thaliana]	2e-79	0.3568	<0.01		UP12_1646	gi|15228134|ref|NP_181279.1| zinc finger protein ZAT11 [Arabidopsis thaliana]_x0001_gi|75337376|sp|Q9SLD4.1|ZAT11_ARATH RecName: Full=Zinc finger protein ZAT11_x0001_gi|4056504|gb|AAC98070.1| putative C2H2-type zinc finger protein [Arabidopsis thaliana]_x0001_gi|225898575|dbj|BAH30418.1| hypothetical protein [Arabidopsis thaliana]_x0001_gi|330254303|gb|AEC09397.1| zinc finger protein ZAT11 [Arabi…	9e-32	0.0518	<0.01
UP12_13021	gi|15232846|ref|NP_186859.1| UDP-glycosyltransferase 83A1 [Arabidopsis thaliana]_x0001_gi|75265806|sp|Q9SGA8.1|U83A1_ARATH RecName: Full=UDP-glycosyltransferase 83A1_x0001_gi|6513946|gb|AAF14850.1|AC011664_32 putative UDP-glucosyl transferase [Arabidopsis thaliana]_x0001_gi|332640242|gb|AEE73763.1| UDP-glycosyltransferase 83A1 [Arabidopsis thaliana]	7e-76	0.3526	<0.01		UP12_2807	gi|15222860|ref|NP_172805.1| uncharacterized protein [Arabidopsis thaliana]_x0001_gi|62320336|dbj|BAD94696.1| hypothetical protein [Arabidopsis thaliana]_x0001_gi|66792674|gb|AAY56439.1| At1g13480 [Arabidopsis thaliana]_x0001_gi|332190903|gb|AEE29024.1| uncharacterized protein AT1G13480 [Arabidopsis thaliana]	1e-118	0.0508	<0.01
UP12_9627	gi|15222993|ref|NP_172250.1| ankyrin repeats-containing protein [Arabidopsis thaliana]_x0001_gi|8439897|gb|AAF75083.1|AC007583_19 It contains Ank repeat PF|00023. EST gb|AI996003 comes from this gene [Arabidopsis thaliana]_x0001_gi|332190047|gb|AEE28168.1| ankyrin repeats-containing protein [Arabidopsis thaliana]	1e-146	0.3509	<0.01		UP12_396	gi|6691127|gb|AAF24498.1|AF214107_1 DnaJ-like protein [Arabidopsis thaliana]	8e-20	0.0507	<0.01
UP12_9926	gi|18424516|ref|NP_568941.1| probable beta-1,4-xylosyltransferase IRX10L [Arabidopsis thaliana]_x0001_gi|75163931|sp|Q940Q8.1|IX10L_ARATH RecName: Full=Probable beta-1,4-xylosyltransferase IRX10L; AltName: Full=Glucuronoxylan glucuronosyltransferase 1; Short=AtGUT1; AltName: Full=Glucuronoxylan glucuronosyltransferase 2; Short=AtGUT2; AltName: Full=Protein IRREGULAR XYLEM 10-like; AltName: Full=X…	0	0.3507	<0.01		UP12_4312	gi|18411926|ref|NP_567231.1| senescence-associated protein SAG21 [Arabidopsis thaliana]_x0001_gi|15294220|gb|AAK95287.1|AF410301_1 AT4g02380/T14P8_2 [Arabidopsis thaliana]_x0001_gi|14517508|gb|AAK62644.1| AT4g02380/T14P8_2 [Arabidopsis thaliana]_x0001_gi|15450609|gb|AAK96576.1| AT4g02380/T14P8_2 [Arabidopsis thaliana]_x0001_gi|15809760|gb|AAL06808.1| AT4g02380/T14P8_2 [Arabidopsis thaliana]_x0001…	4e-28	0.0492	<0.01
UP12_14336	gi|15235893|ref|NP_194029.1| uncharacterized protein [Arabidopsis thaliana]_x0001_gi|3292823|emb|CAA19813.1| putative protein [Arabidopsis thaliana]_x0001_gi|7269145|emb|CAB79253.1| putative protein [Arabidopsis thaliana]_x0001_gi|52354393|gb|AAU44517.1| hypothetical protein AT4G22980 [Arabidopsis thaliana]_x0001_gi|332659288|gb|AEE84688.1| uncharacterized protein AT4G22980 [Arabidopsis thaliana]	1e-62	0.3499	<0.01		UP12_2032	gi|18396341|ref|NP_566184.1| uncharacterized protein [Arabidopsis thaliana]_x0001_gi|6728978|gb|AAF26976.1|AC018363_21 unknown protein [Arabidopsis thaliana]_x0001_gi|26452125|dbj|BAC43151.1| unknown protein [Arabidopsis thaliana]_x0001_gi|27311855|gb|AAO00893.1| expressed protein [Arabidopsis thaliana]_x0001_gi|30725622|gb|AAP37833.1| At3g02840 [Arabidopsis thaliana]_x0001_gi|332640344|gb|AEE738…	1e-73	0.0472	<0.01
UP12_25932	#N/A	1e-37	0.3492	<0.01		UP12_500	#N/A	2e-33	0.0471	<0.01
UP12_12707	gi|18403871|ref|NP_564601.1| uncharacterized protein [Arabidopsis thaliana]_x0001_gi|4220461|gb|AAD12688.1| ESTs gb|T75642 and gb|AA650997 come from this gene [Arabidopsis thaliana]_x0001_gi|28393418|gb|AAO42131.1| unknown protein [Arabidopsis thaliana]_x0001_gi|28973121|gb|AAO63885.1| unknown protein [Arabidopsis thaliana]_x0001_gi|332194638|gb|AEE32759.1| uncharacterized protein AT1G52140 [Arab…	2e-78	0.349	<0.01		UP12_7331	gi|18409445|ref|NP_564983.1| putative galacturonosyltransferase-like 9 [Arabidopsis thaliana]_x0001_gi|186494322|ref|NP_001117576.1| putative galacturonosyltransferase-like 9 [Arabidopsis thaliana]_x0001_gi|75097066|sp|O04536.1|GATL9_ARATH RecName: Full=Probable galacturonosyltransferase-like 9; AltName: Full=Like glycosyl transferase 8_x0001_gi|13878003|gb|AAK44079.1|AF370264_1 unknown protein […	1e-131	0.047	<0.01
UP12_19571	#N/A	2e-19	0.3474	<0.01		UP12_29	gi|79349376|ref|NP_173655.2| UDP-glucosyl transferase 85A3 [Arabidopsis thaliana]_x0001_gi|334351205|sp|Q9LMF1.2|U85A3_ARATH RecName: Full=UDP-glycosyltransferase 85A3_x0001_gi|332192115|gb|AEE30236.1| UDP-glucosyl transferase 85A3 [Arabidopsis thaliana]_x0001_gi|591402408|gb|AHL38931.1| glycosyltransferase, partial [Arabidopsis thaliana]	1e-153	0.0469	<0.01
UP12_13219	gi|15983404|gb|AAL11570.1|AF424576_1 AT3g29360/MUO10_6 [Arabidopsis thaliana]	1e-162	0.3462	<0.01		UP12_18293	#N/A	1e-18	0.0467	<0.01
UP12_29543	gi|15241474|ref|NP_199249.1| FAD-binding and BBE domain-containing protein [Arabidopsis thaliana]_x0001_gi|10176891|dbj|BAB10121.1| berberine bridge enzyme [Arabidopsis thaliana]_x0001_gi|332007718|gb|AED95101.1| FAD-binding and BBE domain-containing protein [Arabidopsis thaliana]	3e-64	0.3458	<0.01		UP12_21332	gi|9759557|dbj|BAB11159.1| steroid sulfotransferase-like protein [Arabidopsis thaliana]	6e-56	0.0463	<0.01
UP12_574	gi|15222209|ref|NP_172168.1| monothiol glutaredoxin-S11 [Arabidopsis thaliana]_x0001_gi|75191726|sp|Q9M9Y9.1|GRS11_ARATH RecName: Full=Monothiol glutaredoxin-S11; Short=AtGrxS11; AltName: Full=Protein ROXY 6_x0001_gi|7523711|gb|AAF63150.1|AC011001_20 Similar to glutaredoxin [Arabidopsis thaliana]_x0001_gi|18252863|gb|AAL62358.1| glutaredoxin, putative [Arabidopsis thaliana]_x0001_gi|21387059|gb|A…	5e-38	0.3454	<0.01		UP12_20289	gi|18411012|ref|NP_565125.1| uncharacterized protein [Arabidopsis thaliana]_x0001_gi|75205052|sp|Q9SGS5.1|Y1607_ARATH RecName: Full=Uncharacterized protein At1g76070_x0001_gi|6573705|gb|AAF17625.1|AC009978_1 T23E18.1 [Arabidopsis thaliana]_x0001_gi|27808544|gb|AAO24552.1| At1g76070 [Arabidopsis thaliana]_x0001_gi|110736235|dbj|BAF00088.1| hypothetical protein [Arabidopsis thaliana]_x0001_gi|33219…	1e-45	0.0454	<0.01
UP12_11671	gi|30695337|ref|NP_567108.2| phloem protein 2-A13 [Arabidopsis thaliana]_x0001_gi|75263830|sp|Q9LEX0.1|P2A13_ARATH RecName: Full=F-box protein PP2-A13; AltName: Full=Protein PHLOEM PROTEIN 2-LIKE A13; Short=AtPP2-A13; AltName: Full=SKP1-interacting partner 9_x0001_gi|8388622|emb|CAB94142.1| putative protein [Arabidopsis thaliana]_x0001_gi|24030237|gb|AAN41295.1| unknown protein [Arabidopsis thali…	1e-104	0.3451	<0.01		UP12_19865	gi|15230558|ref|NP_190736.1| short-chain dehydrogenase reductase 2a [Arabidopsis thaliana]_x0001_gi|75313292|sp|Q9SCU0.1|SDR2A_ARATH RecName: Full=Short-chain dehydrogenase reductase 2a; Short=AtSDR2a_x0001_gi|6580150|emb|CAB63154.1| short-chain alcohol dehydrogenase-like protein [Arabidopsis thaliana]_x0001_gi|332645305|gb|AEE78826.1| short-chain dehydrogenase reductase 2a [Arabidopsis thaliana]	8e-90	0.0437	<0.01
UP12_5261	gi|4337189|gb|AAD18103.1| putative calmodulin-binding protein [Arabidopsis thaliana]_x0001_gi|40823412|gb|AAR92281.1| At2g24300 [Arabidopsis thaliana]_x0001_gi|46518419|gb|AAS99691.1| At2g24300 [Arabidopsis thaliana]	5e-44	0.3436	<0.01		UP12_2886	gi|15224628|ref|NP_180676.1| myb domain protein 14 [Arabidopsis thaliana]_x0001_gi|4432813|gb|AAD20663.1| myb family transcription factor [Arabidopsis thaliana]_x0001_gi|20197333|gb|AAM15030.1| myb DNA-binding protein [Arabidopsis thaliana]_x0001_gi|41619192|gb|AAS10045.1| MYB transcription factor [Arabidopsis thaliana]_x0001_gi|89111928|gb|ABD60736.1| At2g31180 [Arabidopsis thaliana]_x0001_gi|33…	1e-115	0.0434	<0.01
UP12_2493	gi|15219271|ref|NP_175737.1| TPR repeat-containing thioredoxin TTL1 [Arabidopsis thaliana]_x0001_gi|75336154|sp|Q9MAH1.1|TTL1_ARATH RecName: Full=TPR repeat-containing thioredoxin TTL1; AltName: Full=Tetratricopeptide repeat thioredoxin-like 1_x0001_gi|7769858|gb|AAF69536.1|AC008007_11 F12M16.20 [Arabidopsis thaliana]_x0001_gi|30102668|gb|AAP21252.1| At1g53300 [Arabidopsis thaliana]_x0001_gi|3321…	4e-66	0.3431	<0.01		UP12_19780	gi|21593385|gb|AAM65334.1| unknown [Arabidopsis thaliana]	9e-37	0.0399	<0.01
UP12_24649	gi|51970910|dbj|BAD44147.1| phosphomannose isomerase (din9) [Arabidopsis thaliana]	7e-58	0.3429	<0.01		UP12_2574	gi|21593487|gb|AAM65454.1| unknown [Arabidopsis thaliana]	6e-52	0.0398	<0.01
UP12_455	gi|18390888|ref|NP_563815.1| photosystem I subunit O [Arabidopsis thaliana]_x0001_gi|15293053|gb|AAK93637.1| unknown protein [Arabidopsis thaliana]_x0001_gi|20259137|gb|AAM14284.1| unknown protein [Arabidopsis thaliana]_x0001_gi|21592969|gb|AAM64918.1| putative 16kDa membrane protein [Arabidopsis thaliana]_x0001_gi|21702253|emb|CAD37939.1| photosystem I subunit O [Arabidopsis thaliana]_x0001_gi|3…	2e-55	0.3426	<0.01		UP12_10492	#N/A	2e-33	0.0392	<0.01
UP12_6162	gi|15230202|ref|NP_191263.1| two-component response regulator ARR9 [Arabidopsis thaliana]_x0001_gi|51315815|sp|O80366.1|ARR9_ARATH RecName: Full=Two-component response regulator ARR9; AltName: Full=Response reactor 4_x0001_gi|3273202|dbj|BAA31146.1| responce reactor4 [Arabidopsis thaliana]_x0001_gi|6911874|emb|CAB72174.1| responce reactor 4 [Arabidopsis thaliana]_x0001_gi|19699061|gb|AAL90898.1| …	6e-83	0.3414	<0.01		UP12_1788	#N/A		0.039	<0.01
UP12_2267	gi|7269936|emb|CAB81029.1| cyclic nucleotide and calmodulin-regulated ion channel-like protein [Arabidopsis thaliana]	8e-79	0.3412	<0.01		UP12_16873	#N/A	4e-12	0.0388	<0.01
UP12_27749	gi|15225258|ref|NP_180187.1| IQ-domain 6 protein [Arabidopsis thaliana]_x0001_gi|3075399|gb|AAC14531.1| putative SF16 protein {Helianthus annuus} [Arabidopsis thaliana]_x0001_gi|119935823|gb|ABM06004.1| At2g26180 [Arabidopsis thaliana]_x0001_gi|330252711|gb|AEC07805.1| IQ-domain 6 protein [Arabidopsis thaliana]	2e-26	0.3393	<0.01		UP12_21697	gi|18396341|ref|NP_566184.1| uncharacterized protein [Arabidopsis thaliana]_x0001_gi|6728978|gb|AAF26976.1|AC018363_21 unknown protein [Arabidopsis thaliana]_x0001_gi|26452125|dbj|BAC43151.1| unknown protein [Arabidopsis thaliana]_x0001_gi|27311855|gb|AAO00893.1| expressed protein [Arabidopsis thaliana]_x0001_gi|30725622|gb|AAP37833.1| At3g02840 [Arabidopsis thaliana]_x0001_gi|332640344|gb|AEE738…	1e-65	0.0385	<0.01
UP12_19272	gi|18416991|ref|NP_567774.1| uncharacterized protein [Arabidopsis thaliana]_x0001_gi|17981657|gb|AAL51112.1|AF458340_1 At4g27438/At4g27438 [Arabidopsis thaliana]_x0001_gi|15809978|gb|AAL06916.1| At4g27438 [Arabidopsis thaliana]_x0001_gi|332659941|gb|AEE85341.1| uncharacterized protein AT4G27435 [Arabidopsis thaliana]	5e-28	0.3371	<0.01		UP12_17986	#N/A	2e-11	0.0382	<0.01
UP12_17869	#N/A	7e-10	0.3371	<0.01		UP12_16301	gi|15222989|ref|NP_177751.1| uncharacterized protein [Arabidopsis thaliana]_x0001_gi|63025156|gb|AAY27051.1| At1g76240 [Arabidopsis thaliana]_x0001_gi|110737518|dbj|BAF00701.1| hypothetical protein [Arabidopsis thaliana]_x0001_gi|116325908|gb|ABJ98555.1| At1g76240 [Arabidopsis thaliana]_x0001_gi|332197693|gb|AEE35814.1| uncharacterized protein AT1G76240 [Arabidopsis thaliana]	1e-70	0.0382	<0.01
UP12_5308	gi|18401163|ref|NP_564489.1| uncharacterized protein [Arabidopsis thaliana]_x0001_gi|75165007|sp|Q94AQ9.1|SGRL_ARATH RecName: Full=Protein STAY-GREEN LIKE, chloroplastic; Flags: Precursor_x0001_gi|15028027|gb|AAK76544.1| unknown protein [Arabidopsis thaliana]_x0001_gi|20259313|gb|AAM14392.1| unknown protein [Arabidopsis thaliana]_x0001_gi|332193890|gb|AEE32011.1| uncharacterized protein AT1G44000…	4e-65	0.337	<0.01		UP12_2498	gi|79327891|ref|NP_001031886.1| transmembrane amino acid transporter family protein [Arabidopsis thaliana]_x0001_gi|332004752|gb|AED92135.1| transmembrane amino acid transporter family protein [Arabidopsis thaliana]	2e-97	0.0373	<0.01
UP12_22417	#N/A		0.3359	<0.01		UP12_1506	gi|17064792|gb|AAL32550.1| xyloglucan endo-1, 4-beta-D-glucanase (XTR-6) [Arabidopsis thaliana]_x0001_gi|20259808|gb|AAM13251.1| xyloglucan endo-1, 4-beta-D-glucanase [Arabidopsis thaliana]	1e-137	0.0364	<0.01
UP12_15726	gi|18418378|ref|NP_567953.1| UDP-glucosyl transferase 73B3 [Arabidopsis thaliana]_x0001_gi|75304727|sp|Q8W491.1|U73B3_ARATH RecName: Full=UDP-glycosyltransferase 73B3; AltName: Full=Flavonol 3-O-glucosyltransferase UGT73B3_x0001_gi|17065354|gb|AAL32831.1| putative protein [Arabidopsis thaliana]_x0001_gi|21387191|gb|AAM47999.1| putative protein [Arabidopsis thaliana]_x0001_gi|332660927|gb|AEE86327…	1e-47	0.3356	<0.01		UP12_22148	#N/A	5e-23	0.0361	<0.01
UP12_408	gi|18412683|ref|NP_565231.1| GLYOXYLASE I 7 [Arabidopsis thaliana]_x0001_gi|21554257|gb|AAM63332.1| unknown [Arabidopsis thaliana]_x0001_gi|194708804|gb|ACF88486.1| At1g80160 [Arabidopsis thaliana]_x0001_gi|222423794|dbj|BAH19863.1| AT1G80160 [Arabidopsis thaliana]_x0001_gi|332198243|gb|AEE36364.1| GLYOXYLASE I 7 [Arabidopsis thaliana]	3e-76	0.3343	<0.01		UP12_28677	gi|9758220|dbj|BAB08719.1| (+)-delta-cadinene synthase (d-cadinene synthase) [Arabidopsis thaliana]	4e-57	0.036	<0.01
UP12_20669	gi|15236814|ref|NP_194974.1| uncharacterized protein [Arabidopsis thaliana]_x0001_gi|4049350|emb|CAA22575.1| putative protein [Arabidopsis thaliana]_x0001_gi|7270152|emb|CAB79965.1| putative protein [Arabidopsis thaliana]_x0001_gi|15450373|gb|AAK96480.1| AT4g32480/F8B4_180 [Arabidopsis thaliana]_x0001_gi|16974485|gb|AAL31246.1| AT4g32480/F8B4_180 [Arabidopsis thaliana]_x0001_gi|332660667|gb|AEE86…	5e-67	0.3305	<0.01		UP12_10410	gi|15233884|ref|NP_194188.1| dicarboxylate carrier 2 [Arabidopsis thaliana]_x0001_gi|75313179|sp|Q9SB52.1|PUMP4_ARATH RecName: Full=Mitochondrial uncoupling protein 4; Short=AtPUMP4; AltName: Full=Mitochondrial dicarboxylate carrier 2_x0001_gi|4220533|emb|CAA23006.1| putative mitochondrial uncoupling protein [Arabidopsis thaliana]_x0001_gi|7269307|emb|CAB79367.1| putative mitochondrial uncoupling…	1e-125	0.0352	<0.01
UP12_1814	gi|15231451|ref|NP_190238.1| ENTH/VHS family protein [Arabidopsis thaliana]_x0001_gi|6523057|emb|CAB62324.1| putative protein [Arabidopsis thaliana]_x0001_gi|17065572|gb|AAL32940.1| putative protein [Arabidopsis thaliana]_x0001_gi|22136144|gb|AAM91150.1| putative protein [Arabidopsis thaliana]_x0001_gi|332644649|gb|AEE78170.1| ENTH/VHS family protein [Arabidopsis thaliana]	5e-78	0.3299	<0.01		UP12_803	gi|15228513|ref|NP_186978.1| uncharacterized protein [Arabidopsis thaliana]_x0001_gi|6714412|gb|AAF26100.1|AC012328_3 unknown protein [Arabidopsis thaliana]_x0001_gi|54261723|gb|AAV31165.1| At3g03280 [Arabidopsis thaliana]_x0001_gi|57222180|gb|AAW38997.1| At3g03280 [Arabidopsis thaliana]_x0001_gi|332640401|gb|AEE73922.1| uncharacterized protein AT3G03280 [Arabidopsis thaliana]	8e-57	0.0349	<0.01
UP12_783	gi|30686851|ref|NP_850267.1| Sulfite exporter TauE/SafE family protein [Arabidopsis thaliana]_x0001_gi|18700129|gb|AAL77676.1| At2g36630/F1O11.26 [Arabidopsis thaliana]_x0001_gi|22137236|gb|AAM91463.1| At2g36630/F1O11.26 [Arabidopsis thaliana]_x0001_gi|330254181|gb|AEC09275.1| Sulfite exporter TauE/SafE family protein [Arabidopsis thaliana]	0	0.3296	<0.01		UP12_14167	gi|15223120|ref|NP_177790.1| calcium-binding protein CML39 [Arabidopsis thaliana]_x0001_gi|75337562|sp|Q9SRE7.1|CML39_ARATH RecName: Full=Calcium-binding protein CML39; AltName: Full=Calmodulin-like protein 39_x0001_gi|6143900|gb|AAF04446.1|AC010718_15 putative calmodulin; 2575-2096 [Arabidopsis thaliana]_x0001_gi|332197747|gb|AEE35868.1| calcium-binding protein CML39 [Arabidopsis thaliana]	3e-44	0.0349	<0.01
UP12_4906	gi|15239571|ref|NP_200227.1| caffeic acid/5-hydroxyferulic acid O-methyltransferase [Arabidopsis thaliana]_x0001_gi|24212073|sp|Q9FK25.1|OMT1_ARATH RecName: Full=Flavone 3'-O-methyltransferase 1; Short=AtOMT1; AltName: Full=Caffeate O-methyltransferase 1; AltName: Full=Quercetin 3'-O-methyltransferase 1_x0001_gi|10178165|dbj|BAB11578.1| O-methyltransferase [Arabidopsis thaliana]_x0001_gi|17065522…	0	0.3283	<0.01		UP12_1792	gi|15228513|ref|NP_186978.1| uncharacterized protein [Arabidopsis thaliana]_x0001_gi|6714412|gb|AAF26100.1|AC012328_3 unknown protein [Arabidopsis thaliana]_x0001_gi|54261723|gb|AAV31165.1| At3g03280 [Arabidopsis thaliana]_x0001_gi|57222180|gb|AAW38997.1| At3g03280 [Arabidopsis thaliana]_x0001_gi|332640401|gb|AEE73922.1| uncharacterized protein AT3G03280 [Arabidopsis thaliana]	2e-52	0.0343	<0.01
UP12_1310	#N/A	2e-05	0.3243	<0.01		UP12_2137	gi|9759557|dbj|BAB11159.1| steroid sulfotransferase-like protein [Arabidopsis thaliana]	8e-43	0.0343	<0.01
UP12_4278	gi|62319752|dbj|BAD93731.1| tubulin beta-2/beta-3 chain [Arabidopsis thaliana]	2e-65	0.3236	<0.01		UP12_15421	gi|334183563|ref|NP_001185286.1| terpene synthase 14 [Arabidopsis thaliana]_x0001_gi|332195753|gb|AEE33874.1| terpene synthase 14 [Arabidopsis thaliana]	1e-43	0.0337	<0.01
UP12_3645	#N/A		0.3233	<0.01		UP12_617	gi|15240259|ref|NP_198565.1| U-box domain-containing protein 21 [Arabidopsis thaliana]_x0001_gi|75107724|sp|Q5PNY6.1|PUB21_ARATH RecName: Full=U-box domain-containing protein 21; AltName: Full=Plant U-box protein 21_x0001_gi|56381895|gb|AAV85666.1| At5g37490 [Arabidopsis thaliana]_x0001_gi|56790202|gb|AAW30018.1| At5g37490 [Arabidopsis thaliana]_x0001_gi|332006814|gb|AED94197.1| U-box domain-cont…	4e-88	0.0316	<0.01
UP12_25903	gi|15234637|ref|NP_192427.1| photosystem II subunit Q-2 [Arabidopsis thaliana]_x0001_gi|18206249|sp|Q41932.2|PSBQ2_ARATH RecName: Full=Oxygen-evolving enhancer protein 3-2, chloroplastic; Short=OEE3; AltName: Full=16 kDa subunit of oxygen evolving system of photosystem II; AltName: Full=OEC 16 kDa subunit; Flags: Precursor_x0001_gi|13926288|gb|AAK49613.1|AF372897_1 AT4g05180/C17L7_100 [Arabidopsi…	2e-86	0.3225	<0.01		UP12_15041	gi|15236349|ref|NP_193113.1| cytochrome P450 83A1 [Arabidopsis thaliana]_x0001_gi|6166038|sp|P48421.2|C83A1_ARATH RecName: Full=Cytochrome P450 83A1; AltName: Full=CYPLXXXIII_x0001_gi|16226709|gb|AAL16238.1|AF428469_1 AT4g13770/F18A5_160 [Arabidopsis thaliana]_x0001_gi|2454176|gb|AAB71623.1| cytochrome P450 monooxygenase [Arabidopsis thaliana]_x0001_gi|3164128|dbj|BAA28532.1| cytochrome P450 mono…	1e-105	0.0283	<0.01
UP12_5655	gi|11994287|dbj|BAB01470.1| unnamed protein product [Arabidopsis thaliana]	4e-33	0.3224	<0.01		UP12_26277	gi|15236349|ref|NP_193113.1| cytochrome P450 83A1 [Arabidopsis thaliana]_x0001_gi|6166038|sp|P48421.2|C83A1_ARATH RecName: Full=Cytochrome P450 83A1; AltName: Full=CYPLXXXIII_x0001_gi|16226709|gb|AAL16238.1|AF428469_1 AT4g13770/F18A5_160 [Arabidopsis thaliana]_x0001_gi|2454176|gb|AAB71623.1| cytochrome P450 monooxygenase [Arabidopsis thaliana]_x0001_gi|3164128|dbj|BAA28532.1| cytochrome P450 mono…	4e-61	0.0279	<0.01
UP12_22287	gi|15234059|ref|NP_193626.1| NOD26-like intrinsic protein 1;2 [Arabidopsis thaliana]_x0001_gi|32363340|sp|Q8LFP7.2|NIP12_ARATH RecName: Full=Aquaporin NIP1-2; AltName: Full=NOD26-like intrinsic protein 1-2; Short=AtNIP1;2; AltName: Full=Nodulin-26-like major intrinsic protein 2; Short=NodLikeMip2; Short=Protein NLM2; Contains: RecName: Full=Aquaporin NIP1-2, N-terminally processed_x0001_gi|283261…	2e-29	0.3213	<0.01		UP12_10880	gi|20260310|gb|AAM13053.1| unknown protein [Arabidopsis thaliana]_x0001_gi|23198394|gb|AAN15724.1| unknown protein [Arabidopsis thaliana]	3e-41	0.0252	<0.01
UP12_19398	gi|62321710|dbj|BAD95336.1| cellulase homolog OR16pep precursor [Arabidopsis thaliana]	6e-42	0.3212	<0.01		UP12_29688	gi|4063733|gb|AAC98443.1| putative P450 [Arabidopsis thaliana]	4e-48	0.0251	<0.01
UP12_5803	gi|42569070|ref|NP_179220.2| putative LRR receptor-like serine/threonine-protein kinase [Arabidopsis thaliana]_x0001_gi|264664473|sp|C0LGK4.1|Y2165_ARATH RecName: Full=Probable LRR receptor-like serine/threonine-protein kinase At2g16250; Flags: Precursor_x0001_gi|224589511|gb|ACN59289.1| leucine-rich repeat receptor-like protein kinase [Arabidopsis thaliana]_x0001_gi|330251384|gb|AEC06478.1| puta…	2e-75	0.3211	<0.01		UP12_719	#N/A	2e-10	0.0242	<0.01
UP12_26421	gi|15241765|ref|NP_201034.1| uncharacterized protein [Arabidopsis thaliana]_x0001_gi|8809641|dbj|BAA97192.1| unnamed protein product [Arabidopsis thaliana]_x0001_gi|38564292|gb|AAR23725.1| At5g62280 [Arabidopsis thaliana]_x0001_gi|45592914|gb|AAS68111.1| At5g62280 [Arabidopsis thaliana]_x0001_gi|110737430|dbj|BAF00659.1| hypothetical protein [Arabidopsis thaliana]_x0001_gi|332010207|gb|AED97590.1…	1e-68	0.3141	<0.01		UP12_19511	gi|5051780|emb|CAB45073.1| putative protein [Arabidopsis thaliana]_x0001_gi|7269288|emb|CAB79348.1| putative protein [Arabidopsis thaliana]	4e-15	0.0236	<0.01
UP12_20132	gi|15233753|ref|NP_194719.1| calcium-transporting ATPase 10 [Arabidopsis thaliana]_x0001_gi|12643856|sp|Q9SZR1.2|ACA10_ARATH RecName: Full=Calcium-transporting ATPase 10, plasma membrane-type; AltName: Full=Ca(2+)-ATPase isoform 10_x0001_gi|7269889|emb|CAB79748.1| Ca2+-transporting ATPase-like protein [Arabidopsis thaliana]_x0001_gi|332660290|gb|AEE85690.1| calcium-transporting ATPase 10 [Arabido…	9e-36	0.314	<0.01		UP12_15467	gi|145356202|ref|NP_195636.2| protein RAD-like 1 [Arabidopsis thaliana]_x0001_gi|408407807|sp|F4JVB8.1|RADL1_ARATH RecName: Full=Protein RADIALIS-like 1; Short=AtRL1; Short=Protein RAD-like 1; AltName: Full=Protein RADIALIS-LIKE SANT/MYB 2; Short=Protein RSM2_x0001_gi|332661643|gb|AEE87043.1| protein RAD-like 1 [Arabidopsis thaliana]	4e-18	0.0225	<0.01
UP12_2843	gi|6728982|gb|AAF26980.1|AC018363_25 unknown protein [Arabidopsis thaliana]_x0001_gi|34365627|gb|AAQ65125.1| At3g02800 [Arabidopsis thaliana]	2e-80	0.3136	<0.01		UP12_15233	gi|15235968|ref|NP_194878.1| cytochrome P450 83B1 [Arabidopsis thaliana]_x0001_gi|13878365|sp|O65782.1|C83B1_ARATH RecName: Full=Cytochrome P450 83B1; AltName: Full=Protein ALTERED TRYPTOPHAN REGULATION 4; AltName: Full=Protein RED ELONGATED 1; AltName: Full=Protein SUPERROOT 2_x0001_gi|3164126|dbj|BAA28531.1| cytochrome P450 monooxygenase [Arabidopsis thaliana]_x0001_gi|5262761|emb|CAB45909.1| c…	1e-169	0.0206	<0.01
UP12_11309	gi|15239658|ref|NP_197415.1| aluminum induced protein with YGL and LRDR motifs [Arabidopsis thaliana]_x0001_gi|14532644|gb|AAK64050.1| putative aluminium-induced protein [Arabidopsis thaliana]_x0001_gi|21280809|gb|AAM44947.1| putative aluminium-induced protein [Arabidopsis thaliana]_x0001_gi|332005275|gb|AED92658.1| aluminum induced protein with YGL and LRDR motifs [Arabidopsis thaliana]	1e-114	0.3131	<0.01		UP12_10378	gi|21593610|gb|AAM65577.1| globulin-like protein [Arabidopsis thaliana]	1e-116	0.02	<0.01
UP12_7461	gi|15218225|ref|NP_173010.1| cyclin-A2-3 [Arabidopsis thaliana]_x0001_gi|147743029|sp|Q38819.2|CCA23_ARATH RecName: Full=Cyclin-A2-3; AltName: Full=Cyc3c-At; AltName: Full=Cyclin-3c; AltName: Full=G2/mitotic-specific cyclin-A2-3; Short=CycA2;3_x0001_gi|18175785|gb|AAL59927.1| putative cyclin [Arabidopsis thaliana]_x0001_gi|20465757|gb|AAM20367.1| putative cyclin protein [Arabidopsis thaliana]_x00…	9e-54	0.3131	<0.01		UP12_12420	#N/A		0.0198	<0.01
UP12_26625	gi|15218202|ref|NP_177929.1| putative beta-D-xylosidase 7 [Arabidopsis thaliana]_x0001_gi|259585708|sp|Q9SGZ5.2|BXL7_ARATH RecName: Full=Probable beta-D-xylosidase 7; Short=AtBXL7; Flags: Precursor_x0001_gi|18086336|gb|AAL57631.1| At1g78060/F28K19_32 [Arabidopsis thaliana]_x0001_gi|332197942|gb|AEE36063.1| putative beta-D-xylosidase 7 [Arabidopsis thaliana]	3e-41	0.3128	<0.01		UP12_979	gi|15236355|ref|NP_193119.1| chaperone protein dnaJ 20 [Arabidopsis thaliana]_x0001_gi|66774120|sp|Q9SDN0.2|DNJ20_ARATH RecName: Full=Chaperone protein dnaJ 20, chloroplastic; Short=AtDjC20; Short=AtJ20; Flags: Precursor_x0001_gi|13877947|gb|AAK44051.1|AF370236_1 putative DnaJ protein [Arabidopsis thaliana]_x0001_gi|4455312|emb|CAB36847.1| DnaJ-like protein [Arabidopsis thaliana]_x0001_gi|7268087…	9e-16	0.0196	<0.01
UP12_22952	#N/A	7e-05	0.3127	<0.01		UP12_768	gi|18416841|ref|NP_568267.1| uncharacterized protein [Arabidopsis thaliana]_x0001_gi|14586364|emb|CAC42895.1| putative protein [Arabidopsis thaliana]_x0001_gi|332004414|gb|AED91797.1| uncharacterized protein AT5G12340 [Arabidopsis thaliana]	1e-58	0.0195	<0.01
UP12_16163	gi|12324209|gb|AAG52075.1|AC012679_13 putative S-adenosyl-methionine-sterol-C-methyltransferase, 5' partial; 1-1344 [Arabidopsis thaliana]	1e-123	0.3123	<0.01		UP12_20394	#N/A	4e-05	0.0187	<0.01
UP12_15731	gi|15227785|ref|NP_179896.1| metal transporter Nramp3 [Arabidopsis thaliana]_x0001_gi|29839680|sp|Q9SNV9.2|NRAM3_ARATH RecName: Full=Metal transporter Nramp3; Short=AtNramp3_x0001_gi|2642450|gb|AAB87118.1| putative metal ion transporter (NRAMP) [Arabidopsis thaliana]_x0001_gi|16648851|gb|AAL25615.1| At2g23150/F21P24.21 [Arabidopsis thaliana]_x0001_gi|20197129|gb|AAM14929.1| putative metal ion tra…	7e-29	0.3121	<0.01		UP12_13560	#N/A	4e-16	0.0183	<0.01
UP12_7568	gi|15234910|ref|NP_192742.1| cytochrome c-2 [Arabidopsis thaliana]_x0001_gi|297809203|ref|XP_002872485.1| cytochrome C-2 [Arabidopsis lyrata subsp. lyrata]_x0001_gi|565461854|ref|XP_006288926.1| hypothetical protein CARUB_v10002289mg [Capsella rubella]_x0001_gi|27734261|sp|Q9T0G2.1|CYC3_ARATH RecName: Full=Probable cytochrome c At4g10040_x0001_gi|4539007|emb|CAB39628.1| cytochrome c [Arabidopsis …	2e-12	0.3121	<0.01		UP12_1004	gi|18406723|ref|NP_566036.1| protease inhibitor/seed storage/lipid transfer protein (LTP) family protein [Arabidopsis thaliana]_x0001_gi|15983388|gb|AAL11562.1|AF424568_1 At2g45180/T14P1.1 [Arabidopsis thaliana]_x0001_gi|2583134|gb|AAB82643.1| expressed protein [Arabidopsis thaliana]_x0001_gi|21553826|gb|AAM62919.1| unknown [Arabidopsis thaliana]_x0001_gi|56236110|gb|AAV84511.1| At2g45180 [Arabid…	5e-57	0.0168	<0.01
UP12_15544	#N/A		0.3102	<0.01		UP12_29723	#N/A		0.0147	<0.01
UP12_10764	gi|18398482|ref|NP_564405.1| protein LOL1 [Arabidopsis thaliana]_x0001_gi|186479127|ref|NP_001117399.1| protein LOL1 [Arabidopsis thaliana]_x0001_gi|75163743|sp|Q93ZB1.1|LOL1_ARATH RecName: Full=Protein LOL1; AltName: Full=Protein LSD ONE LIKE 1; Short=AtLOL1; AltName: Full=Putative zinc finger LOL1_x0001_gi|16323143|gb|AAL15306.1| At1g32540/T9G5_1 [Arabidopsis thaliana]_x0001_gi|21436015|gb|AAM5…	2e-72	0.3102	<0.01		UP12_11892	#N/A	4e-07	0.0136	<0.01
UP12_21523	#N/A		0.3089	<0.01		UP12_13937	gi|21593610|gb|AAM65577.1| globulin-like protein [Arabidopsis thaliana]	1e-117	0.0126	<0.01
UP12_15305	gi|15222166|ref|NP_172153.1| photosystem II subunit P-1 [Arabidopsis thaliana]_x0001_gi|18206371|sp|Q42029.2|PSBP1_ARATH RecName: Full=Oxygen-evolving enhancer protein 2-1, chloroplastic; Short=OEE2; AltName: Full=23 kDa subunit of oxygen evolving system of photosystem II; AltName: Full=23 kDa thylakoid membrane protein; AltName: Full=OEC 23 kDa subunit; Short=OEC23; Flags: Precursor_x0001_gi|669…	1e-122	0.3086	<0.01		UP12_4732	gi|15236043|ref|NP_193465.1| tonoplast intrinsic protein 2;2 [Arabidopsis thaliana]_x0001_gi|32363277|sp|Q41975.2|TIP22_ARATH RecName: Full=Probable aquaporin TIP2-2; AltName: Full=Tonoplast intrinsic protein 2-2; Short=AtTIP2;2; Contains: RecName: Full=Probable aquaporin TIP2-2, N-terminally processed_x0001_gi|14194155|gb|AAK56272.1|AF367283_1 AT4g17340/dl4705w [Arabidopsis thaliana]_x0001_gi|22…	1e-131	0.0115	<0.01
UP12_25002	#N/A	1e-46	0.3066	<0.01		UP12_15453	gi|15242028|ref|NP_197563.1| germin-like protein subfamily 3 member 3 [Arabidopsis thaliana]_x0001_gi|18202461|sp|P94072.1|GL33_ARATH RecName: Full=Germin-like protein subfamily 3 member 3; Short=AtGER3; Short=AtGLP2; Flags: Precursor_x0001_gi|1755164|gb|AAB51571.1| germin-like protein [Arabidopsis thaliana]_x0001_gi|1755168|gb|AAB51573.1| germin-like protein [Arabidopsis thaliana]_x0001_gi|22390…	1e-87	0.011	<0.01
UP12_21446	gi|15225510|ref|NP_182079.1| cytochrome P450 76C4 [Arabidopsis thaliana]_x0001_gi|5915834|sp|O64635.1|C76C4_ARATH RecName: Full=Cytochrome P450 76C4_x0001_gi|2979547|gb|AAC06156.1| putative cytochrome P450 [Arabidopsis thaliana]_x0001_gi|330255475|gb|AEC10569.1| cytochrome P450 76C4 [Arabidopsis thaliana]	4e-66	0.3056	<0.01		UP12_2919	gi|15234189|ref|NP_192056.1| aquaporin TIP1-3 [Arabidopsis thaliana]_x0001_gi|32363219|sp|O82598.1|TIP13_ARATH RecName: Full=Aquaporin TIP1-3; AltName: Full=Gamma-tonoplast intrinsic protein 3; Short=Gamma-TIP3; AltName: Full=Tonoplast intrinsic protein 1-3; Short=AtTIP1;3; Contains: RecName: Full=Aquaporin TIP1-3, N-terminally processed_x0001_gi|3695375|gb|AAC62778.1| F11O4.1 [Arabidopsis thalia…	1e-130	0.0109	<0.01
UP12_16178	#N/A	4e-23	0.3038	<0.01		UP12_2558	gi|21592586|gb|AAM64535.1| putative calmodulin [Arabidopsis thaliana]	3e-41	0.0105	<0.01
UP12_3653	gi|42571771|ref|NP_973976.1| remorin-like protein [Arabidopsis thaliana]_x0001_gi|332193976|gb|AEE32097.1| remorin-like protein [Arabidopsis thaliana]	1e-36	0.3021	<0.01		UP12_14588	gi|15231222|ref|NP_190813.1| E3 ubiquitin-protein ligase PUB22 [Arabidopsis thaliana]_x0001_gi|75211122|sp|Q9SVC6.1|PUB22_ARATH RecName: Full=E3 ubiquitin-protein ligase PUB22; AltName: Full=Plant U-box protein 22; AltName: Full=U-box domain-containing protein 22_x0001_gi|4886282|emb|CAB43434.1| putative protein [Arabidopsis thaliana]_x0001_gi|53749136|gb|AAU90053.1| At3g52450 [Arabidopsis thalia…	6e-66	0.0094	<0.01
UP12_8017	#N/A	1e-11	0.302	<0.01		UP12_13064	gi|15234795|ref|NP_194790.1| serine carboxypeptidase 24 [Arabidopsis thaliana]_x0001_gi|57012621|sp|Q9M099.1|SCP24_ARATH RecName: Full=Serine carboxypeptidase 24; AltName: Full=Bri1 suppressor 1; AltName: Full=Carboxypeptidase D; AltName: Full=Serine carboxypeptidase II; Contains: RecName: Full=Serine carboxypeptidase 24 chain A; AltName: Full=Serine carboxypeptidase II chain A; Contains: RecName…	1e-82	0.0074	<0.01
UP12_27149	#N/A	6e-09	0.3015	<0.01		UP12_1307	#N/A	1e-12	0.007	<0.01
UP12_1158	gi|18405946|ref|NP_564722.1| protein kinase [Arabidopsis thaliana]_x0001_gi|42571901|ref|NP_974041.1| protein kinase [Arabidopsis thaliana]_x0001_gi|145325453|ref|NP_001077731.1| protein kinase [Arabidopsis thaliana]_x0001_gi|30725318|gb|AAP37681.1| At1g56720 [Arabidopsis thaliana]_x0001_gi|110736025|dbj|BAE99985.1| putative protein kinase [Arabidopsis thaliana]_x0001_gi|332195307|gb|AEE33428.1| …	0	0.3009	<0.01		UP12_29102	gi|15234795|ref|NP_194790.1| serine carboxypeptidase 24 [Arabidopsis thaliana]_x0001_gi|57012621|sp|Q9M099.1|SCP24_ARATH RecName: Full=Serine carboxypeptidase 24; AltName: Full=Bri1 suppressor 1; AltName: Full=Carboxypeptidase D; AltName: Full=Serine carboxypeptidase II; Contains: RecName: Full=Serine carboxypeptidase 24 chain A; AltName: Full=Serine carboxypeptidase II chain A; Contains: RecName…	3e-88	0.0067	<0.01
UP12_22536	#N/A	2e-09	0.3005	<0.01		UP12_15004	gi|15231222|ref|NP_190813.1| E3 ubiquitin-protein ligase PUB22 [Arabidopsis thaliana]_x0001_gi|75211122|sp|Q9SVC6.1|PUB22_ARATH RecName: Full=E3 ubiquitin-protein ligase PUB22; AltName: Full=Plant U-box protein 22; AltName: Full=U-box domain-containing protein 22_x0001_gi|4886282|emb|CAB43434.1| putative protein [Arabidopsis thaliana]_x0001_gi|53749136|gb|AAU90053.1| At3g52450 [Arabidopsis thalia…	1e-145	0.0055	<0.01
UP12_6982	#N/A	5e-25	0.2982	<0.01		UP12_10988	gi|15234825|ref|NP_195595.1| SAUR-like auxin-responsive protein [Arabidopsis thaliana]_x0001_gi|4490336|emb|CAB38618.1| auxin-induced protein-like [Arabidopsis thaliana]_x0001_gi|7270867|emb|CAB80547.1| auxin-induced protein-like [Arabidopsis thaliana]_x0001_gi|62321722|dbj|BAD95347.1| auxin-induced protein - like [Arabidopsis thaliana]_x0001_gi|88010988|gb|ABD38883.1| At4g38840 [Arabidopsis thal…	2e-28	0.0055	<0.01
UP12_4649	gi|15240707|ref|NP_196884.1| pheophytinase [Arabidopsis thaliana]_x0001_gi|30684593|ref|NP_850815.1| pheophytinase [Arabidopsis thaliana]_x0001_gi|75333779|sp|Q9FFZ1.1|PPH_ARATH RecName: Full=Pheophytinase, chloroplastic; AltName: Full=Pheophytin pheophorbide hydrolase; AltName: Full=Protein CO-REGULATED WITH NYE1; Flags: Precursor_x0001_gi|10177646|dbj|BAB11108.1| unnamed protein product [Arabid…	1e-155	0.297	<0.01		UP12_312	gi|42562166|ref|NP_173355.3| ethylene-responsive transcription factor ERF017 [Arabidopsis thaliana]_x0001_gi|75243159|sp|Q84QC2.1|ERF17_ARATH RecName: Full=Ethylene-responsive transcription factor ERF017_x0001_gi|29893536|gb|AAP06820.1| putative AP2 domain transcription factor [Arabidopsis thaliana]_x0001_gi|332191697|gb|AEE29818.1| ethylene-responsive transcription factor ERF017 [Arabidopsis tha…	4e-53	0.0051	<0.01
UP12_23402	#N/A	5e-16	0.2967	<0.01
UP12_21846	gi|15225138|ref|NP_180738.1| UDP-glycosyltransferase 74C1 [Arabidopsis thaliana]_x0001_gi|75313532|sp|Q9SKC1.1|U74C1_ARATH RecName: Full=UDP-glycosyltransferase 74C1_x0001_gi|4887757|gb|AAD32293.1| putative glucosyltransferase [Arabidopsis thaliana]_x0001_gi|15810477|gb|AAL07126.1| putative glucosyltransferase [Arabidopsis thaliana]_x0001_gi|21436309|gb|AAM51293.1| putative glucosyltransferase [A…	3e-54	0.2962	<0.01
UP12_8488	#N/A	2e-07	0.2958	<0.01
UP12_28418	gi|334183462|ref|NP_001185276.1| TIR class disease resistance protein [Arabidopsis thaliana]_x0001_gi|332195660|gb|AEE33781.1| TIR class disease resistance protein [Arabidopsis thaliana]	2e-85	0.2955	<0.01
UP12_20656	gi|145334129|ref|NP_001078445.1| uncharacterized protein [Arabidopsis thaliana]_x0001_gi|98961837|gb|ABF59248.1| unknown protein [Arabidopsis thaliana]_x0001_gi|332659627|gb|AEE85027.1| uncharacterized protein AT4G25225 [Arabidopsis thaliana]	4e-09	0.2919	<0.01
UP12_24133	#N/A	1e-51	0.289	<0.01
UP12_1364	gi|18423511|ref|NP_568793.1| CCT motif family protein [Arabidopsis thaliana]_x0001_gi|20466574|gb|AAM20604.1| putative protein [Arabidopsis thaliana]_x0001_gi|23198144|gb|AAN15599.1| putative protein [Arabidopsis thaliana]_x0001_gi|332008967|gb|AED96350.1| CCT motif family protein [Arabidopsis thaliana]	7e-68	0.2885	<0.01
UP12_20967	gi|18418378|ref|NP_567953.1| UDP-glucosyl transferase 73B3 [Arabidopsis thaliana]_x0001_gi|75304727|sp|Q8W491.1|U73B3_ARATH RecName: Full=UDP-glycosyltransferase 73B3; AltName: Full=Flavonol 3-O-glucosyltransferase UGT73B3_x0001_gi|17065354|gb|AAL32831.1| putative protein [Arabidopsis thaliana]_x0001_gi|21387191|gb|AAM47999.1| putative protein [Arabidopsis thaliana]_x0001_gi|332660927|gb|AEE86327…	1e-26	0.288	<0.01
UP12_26028	gi|15239574|ref|NP_200230.1| protochlorophyllide reductase A [Arabidopsis thaliana]_x0001_gi|26454645|sp|Q42536.2|PORA_ARATH RecName: Full=Protochlorophyllide reductase A, chloroplastic; Short=PCR A; AltName: Full=NADPH-protochlorophyllide oxidoreductase A; Short=POR A; Flags: Precursor_x0001_gi|10178168|dbj|BAB11581.1| NADPH:protochlorophyllide oxidoreductase A [Arabidopsis thaliana]_x0001_gi|28…	3e-33	0.286	<0.01
UP12_15237	gi|222424954|dbj|BAH20428.1| AT3G16520 [Arabidopsis thaliana]	4e-70	0.2852	<0.01
UP12_10672	gi|15222191|ref|NP_177665.1| isoflavone reductase-like protein [Arabidopsis thaliana]_x0001_gi|10092282|gb|AAG12695.1|AC025814_19 NADPH oxidoreductase, putative; 10572-9197 [Arabidopsis thaliana]_x0001_gi|26450663|dbj|BAC42442.1| putative NADPH oxidoreductase [Arabidopsis thaliana]_x0001_gi|30725364|gb|AAP37704.1| At1g75300 [Arabidopsis thaliana]_x0001_gi|332197578|gb|AEE35699.1| isoflavone reduc…	4e-37	0.2842	<0.01
UP12_23489	gi|18405507|ref|NP_566824.1| carbamoyl phosphate synthetase A [Arabidopsis thaliana]_x0001_gi|75274399|sp|Q9LVW7.1|CARA_ARATH RecName: Full=Carbamoyl-phosphate synthase small chain, chloroplastic; AltName: Full=Carbamoyl-phosphate synthetase glutamine chain; AltName: Full=Protein VENOSA 6; Flags: Precursor_x0001_gi|9294479|dbj|BAB02698.1| carbamoyl-phosphate synthetase small subunit [Arabidopsis …	4e-28	0.2831	<0.01
UP12_22183	gi|15241717|ref|NP_198752.1| EID1-like F-box protein 2 [Arabidopsis thaliana]_x0001_gi|75171566|sp|Q9FLZ8.1|EDL2_ARATH RecName: Full=EID1-like F-box protein 2_x0001_gi|10177684|dbj|BAB11010.1| unnamed protein product [Arabidopsis thaliana]_x0001_gi|18700137|gb|AAL77680.1| AT5g39360/MUL8_40 [Arabidopsis thaliana]_x0001_gi|22137234|gb|AAM91462.1| AT5g39360/MUL8_40 [Arabidopsis thaliana]_x0001_gi|33…	1e-106	0.2827	<0.01
UP12_8760	gi|15239747|ref|NP_199704.1| hydroxycinnamoyl-CoA shikimate/quinate hydroxycinnamoyl transferase [Arabidopsis thaliana]_x0001_gi|75170776|sp|Q9FI78.1|HST_ARATH RecName: Full=Shikimate O-hydroxycinnamoyltransferase; AltName: Full=Hydroxycinnamoyl transferase; AltName: Full=Hydroxycinnamoyl-Coenzyme A shikimate/quinate hydroxycinnamoyltransferase_x0001_gi|10177182|dbj|BAB10316.1| anthranilate N-ben…	0	0.2819	<0.01
UP12_15474	gi|18396422|ref|NP_565337.1| phospholipase A2-alpha [Arabidopsis thaliana]_x0001_gi|75303620|sp|Q8S8N6.1|PLA2A_ARATH RecName: Full=Phospholipase A2-alpha; AltName: Full=Secretory phospholipase A2-alpha; Short=AtsPLA2-alpha; Flags: Precursor_x0001_gi|20197304|gb|AAM15017.1| Expressed protein [Arabidopsis thaliana]_x0001_gi|21595021|gb|AAM66065.1| unknown [Arabidopsis thaliana]_x0001_gi|22530958|gb…	3e-59	0.281	<0.01
UP12_8685	gi|15223456|ref|NP_171677.1| putative transcriptional activator with NAC domain [Arabidopsis thaliana]_x0001_gi|51316206|sp|Q39013.2|NAC2_ARATH RecName: Full=NAC domain-containing protein 2; Short=ANAC002_x0001_gi|8671840|gb|AAF78403.1|AC009273_9 Strong similarity to OsNAC6 protein from Oryza sativa gb|AB028185. ESTs gb|AI996805, gb|T22869 and gb|AI100172 come from this gene [Arabidopsis thaliana…	1e-109	0.2807	<0.01
UP12_18751	#N/A		0.2792	<0.01
UP12_1655	gi|15236991|ref|NP_191999.1| calcium-transporting ATPase 2 [Arabidopsis thaliana]_x0001_gi|12230024|sp|O23087.1|ECA2_ARATH RecName: Full=Calcium-transporting ATPase 2, endoplasmic reticulum-type_x0001_gi|2252852|gb|AAB62850.1| similar to the cation transport ATPases family [Arabidopsis thaliana]_x0001_gi|4185853|emb|CAA10659.1| Ca2+-ATPase [Arabidopsis thaliana]_x0001_gi|7267429|emb|CAB80899.1| C…	1e-157	0.2785	<0.01
UP12_27004	gi|15235295|ref|NP_195149.1| cinnamyl alcohol dehydrogenase 5 [Arabidopsis thaliana]_x0001_gi|13626131|sp|O49482.1|CADH5_ARATH RecName: Full=Cinnamyl alcohol dehydrogenase 5; Short=AtCAD5; AltName: Full=Cinnamyl alcohol dehydrogenase D_x0001_gi|134104089|pdb|2CF5|A Chain A, Crystal Structures Of The Arabidopsis Cinnamyl Alcohol Dehydrogenases, Atcad5_x0001_gi|134104090|pdb|2CF6|A Chain A, Crystal…	2e-41	0.2774	<0.01
UP12_21858	gi|6117853|emb|CAB59428.1| inositol-1,4,5-trisphosphate 5-Phosphatase [Arabidopsis thaliana]	2e-56	0.2771	<0.01
UP12_20716	gi|15242015|ref|NP_200510.1| uncharacterized protein [Arabidopsis thaliana]_x0001_gi|8777440|dbj|BAA97030.1| unnamed protein product [Arabidopsis thaliana]_x0001_gi|109946571|gb|ABG48464.1| At5g57000 [Arabidopsis thaliana]_x0001_gi|332009448|gb|AED96831.1| uncharacterized protein AT5G57000 [Arabidopsis thaliana]	1e-23	0.2765	<0.01
UP12_8901	gi|2529677|gb|AAC62860.1| putative kinesin heavy chain [Arabidopsis thaliana]	7e-86	0.2763	<0.01
UP12_4719	gi|18412106|ref|NP_565189.1| pathogenesis-related protein [Arabidopsis thaliana]_x0001_gi|21595167|gb|AAM66077.1| pathogenesis-related protein-like protein [Arabidopsis thaliana]_x0001_gi|332198029|gb|AEE36150.1| pathogenesis-related protein [Arabidopsis thaliana]	1e-95	0.2758	<0.01
UP12_350	#N/A	2e-20	0.2758	<0.01
UP12_20316	#N/A		0.2757	<0.01
UP12_25107	#N/A	1e-25	0.2756	<0.01
UP12_22742	#N/A	6e-23	0.2741	<0.01
UP12_10231	gi|30689932|ref|NP_849492.1| UDP-glucosyltransferase 73B2 [Arabidopsis thaliana]_x0001_gi|332660929|gb|AEE86329.1| UDP-glucosyltransferase 73B2 [Arabidopsis thaliana]	6e-52	0.2737	<0.01
UP12_6353	gi|15220832|ref|NP_175759.1| HSP20-like chaperone [Arabidopsis thaliana]_x0001_gi|21264442|sp|P13853.2|HS17C_ARATH RecName: Full=17.6 kDa class I heat shock protein 3; AltName: Full=17.6 kDa heat shock protein 3; Short=AtHsp17.6C_x0001_gi|12324023|gb|AAG51972.1|AC024260_10 17.6 kDa heat shock protein (AA 1-156); 91675-91202 [Arabidopsis thaliana]_x0001_gi|4376161|emb|CAA34208.1| unnamed protein p…	8e-77	0.2732	<0.01
UP12_19160	gi|334183065|ref|NP_001185147.1| uncharacterized protein [Arabidopsis thaliana]_x0001_gi|332193796|gb|AEE31917.1| uncharacterized protein AT1G42430 [Arabidopsis thaliana]	2e-21	0.2732	<0.01
UP12_9572	gi|3228517|gb|AAC23589.1| ETTIN [Arabidopsis thaliana]	0	0.2729	<0.01
UP12_12371	gi|30679470|ref|NP_187184.2| TANGLED1-like prtoein [Arabidopsis thaliana]_x0001_gi|75147153|sp|Q84M91.1|TANB_ARATH RecName: Full=Probable microtubule-binding protein TANGLED; Short=AtTAN_x0001_gi|30102736|gb|AAP21286.1| At3g05330 [Arabidopsis thaliana]_x0001_gi|51970024|dbj|BAD43704.1| hypothetical protein [Arabidopsis thaliana]_x0001_gi|110743126|dbj|BAE99455.1| hypothetical protein [Arabidopsis…	1e-75	0.2729	<0.01
UP12_11896	gi|15220733|ref|NP_174327.1| photosystem I reaction center subunit psaK [Arabidopsis thaliana]_x0001_gi|17369619|sp|Q9SUI5.2|PSAK_ARATH RecName: Full=Photosystem I reaction center subunit psaK, chloroplastic; AltName: Full=PSI-K; AltName: Full=Photosystem I subunit X; Flags: Precursor_x0001_gi|12322125|gb|AAG51099.1|AC025295_7 photosystem I subunit X precursor [Arabidopsis thaliana]_x0001_gi|1453…	5e-46	0.271	<0.01
UP12_23488	gi|18405507|ref|NP_566824.1| carbamoyl phosphate synthetase A [Arabidopsis thaliana]_x0001_gi|75274399|sp|Q9LVW7.1|CARA_ARATH RecName: Full=Carbamoyl-phosphate synthase small chain, chloroplastic; AltName: Full=Carbamoyl-phosphate synthetase glutamine chain; AltName: Full=Protein VENOSA 6; Flags: Precursor_x0001_gi|9294479|dbj|BAB02698.1| carbamoyl-phosphate synthetase small subunit [Arabidopsis …	9e-72	0.2691	<0.01
UP12_21449	gi|15226104|ref|NP_180897.1| uncharacterized protein [Arabidopsis thaliana]_x0001_gi|2459422|gb|AAB80657.1| unknown protein [Arabidopsis thaliana]_x0001_gi|19310603|gb|AAL85032.1| unknown protein [Arabidopsis thaliana]_x0001_gi|24030291|gb|AAN41317.1| unknown protein [Arabidopsis thaliana]_x0001_gi|330253735|gb|AEC08829.1| uncharacterized protein AT2G33390 [Arabidopsis thaliana]	3e-25	0.267	<0.01
UP12_14526	gi|15237213|ref|NP_197094.1| protein trichome birefringence-like 19 [Arabidopsis thaliana]_x0001_gi|75174179|sp|Q9LFT0.1|TBL19_ARATH RecName: Full=Protein trichome birefringence-like 19_x0001_gi|9755636|emb|CAC01789.1| putative protein [Arabidopsis thaliana]_x0001_gi|332004839|gb|AED92222.1| protein trichome birefringence-like 19 [Arabidopsis thaliana]	1e-174	0.2663	<0.01
UP12_1549	gi|15226425|ref|NP_182192.1| SAUR-like auxin-responsive protein [Arabidopsis thaliana]_x0001_gi|3831443|gb|AAC69926.1| putative auxin-regulated protein [Arabidopsis thaliana]_x0001_gi|28950689|gb|AAO63268.1| At2g46690 [Arabidopsis thaliana]_x0001_gi|110736081|dbj|BAF00013.1| putative auxin-regulated protein [Arabidopsis thaliana]_x0001_gi|330255647|gb|AEC10741.1| SAUR-like auxin-responsive protei…	2e-40	0.2654	<0.01
UP12_24441	gi|334184237|ref|NP_001189529.1| UDP-glycosyltransferase 73B4 [Arabidopsis thaliana]_x0001_gi|330251315|gb|AEC06409.1| UDP-glycosyltransferase 73B4 [Arabidopsis thaliana]	3e-85	0.2645	<0.01
UP12_6974	#N/A	3e-05	0.2621	<0.01
UP12_21578	gi|42570280|ref|NP_849978.2| UDP-glycosyltransferase 72D1 [Arabidopsis thaliana]_x0001_gi|75315911|sp|Q9ZU72.1|U72D1_ARATH RecName: Full=UDP-glycosyltransferase 72D1_x0001_gi|4218002|gb|AAD12210.1| putative flavonol 3-O-glucosyltransferase [Arabidopsis thaliana]_x0001_gi|330251688|gb|AEC06782.1| UDP-glycosyltransferase 72D1 [Arabidopsis thaliana]_x0001_gi|591402246|gb|AHL38850.1| glycosyltransfer…	9e-40	0.2616	<0.01
UP12_19991	gi|15233202|ref|NP_191734.1| Cytochrome b561/ferric reductase transmembrane with DOMON related domain [Arabidopsis thaliana]_x0001_gi|6850866|emb|CAB71105.1| putative protein [Arabidopsis thaliana]_x0001_gi|332646731|gb|AEE80252.1| Cytochrome b561/ferric reductase transmembrane with DOMON related domain [Arabidopsis thaliana]	2e-50	0.2615	<0.01
UP12_16232	gi|11994730|dbj|BAB03059.1| unnamed protein product [Arabidopsis thaliana]	6e-47	0.2611	<0.01
UP12_2548	#N/A	3e-24	0.2602	<0.01
UP12_23448	gi|42568191|ref|NP_198713.3| brassinosteroid-6-oxidase 1 [Arabidopsis thaliana]_x0001_gi|332006998|gb|AED94381.1| brassinosteroid-6-oxidase 1 [Arabidopsis thaliana]	2e-49	0.259	<0.01
UP12_22743	gi|18396422|ref|NP_565337.1| phospholipase A2-alpha [Arabidopsis thaliana]_x0001_gi|75303620|sp|Q8S8N6.1|PLA2A_ARATH RecName: Full=Phospholipase A2-alpha; AltName: Full=Secretory phospholipase A2-alpha; Short=AtsPLA2-alpha; Flags: Precursor_x0001_gi|20197304|gb|AAM15017.1| Expressed protein [Arabidopsis thaliana]_x0001_gi|21595021|gb|AAM66065.1| unknown [Arabidopsis thaliana]_x0001_gi|22530958|gb…	1e-55	0.2588	<0.01
UP12_6579	gi|30686588|ref|NP_850253.1| fasciclin-like arabinogalactan protein 16 [Arabidopsis thaliana]_x0001_gi|75158667|sp|Q8RWC5.1|FLA16_ARATH RecName: Full=Fasciclin-like arabinogalactan protein 16; Flags: Precursor_x0001_gi|20260580|gb|AAM13188.1| unknown protein [Arabidopsis thaliana]_x0001_gi|30387537|gb|AAP31934.1| At2g35860 [Arabidopsis thaliana]_x0001_gi|330254078|gb|AEC09172.1| fasciclin-like ar…	6e-91	0.2583	<0.01
UP12_6226	gi|15236586|ref|NP_194922.1| cytochrome P450, family 82, subfamily C, polypeptide 4 [Arabidopsis thaliana]_x0001_gi|75314129|sp|Q9SZ46.1|C82C4_ARATH RecName: Full=Cytochrome P450 82C4_x0001_gi|2827641|emb|CAA16595.1| Cytochrome P450-like protein [Arabidopsis thaliana]_x0001_gi|7270098|emb|CAB79912.1| Cytochrome P450-like protein [Arabidopsis thaliana]_x0001_gi|332660581|gb|AEE85981.1| cytochrome …	0	0.2577	<0.01
UP12_29666	gi|79401315|ref|NP_188043.2| LURP-one-related 11 protein [Arabidopsis thaliana]_x0001_gi|75335508|sp|Q9LUM1.1|LOR11_ARATH RecName: Full=Protein LURP-one-related 11_x0001_gi|9279574|dbj|BAB01032.1| unnamed protein product [Arabidopsis thaliana]_x0001_gi|49660157|gb|AAT68369.1| hypothetical protein At3g14260 [Arabidopsis thaliana]_x0001_gi|67633632|gb|AAY78740.1| hypothetical protein At3g14260 [Ara…	4e-20	0.2574	<0.01
UP12_8790	gi|20147211|gb|AAM10321.1| AT5g67360/K8K14_8 [Arabidopsis thaliana]_x0001_gi|24111425|gb|AAN46863.1| At5g67360/K8K14_8 [Arabidopsis thaliana]	5e-97	0.2567	<0.01
UP12_19143	gi|42572179|ref|NP_974180.1| putative protein phosphatase 2C 18 [Arabidopsis thaliana]_x0001_gi|332198153|gb|AEE36274.1| putative protein phosphatase 2C 18 [Arabidopsis thaliana]	7e-59	0.2556	<0.01
UP12_5717	gi|15232501|ref|NP_191007.1| sequence-specific DNA binding transcription factor [Arabidopsis thaliana]_x0001_gi|7288017|emb|CAB81804.1| putative protein [Arabidopsis thaliana]_x0001_gi|21536636|gb|AAM60968.1| unknown [Arabidopsis thaliana]_x0001_gi|22655184|gb|AAM98182.1| putative protein [Arabidopsis thaliana]_x0001_gi|30023794|gb|AAP13430.1| At3g54390 [Arabidopsis thaliana]_x0001_gi|332645704|g…	2e-31	0.2553	<0.01
UP12_27893	#N/A		0.2537	<0.01
UP12_12246	gi|15239949|ref|NP_196235.1| sucrose transport protein SUC9 [Arabidopsis thaliana]_x0001_gi|75262405|sp|Q9FG00.1|SUC9_ARATH RecName: Full=Sucrose transport protein SUC9; AltName: Full=Sucrose permease 9; AltName: Full=Sucrose-proton symporter 9_x0001_gi|9759315|dbj|BAB09682.1| sucrose transporter protein [Arabidopsis thaliana]_x0001_gi|332003595|gb|AED90978.1| sucrose transport protein SUC9 [Arab…	1e-129	0.2534	<0.01
UP12_6795	gi|18396422|ref|NP_565337.1| phospholipase A2-alpha [Arabidopsis thaliana]_x0001_gi|75303620|sp|Q8S8N6.1|PLA2A_ARATH RecName: Full=Phospholipase A2-alpha; AltName: Full=Secretory phospholipase A2-alpha; Short=AtsPLA2-alpha; Flags: Precursor_x0001_gi|20197304|gb|AAM15017.1| Expressed protein [Arabidopsis thaliana]_x0001_gi|21595021|gb|AAM66065.1| unknown [Arabidopsis thaliana]_x0001_gi|22530958|gb…	1e-55	0.2524	<0.01
UP12_21530	#N/A	2e-16	0.2518	<0.01
UP12_10000	gi|22331535|ref|NP_566865.2| sucrose synthase 4 [Arabidopsis thaliana]_x0001_gi|75264339|sp|Q9LXL5.1|SUS4_ARATH RecName: Full=Sucrose synthase 4; Short=AtSUS4; AltName: Full=Sucrose-UDP glucosyltransferase 4_x0001_gi|7649359|emb|CAB89040.1| sucrose synthase-like protein [Arabidopsis thaliana]_x0001_gi|332644252|gb|AEE77773.1| sucrose synthase 4 [Arabidopsis thaliana]	0	0.2513	<0.01
UP12_7595	gi|18414692|ref|NP_567506.1| aspartyl protease family protein [Arabidopsis thaliana]_x0001_gi|15809800|gb|AAL06828.1| AT4g16560/dl4305c [Arabidopsis thaliana]_x0001_gi|18377815|gb|AAL67094.1| AT4g16560/dl4305c [Arabidopsis thaliana]_x0001_gi|332658370|gb|AEE83770.1| aspartyl protease family protein [Arabidopsis thaliana]	4e-30	0.2504	<0.01
UP12_18941	#N/A	3e-07	0.2498	<0.01
UP12_5666	gi|79319153|ref|NP_001031137.1| AIG1 domain-containing protein [Arabidopsis thaliana]_x0001_gi|332193529|gb|AEE31650.1| AIG1 domain-containing protein [Arabidopsis thaliana]	9e-74	0.2489	<0.01
UP12_1333	gi|15232411|ref|NP_190975.1| ankyrin repeat-containing protein [Arabidopsis thaliana]_x0001_gi|6822053|emb|CAB70981.1| putative protein [Arabidopsis thaliana]_x0001_gi|332645662|gb|AEE79183.1| ankyrin repeat-containing protein [Arabidopsis thaliana]	2e-67	0.2472	<0.01
UP12_24701	#N/A		0.2457	<0.01
UP12_28423	gi|9758047|dbj|BAB08510.1| unnamed protein product [Arabidopsis thaliana]	6e-34	0.2453	<0.01
UP12_1427	gi|15230382|ref|NP_188576.1| cinnamyl alcohol dehydrogenase 4 [Arabidopsis thaliana]_x0001_gi|1345655|sp|P48523.1|CADH4_ARATH RecName: Full=Cinnamyl alcohol dehydrogenase 4; Short=AtCAD4; AltName: Full=Cinnamyl alcohol dehydrogenase C_x0001_gi|13877997|gb|AAK44076.1|AF370261_1 putative cinnamyl alcohol dehydrogenase [Arabidopsis thaliana]_x0001_gi|757535|emb|CAA83508.1| cinnamyl alcohol dehydroge…	0	0.2451	<0.01
UP12_25106	#N/A	6e-12	0.2449	<0.01
UP12_5435	gi|15240737|ref|NP_201541.1| peroxidase 73 [Arabidopsis thaliana]_x0001_gi|26397661|sp|Q43873.1|PER73_ARATH RecName: Full=Peroxidase 73; Short=Atperox P73; AltName: Full=ATP10a; AltName: Full=PRXR11; Flags: Precursor_x0001_gi|1402902|emb|CAA66967.1| peroxidase [Arabidopsis thaliana]_x0001_gi|1419386|emb|CAA67428.1| peroxidase ATP10a [Arabidopsis thaliana]_x0001_gi|9758439|dbj|BAB09025.1| peroxida…	1e-160	0.2449	<0.01
UP12_12934	gi|15231803|ref|NP_188036.1| chaperone DnaJ-domain containing protein [Arabidopsis thaliana]_x0001_gi|9294648|dbj|BAB02987.1| unnamed protein product [Arabidopsis thaliana]_x0001_gi|20268707|gb|AAM14057.1| unknown protein [Arabidopsis thaliana]_x0001_gi|21689885|gb|AAM67503.1| unknown protein [Arabidopsis thaliana]_x0001_gi|110743929|dbj|BAE99798.1| hypothetical protein [Arabidopsis thaliana]_x00…	5e-65	0.2447	<0.01
UP12_24311	gi|6224712|gb|AAF05914.1|AF180390_1 non-phototropic hypocotyl 3 [Arabidopsis thaliana]	2e-72	0.2431	<0.01
UP12_3072	#N/A		0.2421	<0.01
UP12_13428	#N/A		0.242	<0.01
UP12_4995	gi|15234659|ref|NP_192429.1| cysteine-rich receptor-like protein kinase 25 [Arabidopsis thaliana]_x0001_gi|75335771|sp|Q9M0X5.1|CRK25_ARATH RecName: Full=Cysteine-rich receptor-like protein kinase 25; Short=Cysteine-rich RLK25; Flags: Precursor_x0001_gi|7267280|emb|CAB81062.1| receptor protein kinase-like protein [Arabidopsis thaliana]_x0001_gi|332657090|gb|AEE82490.1| cysteine-rich receptor-like…	6e-55	0.2386	<0.01
UP12_8527	gi|15219878|ref|NP_173657.1| Class-II DAHP synthetase family protein [Arabidopsis thaliana]_x0001_gi|6587847|gb|AAF18536.1|AC006551_22 Putative phospho-2-dehydro-3-deoxyheptonate aldolase 1 precursor [Arabidopsis thaliana]_x0001_gi|332192117|gb|AEE30238.1| Class-II DAHP synthetase family protein [Arabidopsis thaliana]	0	0.2382	<0.01
UP12_16261	gi|79387510|ref|NP_186929.2| atypical dual-specificity phosphatase [Arabidopsis thaliana]_x0001_gi|51969092|dbj|BAD43238.1| unknown protein [Arabidopsis thaliana]_x0001_gi|332640340|gb|AEE73861.1| atypical dual-specificity phosphatase [Arabidopsis thaliana]	2e-86	0.238	<0.01
UP12_10323	gi|15238041|ref|NP_199533.1| ethylene-responsive transcription factor 2 [Arabidopsis thaliana]_x0001_gi|7531108|sp|O80338.1|EF101_ARATH RecName: Full=Ethylene-responsive transcription factor 2; Short=AtERF2; AltName: Full=Ethylene-responsive element-binding factor 2; Short=EREBP-2_x0001_gi|3434969|dbj|BAA32419.1| ethylene responsive element binding factor 2 [Arabidopsis thaliana]_x0001_gi|8809604…	2e-44	0.2367	<0.01
UP12_25892	#N/A	2e-15	0.2365	<0.01
UP12_3994	gi|15233291|ref|NP_188235.1| photosystem I subunit H-1 [Arabidopsis thaliana]_x0001_gi|20143886|sp|Q9SUI7.1|PSAH1_ARATH RecName: Full=Photosystem I reaction center subunit VI-1, chloroplastic; AltName: Full=PSI-H1; Flags: Precursor_x0001_gi|5734522|emb|CAB52749.1| photosystem I subunit VI precursor [Arabidopsis thaliana]_x0001_gi|9294461|dbj|BAB02680.1| photosystem I subunit VI (PSI-H) precursor-…	5e-67	0.2362	<0.01
UP12_11485	gi|18394201|ref|NP_563963.1| FAD/NAD(P)-binding oxidoreductase [Arabidopsis thaliana]_x0001_gi|5103813|gb|AAD39643.1|AC007591_8 Contains a PF|00175 Oxidoreductase FAD/NADH-binding domain. ESTs gb|H76345 and gb|AA651465 come from this gene [Arabidopsis thaliana]_x0001_gi|12744999|gb|AAK06879.1|AF344328_1 unknown protein [Arabidopsis thaliana]_x0001_gi|15451092|gb|AAK96817.1| Unknown protein [Arabi…	1e-104	0.2353	<0.01
UP12_9956	gi|334187484|ref|NP_001190249.1| calnexin2 [Arabidopsis thaliana]_x0001_gi|332003756|gb|AED91139.1| calnexin2 [Arabidopsis thaliana]	9e-27	0.2342	<0.01
UP12_11904	#N/A	7e-15	0.2339	<0.01
UP12_25872	gi|10177935|dbj|BAB11200.1| copia-type polyprotein [Arabidopsis thaliana]_x0001_gi|13872710|emb|CAC37622.1| polyprotein [Arabidopsis thaliana]	5e-61	0.2337	<0.01
UP12_2637	gi|15218072|ref|NP_173517.1| cyclin-dependent kinase B2-2 [Arabidopsis thaliana]_x0001_gi|152013425|sp|Q8LG64.2|CKB22_ARATH RecName: Full=Cyclin-dependent kinase B2-2; Short=CDKB2;2_x0001_gi|4836894|gb|AAD30597.1|AC007369_7 Putative cdc2 kinase [Arabidopsis thaliana]_x0001_gi|89001057|gb|ABD59118.1| At1g20930 [Arabidopsis thaliana]_x0001_gi|110738782|dbj|BAF01314.1| putative cell division control…	1e-166	0.2335	<0.01
UP12_13002	gi|15239303|ref|NP_201424.1| Chalcone-flavanone isomerase family protein [Arabidopsis thaliana]_x0001_gi|10177417|dbj|BAB10702.1| unnamed protein product [Arabidopsis thaliana]_x0001_gi|26451855|dbj|BAC43020.1| unknown protein [Arabidopsis thaliana]_x0001_gi|28950901|gb|AAO63374.1| At5g66230 [Arabidopsis thaliana]_x0001_gi|332010799|gb|AED98182.1| Chalcone-flavanone isomerase family protein [Arab…	5e-82	0.233	<0.01
UP12_19696	gi|238479842|ref|NP_001154632.1| glycolipid transfer protein 3 [Arabidopsis thaliana]_x0001_gi|9280228|dbj|BAB01718.1| unnamed protein product [Arabidopsis thaliana]_x0001_gi|332642964|gb|AEE76485.1| Glycolipid transfer protein family protein [Arabidopsis thaliana]	2e-27	0.2319	<0.01
UP12_14694	gi|15239517|ref|NP_197960.1| NADP-dependent malic enzyme 3 [Arabidopsis thaliana]_x0001_gi|75267517|sp|Q9XGZ0.1|MAOP3_ARATH RecName: Full=NADP-dependent malic enzyme 3; Short=AtNADP-ME3; Short=NADP-malic enzyme 3_x0001_gi|5107826|gb|AAD40139.1|AF149413_20 similar to malate dehydrogenases; Pfam PF00390, Score=1290.5. E=0, N=1 [Arabidopsis thaliana]_x0001_gi|332006114|gb|AED93497.1| NADP-dependent …	4e-81	0.2308	<0.01
UP12_11576	#N/A	4e-20	0.2304	<0.01
UP12_8983	gi|15239602|ref|NP_200238.1| light-harvesting chlorophyll B-binding protein 3 [Arabidopsis thaliana]_x0001_gi|4741952|gb|AAD28773.1|AF134126_1 Lhcb3 protein [Arabidopsis thaliana]_x0001_gi|5002210|gb|AAD37362.1|AF143691_1 type III chlorophyll a/b binding protein [Arabidopsis thaliana]_x0001_gi|13605754|gb|AAK32870.1|AF361858_1 AT5g54270/MDK4_9 [Arabidopsis thaliana]_x0001_gi|13926339|gb|AAK49633.…	1e-146	0.2295	<0.01
UP12_25133	gi|20260654|gb|AAM13225.1| putative flavonol 3-O-glucosyltransferase [Arabidopsis thaliana]_x0001_gi|28059449|gb|AAO30059.1| putative flavonol 3-O-glucosyltransferase [Arabidopsis thaliana]	1e-34	0.2289	<0.01
UP12_25818	gi|15238001|ref|NP_199517.1| uncharacterized protein [Arabidopsis thaliana]_x0001_gi|10257481|dbj|BAB10580.1| unnamed protein product [Arabidopsis thaliana]_x0001_gi|332008079|gb|AED95462.1| uncharacterized protein AT5G47060 [Arabidopsis thaliana]	6e-28	0.2288	<0.01
UP12_14754	gi|238478435|ref|NP_001154324.1| uncharacterized protein [Arabidopsis thaliana]_x0001_gi|332190567|gb|AEE28688.1| uncharacterized protein AT1G11120 [Arabidopsis thaliana]	8e-37	0.2284	<0.01
UP12_7565	gi|15239397|ref|NP_200874.1| putative aquaporin PIP2-4 [Arabidopsis thaliana]_x0001_gi|32363405|sp|Q9FF53.1|PIP24_ARATH RecName: Full=Probable aquaporin PIP2-4; AltName: Full=Plasma membrane intrinsic protein 2.4; Short=AtPIP2;4; Contains: RecName: Full=Probable aquaporin PIP2-4, N-terminally processed_x0001_gi|9759330|dbj|BAB09839.1| water channel protein [Arabidopsis thaliana]_x0001_gi|21592851…	6e-97	0.2282	<0.01
UP12_10214	gi|62321509|dbj|BAD94975.1| sucrose-UDP glucosyltransferase [Arabidopsis thaliana]	7e-29	0.2281	<0.01
UP12_29115	gi|18398135|ref|NP_566328.1| germination-related protein [Arabidopsis thaliana]_x0001_gi|6648215|gb|AAF21213.1|AC013483_37 unknown protein [Arabidopsis thaliana]_x0001_gi|18252185|gb|AAL61925.1| unknown protein [Arabidopsis thaliana]_x0001_gi|21555252|gb|AAM63815.1| unknown [Arabidopsis thaliana]_x0001_gi|23397197|gb|AAN31881.1| unknown protein [Arabidopsis thaliana]_x0001_gi|27311877|gb|AAO00904…	1e-64	0.2277	<0.01
UP12_26500	gi|15217987|ref|NP_173485.1| cyclin-B2-3 [Arabidopsis thaliana]_x0001_gi|147743080|sp|Q9LDM4.2|CCB23_ARATH RecName: Full=Cyclin-B2-3; AltName: Full=G2/mitotic-specific cyclin-B2-3; Short=CycB2;3_x0001_gi|119935845|gb|ABM06010.1| At1g20610 [Arabidopsis thaliana]_x0001_gi|332191872|gb|AEE29993.1| cyclin-B2-3 [Arabidopsis thaliana]	1e-70	0.2271	<0.01
UP12_23018	#N/A	5e-24	0.227	<0.01
UP12_26407	gi|62321509|dbj|BAD94975.1| sucrose-UDP glucosyltransferase [Arabidopsis thaliana]	2e-83	0.2259	<0.01
UP12_27605	#N/A		0.2258	<0.01
UP12_15642	gi|15229405|ref|NP_188965.1| ethylene-responsive transcription factor 1B [Arabidopsis thaliana]_x0001_gi|57012702|sp|Q8LDC8.2|ERF92_ARATH RecName: Full=Ethylene-responsive transcription factor 1B; Short=AtERF1B; AltName: Full=Ethylene-responsive element-binding factor 1B; Short=EREBP-1B_x0001_gi|16226399|gb|AAL16158.1|AF428390_1 AT3g23240/K14B15_13 [Arabidopsis thaliana]_x0001_gi|4128208|gb|AAD03…	3e-45	0.2254	<0.01
UP12_22055	gi|62318729|dbj|BAD93748.1| hypothetical protein [Arabidopsis thaliana]	1e-99	0.2252	<0.01
UP12_9858	gi|322510091|sp|Q9ZR08.3|Y4230_ARATH RecName: Full=G-type lectin S-receptor-like serine/threonine-protein kinase At4g03230; Flags: Precursor_x0001_gi|4262151|gb|AAD14451.1| putative receptor kinase [Arabidopsis thaliana]_x0001_gi|7270193|emb|CAB77808.1| putative receptor kinase [Arabidopsis thaliana]	1e-142	0.225	<0.01
UP12_21641	#N/A	3e-12	0.2249	<0.01
UP12_25910	gi|15240737|ref|NP_201541.1| peroxidase 73 [Arabidopsis thaliana]_x0001_gi|26397661|sp|Q43873.1|PER73_ARATH RecName: Full=Peroxidase 73; Short=Atperox P73; AltName: Full=ATP10a; AltName: Full=PRXR11; Flags: Precursor_x0001_gi|1402902|emb|CAA66967.1| peroxidase [Arabidopsis thaliana]_x0001_gi|1419386|emb|CAA67428.1| peroxidase ATP10a [Arabidopsis thaliana]_x0001_gi|9758439|dbj|BAB09025.1| peroxida…	1e-94	0.2243	<0.01
UP12_14613	gi|30686588|ref|NP_850253.1| fasciclin-like arabinogalactan protein 16 [Arabidopsis thaliana]_x0001_gi|75158667|sp|Q8RWC5.1|FLA16_ARATH RecName: Full=Fasciclin-like arabinogalactan protein 16; Flags: Precursor_x0001_gi|20260580|gb|AAM13188.1| unknown protein [Arabidopsis thaliana]_x0001_gi|30387537|gb|AAP31934.1| At2g35860 [Arabidopsis thaliana]_x0001_gi|330254078|gb|AEC09172.1| fasciclin-like ar…	0	0.224	<0.01
UP12_18669	gi|186491030|ref|NP_001117494.1| beta-fructofuranosidase 5 [Arabidopsis thaliana]_x0001_gi|332195066|gb|AEE33187.1| beta-fructofuranosidase, insoluble isoenzyme CWINV3 [Arabidopsis thaliana]	4e-22	0.2227	<0.01
UP12_24289	gi|15239747|ref|NP_199704.1| hydroxycinnamoyl-CoA shikimate/quinate hydroxycinnamoyl transferase [Arabidopsis thaliana]_x0001_gi|75170776|sp|Q9FI78.1|HST_ARATH RecName: Full=Shikimate O-hydroxycinnamoyltransferase; AltName: Full=Hydroxycinnamoyl transferase; AltName: Full=Hydroxycinnamoyl-Coenzyme A shikimate/quinate hydroxycinnamoyltransferase_x0001_gi|10177182|dbj|BAB10316.1| anthranilate N-ben…	1e-69	0.2212	<0.01
UP12_17024	#N/A	4e-07	0.2211	<0.01
UP12_24993	gi|16604332|gb|AAL24172.1| putative pectate lyase [Arabidopsis thaliana]_x0001_gi|20466073|gb|AAM19958.1| At5g04300/At5g04300 [Arabidopsis thaliana]	3e-70	0.2204	<0.01
UP12_26330	gi|18409892|ref|NP_565023.1| DNAse I-like superfamily protein [Arabidopsis thaliana]_x0001_gi|24111401|gb|AAN46835.1| At1g71710/F14O23_9 [Arabidopsis thaliana]_x0001_gi|332197100|gb|AEE35221.1| DNAse I-like superfamily protein [Arabidopsis thaliana]	4e-77	0.2203	<0.01
UP12_13515	gi|1890152|emb|CAA63266.1| allene oxide synthase [Arabidopsis thaliana]	5e-72	0.2194	<0.01
UP12_23327	#N/A		0.2176	<0.01
UP12_1712	gi|18406598|ref|NP_566023.1| uncharacterized protein [Arabidopsis thaliana]_x0001_gi|13272435|gb|AAK17156.1|AF325088_1 unknown protein [Arabidopsis thaliana]_x0001_gi|3341687|gb|AAC27469.1| expressed protein [Arabidopsis thaliana]_x0001_gi|15081775|gb|AAK82542.1| At2g44670/F16B22.16 [Arabidopsis thaliana]_x0001_gi|21593625|gb|AAM65592.1| unknown [Arabidopsis thaliana]_x0001_gi|24797042|gb|AAN6453…	6e-33	0.2175	<0.01
UP12_14503	gi|15228399|ref|NP_190424.1| uncharacterized protein [Arabidopsis thaliana]_x0001_gi|6523086|emb|CAB62344.1| putative protein [Arabidopsis thaliana]_x0001_gi|21554710|gb|AAM63667.1| unknown [Arabidopsis thaliana]_x0001_gi|88900424|gb|ABD57524.1| At3g48550 [Arabidopsis thaliana]_x0001_gi|332644908|gb|AEE78429.1| uncharacterized protein AT3G48550 [Arabidopsis thaliana]	1e-41	0.2164	<0.01
UP12_15259	#N/A	8e-09	0.2162	<0.01
UP12_25038	gi|334183889|ref|NP_001185390.1| sucrose synthase 6 [Arabidopsis thaliana]_x0001_gi|332197330|gb|AEE35451.1| sucrose synthase 6 [Arabidopsis thaliana]	3e-97	0.2142	<0.01
UP12_4036	gi|15239397|ref|NP_200874.1| putative aquaporin PIP2-4 [Arabidopsis thaliana]_x0001_gi|32363405|sp|Q9FF53.1|PIP24_ARATH RecName: Full=Probable aquaporin PIP2-4; AltName: Full=Plasma membrane intrinsic protein 2.4; Short=AtPIP2;4; Contains: RecName: Full=Probable aquaporin PIP2-4, N-terminally processed_x0001_gi|9759330|dbj|BAB09839.1| water channel protein [Arabidopsis thaliana]_x0001_gi|21592851…	1e-153	0.214	<0.01
UP12_29032	gi|15218330|ref|NP_173034.1| light harvesting complex photosystem II subunit 6 [Arabidopsis thaliana]_x0001_gi|8927661|gb|AAF82152.1|AC034256_16 Identical to Lhcb6 protein from Arabidopsis thaliana gb|AF134130 and is a member of the Chlorophyll A-B binding proteins PF|00504. ESTs gb|AI100562, gb|AI999227, gb|AA067457, gb|BE037598, gb|BE039058, gb|BE038945, gb|BE038657, gb|BE038604, gb|H76294, gb|…	2e-89	0.2137	<0.01
UP12_8729	gi|16604332|gb|AAL24172.1| putative pectate lyase [Arabidopsis thaliana]_x0001_gi|20466073|gb|AAM19958.1| At5g04300/At5g04300 [Arabidopsis thaliana]	2e-58	0.2122	<0.01
UP12_12279	gi|110738002|dbj|BAF00936.1| Ser/Thr specific protein kinase like protein [Arabidopsis thaliana]	1e-42	0.2086	<0.01
UP12_27521	gi|62321509|dbj|BAD94975.1| sucrose-UDP glucosyltransferase [Arabidopsis thaliana]	9e-27	0.2084	<0.01
UP12_6526	gi|334183563|ref|NP_001185286.1| terpene synthase 14 [Arabidopsis thaliana]_x0001_gi|332195753|gb|AEE33874.1| terpene synthase 14 [Arabidopsis thaliana]	3e-50	0.2083	<0.01
UP12_6791	gi|9294291|dbj|BAB02193.1| cytochrome p450 [Arabidopsis thaliana]	2e-47	0.2071	<0.01
UP12_28793	gi|15230324|ref|NP_190651.1| oxygen-evolving enhancer protein 1-2 [Arabidopsis thaliana]_x0001_gi|11134146|sp|Q9S841.1|PSBO2_ARATH RecName: Full=Oxygen-evolving enhancer protein 1-2, chloroplastic; Short=OEE1; AltName: Full=33 kDa subunit of oxygen evolving system of photosystem II; AltName: Full=33 kDa thylakoid membrane protein; AltName: Full=Manganese-stabilizing protein 2; Short=MSP-2; AltNam…	2e-25	0.2066	<0.01
UP12_8233	#N/A	3e-06	0.2047	<0.01
UP12_2785	gi|15239779|ref|NP_199715.1| disease resistance-responsive (dirigent-like protein) family protein [Arabidopsis thaliana]_x0001_gi|75170767|sp|Q9FI66.1|DIR3_ARATH RecName: Full=Dirigent protein 3; Short=AtDIR3; Flags: Precursor_x0001_gi|10177194|dbj|BAB10328.1| unnamed protein product [Arabidopsis thaliana]_x0001_gi|332008382|gb|AED95765.1| disease resistance-responsive (dirigent-like protein) fam…	6e-50	0.2046	<0.01
UP12_20169	gi|18401703|ref|NP_564504.1| putative protein phosphatase 2C 12 [Arabidopsis thaliana]_x0001_gi|75172944|sp|Q9FX08.1|P2C12_ARATH RecName: Full=Probable protein phosphatase 2C 12; Short=AtPP2C12_x0001_gi|9993354|gb|AAG11427.1|AC015449_9 Unknown protein [Arabidopsis thaliana]_x0001_gi|23297634|gb|AAN12997.1| unknown protein [Arabidopsis thaliana]_x0001_gi|332194040|gb|AEE32161.1| putative protein p…	2e-60	0.2044	<0.01
UP12_7247	gi|225898028|dbj|BAH30346.1| hypothetical protein [Arabidopsis thaliana]	2e-38	0.2031	<0.01
UP12_10160	gi|18409246|ref|NP_564959.1| RING-type zinc-finger-containing protein [Arabidopsis thaliana]_x0001_gi|12325097|gb|AAG52506.1|AC018364_24 unknown protein; 31958-32770 [Arabidopsis thaliana]_x0001_gi|12597782|gb|AAG60094.1|AC073178_5 unknown protein [Arabidopsis thaliana]_x0001_gi|19699330|gb|AAL91275.1| At1g69330/F10D13.3 [Arabidopsis thaliana]_x0001_gi|23505825|gb|AAN28772.1| At1g69330/F10D13.3 […	2e-80	0.2028	<0.01
UP12_9784	gi|12597841|gb|AAG60151.1|AC074360_16 copper amine oxidase, putative [Arabidopsis thaliana]	6e-66	0.2016	<0.01
UP12_3476	gi|15221451|ref|NP_172122.1| heavy metal transport/detoxification superfamily protein [Arabidopsis thaliana]_x0001_gi|332189854|gb|AEE27975.1| heavy metal transport/detoxification-like protein [Arabidopsis thaliana]	3e-52	0.2015	<0.01
UP12_10545	#N/A		0.2009	<0.01
UP12_2041	gi|15236280|ref|NP_195241.1| O-methyltransferase family protein [Arabidopsis thaliana]_x0001_gi|4455341|emb|CAB36722.1| O-methyltransferase-like protein [Arabidopsis thaliana]_x0001_gi|7270466|emb|CAB80232.1| O-methyltransferase-like protein [Arabidopsis thaliana]_x0001_gi|332661073|gb|AEE86473.1| O-methyltransferase family protein [Arabidopsis thaliana]	5e-57	0.2008	<0.01
UP12_22734	#N/A	8e-12	0.2008	<0.01
UP12_14364	gi|14334570|gb|AAK59464.1| putative sucrose synthase [Arabidopsis thaliana]	1e-153	0.2006	<0.01
UP12_8370	gi|15237310|ref|NP_197129.1| uncharacterized protein [Arabidopsis thaliana]_x0001_gi|9755835|emb|CAC01866.1| putative protein [Arabidopsis thaliana]_x0001_gi|110743063|dbj|BAE99424.1| hypothetical protein [Arabidopsis thaliana]_x0001_gi|332004882|gb|AED92265.1| uncharacterized protein AT5G16250 [Arabidopsis thaliana]	7e-53	0.2003	<0.01
UP12_16980	gi|15237747|ref|NP_201267.1| cell wall / vacuolar inhibitor of fructosidase 2 [Arabidopsis thaliana]_x0001_gi|75219654|sp|O49603.1|CVIF2_ARATH RecName: Full=Cell wall / vacuolar inhibitor of fructosidase 2; Short=AtC/VIF2; Flags: Precursor_x0001_gi|2765244|emb|CAA73335.1| invertase inhibitor homologue [Arabidopsis thaliana]_x0001_gi|10178065|dbj|BAB11429.1| invertase inhibitor homolog [Arabidopsi…	1e-57	0.1995	<0.01
UP12_4548	gi|15221148|ref|NP_175266.1| 1,4-dihydroxy-2-naphthoyl-CoA thioesterase 1 [Arabidopsis thaliana]_x0001_gi|5733877|gb|AAD49765.1|AC007932_13 F11A17.13 [Arabidopsis thaliana]_x0001_gi|33589776|gb|AAQ22654.1| At1g48320 [Arabidopsis thaliana]_x0001_gi|110738947|dbj|BAF01394.1| F11A17.13 [Arabidopsis thaliana]_x0001_gi|332194153|gb|AEE32274.1| 1,4-dihydroxy-2-naphthoyl-CoA thioesterase 1 [Arabidopsis …	1e-59	0.1991	<0.01
UP12_19502	gi|15238817|ref|NP_199591.1| phototropic-responsive NPH3 family protein [Arabidopsis thaliana]_x0001_gi|75170847|sp|Q9FIK1.1|Y5780_ARATH RecName: Full=BTB/POZ domain-containing protein At5g47800_x0001_gi|10177916|dbj|BAB11327.1| photoreceptor-interacting protein-like [Arabidopsis thaliana]_x0001_gi|28973697|gb|AAO64165.1| putative photoreceptor-interacting protein [Arabidopsis thaliana]_x0001_gi|…	1e-91	0.1948	<0.01
UP12_18082	#N/A	3e-14	0.1947	<0.01
UP12_28098	gi|2864613|emb|CAA16960.1| S-receptor kinase -like protein [Arabidopsis thaliana]_x0001_gi|4049333|emb|CAA22558.1| S-receptor kinase-like protein [Arabidopsis thaliana]_x0001_gi|7270135|emb|CAB79948.1| S-receptor kinase-like protein [Arabidopsis thaliana]	2e-42	0.194	<0.01
UP12_23228	gi|15529196|gb|AAK97692.1| At1g66760/F4N21_11 [Arabidopsis thaliana]_x0001_gi|33589760|gb|AAQ22646.1| At1g66760/F4N21_11 [Arabidopsis thaliana]_x0001_gi|227202734|dbj|BAH56840.1| AT1G66760 [Arabidopsis thaliana]	1e-60	0.194	<0.01
UP12_22019	gi|18412158|ref|NP_567252.1| uncharacterized protein [Arabidopsis thaliana]_x0001_gi|16226697|gb|AAL16235.1|AF428466_1 AT4g03150/F4C21_7 [Arabidopsis thaliana]_x0001_gi|21928055|gb|AAM78056.1| AT4g03150/F4C21_7 [Arabidopsis thaliana]_x0001_gi|332656879|gb|AEE82279.1| uncharacterized protein AT4G03150 [Arabidopsis thaliana]	4e-47	0.1934	<0.01
UP12_27148	#N/A		0.193	<0.01
UP12_10720	#N/A		0.1928	<0.01
UP12_21031	gi|15232959|ref|NP_186922.1| thioredoxin F-type 1 [Arabidopsis thaliana]_x0001_gi|27735269|sp|Q9XFH8.2|TRXF1_ARATH RecName: Full=Thioredoxin F1, chloroplastic; Short=AtTrxf1; AltName: Full=Thioredoxin F2; Short=AtTrxf2; Flags: Precursor_x0001_gi|6728989|gb|AAF26987.1|AC018363_32 thioredoxin f1 [Arabidopsis thaliana]_x0001_gi|17529210|gb|AAL38832.1| putative thioredoxin f1 protein [Arabidopsis tha…	7e-11	0.1925	<0.01
UP12_10355	#N/A	4e-14	0.1922	<0.01
UP12_19264	gi|186509742|ref|NP_001118568.1| NAC domain containing protein 47 [Arabidopsis thaliana]_x0001_gi|6223651|gb|AAF05865.1|AC011698_16 NAM-like protein (no apical meristem) [Arabidopsis thaliana]_x0001_gi|332640513|gb|AEE74034.1| NAC domain containing protein 47 [Arabidopsis thaliana]	3e-42	0.192	<0.01
UP12_23596	gi|145332899|ref|NP_001078315.1| zinc-binding dehydrogenase family protein [Arabidopsis thaliana]_x0001_gi|332646456|gb|AEE79977.1| zinc-binding dehydrogenase family protein [Arabidopsis thaliana]	3e-13	0.1914	<0.01
UP12_7737	gi|1669595|dbj|BAA13685.1| AR782 [Arabidopsis thaliana]	1e-37	0.1909	<0.01
UP12_4711	gi|15236304|ref|NP_192249.1| auxin-responsive GH3 family protein [Arabidopsis thaliana]_x0001_gi|4206194|gb|AAD11582.1| GH3-like protein [Arabidopsis thaliana]_x0001_gi|4262168|gb|AAD14468.1| putative GH3-like protein [Arabidopsis thaliana]_x0001_gi|7270210|emb|CAB77825.1| putative GH3-like protein [Arabidopsis thaliana]_x0001_gi|16649143|gb|AAL24423.1| GH3-like protein [Arabidopsis thaliana]_x00…	1e-137	0.1907	<0.01
UP12_18109	gi|334182317|ref|NP_001184915.1| UDP-Glycosyltransferase superfamily protein [Arabidopsis thaliana]_x0001_gi|193806609|sp|P0C7P7.1|U74E1_ARATH RecName: Full=UDP-glycosyltransferase 74E1_x0001_gi|332189754|gb|AEE27875.1| UDP-Glycosyltransferase superfamily protein [Arabidopsis thaliana]	8e-35	0.1899	<0.01
UP12_4755	#N/A	1e-16	0.1897	<0.01
UP12_6735	gi|5533313|gb|AAD45125.1|AF163821_1 endoxyloglucan transferase [Arabidopsis thaliana]	1e-131	0.1884	<0.01
UP12_17349	gi|1172218|gb|AAA96153.1| AKT3 [Arabidopsis thaliana]_x0001_gi|1172220|gb|AAA96154.1| AKT3 [Arabidopsis thaliana]_x0001_gi|2832670|emb|CAA16770.1| potassium channel protein AKT3 [Arabidopsis thaliana]_x0001_gi|7269065|emb|CAB79175.1| potassium channel protein AKT3 [Arabidopsis thaliana]	5e-20	0.1884	<0.01
UP12_29148	gi|15231803|ref|NP_188036.1| chaperone DnaJ-domain containing protein [Arabidopsis thaliana]_x0001_gi|9294648|dbj|BAB02987.1| unnamed protein product [Arabidopsis thaliana]_x0001_gi|20268707|gb|AAM14057.1| unknown protein [Arabidopsis thaliana]_x0001_gi|21689885|gb|AAM67503.1| unknown protein [Arabidopsis thaliana]_x0001_gi|110743929|dbj|BAE99798.1| hypothetical protein [Arabidopsis thaliana]_x00…	6e-42	0.1882	<0.01
UP12_4641	gi|240256251|ref|NP_195836.5| uncharacterized protein [Arabidopsis thaliana]_x0001_gi|11762216|gb|AAG40386.1|AF325034_1 AT5g02160 [Arabidopsis thaliana]_x0001_gi|26452291|dbj|BAC43232.1| unknown protein [Arabidopsis thaliana]_x0001_gi|60543355|gb|AAX22275.1| At5g02160 [Arabidopsis thaliana]_x0001_gi|332003055|gb|AED90438.1| uncharacterized protein AT5G02160 [Arabidopsis thaliana]	3e-37	0.188	<0.01
UP12_9016	gi|2342719|gb|AAB67617.1| putative SF16 protein {Helianthus annuus} [Arabidopsis thaliana]	1e-60	0.1878	<0.01
UP12_27969	gi|62318576|dbj|BAD94969.1| 2-dehydro-3-deoxyphosphoheptonate aldolase [Arabidopsis thaliana]	5e-65	0.1869	<0.01
UP12_10028	gi|18397921|ref|NP_566304.1| ARM domain-containing protein [Arabidopsis thaliana]_x0001_gi|75207393|sp|Q9SRT0.1|PUB9_ARATH RecName: Full=U-box domain-containing protein 9; AltName: Full=Plant U-box protein 9_x0001_gi|6041837|gb|AAF02146.1|AC009853_6 hypothetical protein [Arabidopsis thaliana]_x0001_gi|19715649|gb|AAL91644.1| AT3g07360/F21O3_7 [Arabidopsis thaliana]_x0001_gi|332641011|gb|AEE74532.…	5e-55	0.1869	<0.01
UP12_23198	gi|15224669|ref|NP_180697.1| probable fructokinase-1 [Arabidopsis thaliana]_x0001_gi|75313472|sp|Q9SID0.1|SCRK1_ARATH RecName: Full=Probable fructokinase-1_x0001_gi|4589962|gb|AAD26480.1| putative fructokinase [Arabidopsis thaliana]_x0001_gi|18389236|gb|AAL67061.1| putative fructokinase [Arabidopsis thaliana]_x0001_gi|20259071|gb|AAM14251.1| putative fructokinase [Arabidopsis thaliana]_x0001_gi|2…	1e-61	0.1863	<0.01
UP12_4239	gi|30695754|ref|NP_199791.2| lipid-binding START domain-containing protein [Arabidopsis thaliana]_x0001_gi|57222140|gb|AAW38977.1| At5g49800 [Arabidopsis thaliana]_x0001_gi|332008474|gb|AED95857.1| lipid-binding START domain-containing protein [Arabidopsis thaliana]	1e-112	0.1846	<0.01
UP12_9231	gi|30692874|ref|NP_190331.3| chlorophyll a-b binding protein 4 [Arabidopsis thaliana]_x0001_gi|115385|sp|P27521.1|CA4_ARATH RecName: Full=Chlorophyll a-b binding protein 4, chloroplastic; AltName: Full=LHCI type III CAB-4; Flags: Precursor_x0001_gi|166646|gb|AAA32760.1| light-harvesting chlorophyll a/b binding protein [Arabidopsis thaliana]_x0001_gi|6522530|emb|CAB61973.1| CHLOROPHYLL A-B BINDING…	1e-117	0.1844	<0.01
UP12_7853	gi|15228789|ref|NP_191158.1| protein ESKIMO 1 [Arabidopsis thaliana]_x0001_gi|75181009|sp|Q9LY46.1|TBL29_ARATH RecName: Full=Protein ESKIMO 1; AltName: Full=Protein trichome birefringence-like 29_x0001_gi|7573494|emb|CAB87853.1| putative protein [Arabidopsis thaliana]_x0001_gi|332645943|gb|AEE79464.1| uncharacterized protein AT3G55990 [Arabidopsis thaliana]	1e-109	0.1841	<0.01
UP12_17601	gi|15240736|ref|NP_201540.1| uncharacterized protein [Arabidopsis thaliana]_x0001_gi|79332791|ref|NP_001032166.1| uncharacterized protein [Arabidopsis thaliana]_x0001_gi|9758438|dbj|BAB09024.1| unnamed protein product [Arabidopsis thaliana]_x0001_gi|21593849|gb|AAM65816.1| unknown [Arabidopsis thaliana]_x0001_gi|51969094|dbj|BAD43239.1| unknown protein [Arabidopsis thaliana]_x0001_gi|89111876|gb|…	2e-57	0.1836	<0.01
UP12_7236	gi|15218396|ref|NP_177368.1| plastocyanin-like domain-containing protein [Arabidopsis thaliana]_x0001_gi|12323656|gb|AAG51789.1|AC067754_5 blue copper protein, putative; 52232-53038 [Arabidopsis thaliana]_x0001_gi|15529180|gb|AAK97684.1| At1g72230/T9N14_17 [Arabidopsis thaliana]_x0001_gi|21553805|gb|AAM62898.1| blue copper protein, putative [Arabidopsis thaliana]_x0001_gi|332197170|gb|AEE35291.1|…	4e-54	0.1835	<0.01
UP12_26972	#N/A		0.1816	<0.01
UP12_9267	gi|15235997|ref|NP_194311.1| probable xyloglucan endotransglucosylase/hydrolase protein 23 [Arabidopsis thaliana]_x0001_gi|38605152|sp|Q38910.1|XTH23_ARATH RecName: Full=Probable xyloglucan endotransglucosylase/hydrolase protein 23; Short=At-XTH23; Short=XTH-23; Flags: Precursor_x0001_gi|1244758|gb|AAB18367.1| xyloglucan endotransglycosylase-related protein [Arabidopsis thaliana]_x0001_gi|4539299…	1e-126	0.1795	<0.01
UP12_24440	#N/A	3e-85	0.1789	<0.01
UP12_2086	gi|15225153|ref|NP_180747.1| leucine-rich repeat receptor-like serine/threonine/tyrosine-protein kinase SOBIR1 [Arabidopsis thaliana]_x0001_gi|75265989|sp|Q9SKB2.1|SBIR1_ARATH RecName: Full=Leucine-rich repeat receptor-like serine/threonine/tyrosine-protein kinase SOBIR1; AltName: Full=Protein EVERSHED; AltName: Full=Protein SUPPRESSOR OF BIR1-1; Flags: Precursor_x0001_gi|13877675|gb|AAK43915.1|A…	1e-105	0.1785	<0.01
UP12_10134	gi|15234126|ref|NP_194473.1| COP1-interacting protein 7 [Arabidopsis thaliana]_x0001_gi|186514102|ref|NP_001119068.1| COP1-interacting protein 7 [Arabidopsis thaliana]_x0001_gi|3327868|dbj|BAA31738.1| COP1-Interacting Protein 7 (CIP7) [Arabidopsis thaliana]_x0001_gi|4972068|emb|CAB43875.1| COP1-interacting protein 7 (CIP7) [Arabidopsis thaliana]_x0001_gi|7269597|emb|CAB81393.1| COP1-interacting p…	3e-71	0.178	<0.01
UP12_9820	#N/A		0.1777	<0.01
UP12_21318	gi|3150038|gb|AAC16898.1| receptor-like protein kinase [Arabidopsis thaliana]	4e-26	0.177	<0.01
UP12_27764	#N/A	2e-18	0.1766	<0.01
UP12_24860	gi|145323704|ref|NP_001077441.1| aquaporin PIP1-3 [Arabidopsis thaliana]_x0001_gi|332189192|gb|AEE27313.1| aquaporin PIP1-3 [Arabidopsis thaliana]	1e-79	0.1756	<0.01
UP12_24799	gi|62319092|dbj|BAD94240.1| AX110P like protein [Arabidopsis thaliana]	1e-41	0.1755	<0.01
UP12_15529	gi|15220386|ref|NP_171994.1| 1-aminocyclopropane-1-carboxylate oxidase [Arabidopsis thaliana]_x0001_gi|20141261|sp|Q06588.2|ACCO4_ARATH RecName: Full=1-aminocyclopropane-1-carboxylate oxidase 4; Short=ACC oxidase; AltName: Full=Ethylene-forming enzyme; Short=EFE_x0001_gi|4056424|gb|AAC97998.1| Identical to 1-aminocyclopropane-1-carboxylate oxidase (ACC oxidase) gb|X66719 (EAT1). ESTs gb|T43073, g…	6e-74	0.1753	<0.01
UP12_5982	gi|15225939|ref|NP_182144.1| Fatty acid/sphingolipid desaturase [Arabidopsis thaliana]_x0001_gi|25408976|pir||A84900 hypothetical protein At2g46210 [imported] - Arabidopsis thaliana_x0001_gi|3702328|gb|AAC62885.1| putative fatty acid desaturase/cytochrome b5 fusion protein [Arabidopsis thaliana]_x0001_gi|330255563|gb|AEC10657.1| Fatty acid/sphingolipid desaturase [Arabidopsis thaliana]	0	0.1748	<0.01
UP12_21996	gi|9759336|dbj|BAB09845.1| unnamed protein product [Arabidopsis thaliana]	5e-46	0.1748	<0.01
UP12_14351	#N/A	4e-41	0.1744	<0.01
UP12_2892	gi|15219988|ref|NP_173145.1| Fe(II)/ascorbate oxidase family protein SRG1 [Arabidopsis thaliana]_x0001_gi|75220747|sp|Q39224.1|SRG1_ARATH RecName: Full=Protein SRG1; Short=AtSRG1; AltName: Full=Protein SENESCENCE-RELATED GENE 1_x0001_gi|5734767|gb|AAD50032.1|AC007651_27 SRG1 Protein [Arabidopsis thaliana]_x0001_gi|479047|emb|CAA55654.1| SRG1 [Arabidopsis thaliana]_x0001_gi|15081819|gb|AAK82564.1|…	1e-135	0.1733	<0.01
UP12_13330	#N/A	3e-59	0.173	<0.01
UP12_15052	gi|15217566|ref|NP_172432.1| uncharacterized protein [Arabidopsis thaliana]_x0001_gi|75127062|sp|Q6NMK1.1|GXM1_ARATH RecName: Full=Glucuronoxylan 4-O-methyltransferase 1_x0001_gi|38454180|gb|AAR20784.1| At1g09610 [Arabidopsis thaliana]_x0001_gi|44681448|gb|AAS47664.1| At1g09610 [Arabidopsis thaliana]_x0001_gi|332190347|gb|AEE28468.1| uncharacterized protein AT1G09610 [Arabidopsis thaliana]_x0001_…	1e-107	0.1726	<0.01
UP12_8282	#N/A		0.1723	<0.01
UP12_6259	gi|973313|gb|AAC49172.1| myo-inositol 1-phosphate synthase isozyme-2 [Arabidopsis thaliana]	1e-124	0.1718	<0.01
UP12_12303	gi|15220615|ref|NP_174286.1| chlorophyll A/B binding protein 1 [Arabidopsis thaliana]_x0001_gi|115783|sp|P04778.1|CB1C_ARATH RecName: Full=Chlorophyll a-b binding protein 1, chloroplastic; AltName: Full=Chlorophyll a-b protein 140; Short=CAB-140; AltName: Full=LHCII type I CAB-1; Flags: Precursor_x0001_gi|9972353|gb|AAG10603.1|AC008030_3 Putative chlorophyll a/b-binding protein [Arabidopsis thali…	1e-137	0.1705	<0.01
UP12_1168	gi|16930701|gb|AAL32016.1|AF436834_1 AT3g14240/MLN21_2 [Arabidopsis thaliana]	1e-146	0.1681	<0.01
UP12_18273	#N/A		0.168	<0.01
UP12_1961	gi|1934730|gb|AAB51752.1| germin-like protein [Arabidopsis thaliana]	2e-87	0.1679	<0.01
UP12_22733	gi|15242000|ref|NP_201097.1| two-component response regulator ARR6 [Arabidopsis thaliana]_x0001_gi|51316124|sp|Q9ZWS6.2|ARR6_ARATH RecName: Full=Two-component response regulator ARR6_x0001_gi|3953601|dbj|BAA34728.1| response regulator 6 [Arabidopsis thaliana]_x0001_gi|10177470|dbj|BAB10861.1| response regulator 6 [Arabidopsis thaliana]_x0001_gi|28466913|gb|AAO44065.1| At5g62920 [Arabidopsis thali…	3e-13	0.1679	<0.01
UP12_19021	gi|75319455|sp|Q39203.1|SD22_ARATH RecName: Full=G-type lectin S-receptor-like serine/threonine-protein kinase SD2-2; AltName: Full=Receptor-like kinase 4; AltName: Full=S-domain-2 (SD2) receptor kinase 2; Short=SD2-2; Flags: Precursor_x0001_gi|166848|gb|AAA32858.1| receptor-like protein kinase [Arabidopsis thaliana]	3e-50	0.1672	<0.01
UP12_12968	gi|12322448|gb|AAG51243.1|AC055769_2 zinc-finger protein, putative; 7043-7771 [Arabidopsis thaliana]	3e-47	0.1659	<0.01
UP12_11293	gi|15241725|ref|NP_201024.1| carboxyesterase 20 [Arabidopsis thaliana]_x0001_gi|75180635|sp|Q9LVB8.1|CXE20_ARATH RecName: Full=Probable carboxylesterase 120; AltName: Full=AtCXE20_x0001_gi|8809631|dbj|BAA97182.1| HSR203J protein-like protein [Arabidopsis thaliana]_x0001_gi|332010195|gb|AED97578.1| carboxyesterase 20 [Arabidopsis thaliana]	1e-105	0.1643	<0.01
UP12_7194	gi|15231692|ref|NP_191507.1| probable fructokinase-4 [Arabidopsis thaliana]_x0001_gi|75311776|sp|Q9M1B9.1|SCRK4_ARATH RecName: Full=Probable fructokinase-4_x0001_gi|6996284|emb|CAB75445.1| fructokinase-like protein [Arabidopsis thaliana]_x0001_gi|114050651|gb|ABI49475.1| At3g59480 [Arabidopsis thaliana]_x0001_gi|332646409|gb|AEE79930.1| probable fructokinase-4 [Arabidopsis thaliana]	1e-159	0.1642	<0.01
UP12_15312	gi|15239175|ref|NP_196177.1| fatty acid desaturase 8 [Arabidopsis thaliana]_x0001_gi|1345972|sp|P48622.1|FAD3D_ARATH RecName: Full=Temperature-sensitive omega-3 fatty acid desaturase, chloroplastic; Flags: Precursor_x0001_gi|13605712|gb|AAK32849.1|AF361837_1 AT5g05580/MOP10_12 [Arabidopsis thaliana]_x0001_gi|471093|dbj|BAA04504.1| plastid fatty acid desaturase [Arabidopsis thaliana]_x0001_gi|4972…	0	0.1639	<0.01
UP12_15339	gi|15451226|gb|AAK96884.1| beta tubulin [Arabidopsis thaliana]_x0001_gi|20148289|gb|AAM10035.1| beta tubulin [Arabidopsis thaliana]	1e-162	0.163	<0.01
UP12_10448	gi|334185156|ref|NP_001189833.1| transducin/WD-40 repeat-containing protein [Arabidopsis thaliana]_x0001_gi|332640951|gb|AEE74472.1| transducin/WD-40 repeat-containing protein [Arabidopsis thaliana]	1e-35	0.1627	<0.01
UP12_2844	gi|18395537|ref|NP_565300.1| uncharacterized protein [Arabidopsis thaliana]_x0001_gi|4335763|gb|AAD17440.1| expressed protein [Arabidopsis thaliana]_x0001_gi|29028804|gb|AAO64781.1| At2g03350 [Arabidopsis thaliana]_x0001_gi|110736354|dbj|BAF00146.1| hypothetical protein [Arabidopsis thaliana]_x0001_gi|330250596|gb|AEC05690.1| uncharacterized protein AT2G03350 [Arabidopsis thaliana]	7e-27	0.1616	<0.01
UP12_6266	gi|21450868|gb|AAK59528.2| putative cytochrome P450 monooxygenase [Arabidopsis thaliana]	1e-103	0.1602	<0.01
UP12_10773	#N/A	9e-08	0.16	<0.01
UP12_20706	gi|15223288|ref|NP_171613.1| pyrophosphorylase 1 [Arabidopsis thaliana]_x0001_gi|297843016|ref|XP_002889389.1| predicted protein [Arabidopsis lyrata subsp. lyrata]_x0001_gi|15450699|gb|AAK96621.1| At1g01050/T25K16_5 [Arabidopsis thaliana]_x0001_gi|16323129|gb|AAL15299.1| At1g01050/T25K16_5 [Arabidopsis thaliana]_x0001_gi|17473935|gb|AAL38377.1| putative inorganic pyrophosphatase [Arabidopsis thal…	1e-101	0.1599	<0.01
UP12_14284	gi|15218637|ref|NP_171789.1| rapid alkalinization factor 1 [Arabidopsis thaliana]_x0001_gi|75207425|sp|Q9SRY3.1|RLF1_ARATH RecName: Full=Protein RALF-like 1; AltName: Full=Rapid alkalinization factor 1; Short=AtRALF1; Flags: Precursor_x0001_gi|6056412|gb|AAF02876.1|AC009525_10 Unknown protein [Arabidopsis thaliana]_x0001_gi|33589754|gb|AAQ22643.1| At1g02900 [Arabidopsis thaliana]_x0001_gi|3321893…	1e-36	0.1588	<0.01
UP12_22748	gi|186511441|ref|NP_001118913.1| putative transcription factor MYB55 [Arabidopsis thaliana]_x0001_gi|332656663|gb|AEE82063.1| myb domain protein 55 [Arabidopsis thaliana]	2e-78	0.1586	<0.01
UP12_14510	gi|15242959|ref|NP_197666.1| glucomannan 4-beta-mannosyltransferase 2 [Arabidopsis thaliana]_x0001_gi|75171864|sp|Q9FNI7.1|CSLA2_ARATH RecName: Full=Glucomannan 4-beta-mannosyltransferase 2; AltName: Full=Cellulose synthase-like protein A2; Short=AtCslA2; AltName: Full=Glucomannan synthase; AltName: Full=Mannan synthase 2_x0001_gi|10178248|dbj|BAB11680.1| glucosyltransferase-like protein [Arabido…	0	0.1578	<0.01
UP12_12558	gi|15224950|ref|NP_182002.1| cyclin p4;1 [Arabidopsis thaliana]_x0001_gi|75278850|sp|O80513.1|CCU41_ARATH RecName: Full=Cyclin-U4-1; Short=CycU4;1; AltName: Full=Cyclin-P4.1; Short=CycP4;1_x0001_gi|3341694|gb|AAC27476.1| putative PREG1-like negative regulator [Arabidopsis thaliana]_x0001_gi|62867623|gb|AAY17415.1| At2g44740 [Arabidopsis thaliana]_x0001_gi|66841350|gb|AAY57312.1| At2g44740 [Arabid…	1e-80	0.157	<0.01
UP12_15913	gi|30693682|ref|NP_175030.2| nodulin MtN21 /EamA-like transporter protein [Arabidopsis thaliana]_x0001_gi|75127033|sp|Q6NMB7.1|WTR7_ARATH RecName: Full=WAT1-related protein At1g43650_x0001_gi|44917563|gb|AAS49106.1| At1g43650 [Arabidopsis thaliana]_x0001_gi|51970578|dbj|BAD43981.1| nodulin-like protein [Arabidopsis thaliana]_x0001_gi|332193859|gb|AEE31980.1| nodulin MtN21 /EamA-like transporter p…	1e-113	0.1564	<0.01
UP12_17449	gi|18395079|ref|NP_564159.1| sulfate transporter 1.3 [Arabidopsis thaliana]_x0001_gi|37089765|sp|Q9FEP7.1|SUT13_ARATH RecName: Full=Sulfate transporter 1.3_x0001_gi|10716805|dbj|BAB16410.1| sulfate tansporter Sultr1;3 [Arabidopsis thaliana]_x0001_gi|332192082|gb|AEE30203.1| sulfate transporter 1.3 [Arabidopsis thaliana]	2e-43	0.1563	<0.01
UP12_24307	#N/A	6e-28	0.156	<0.01
UP12_22934	#N/A		0.1555	<0.01
UP12_3275	gi|1934730|gb|AAB51752.1| germin-like protein [Arabidopsis thaliana]	8e-89	0.1548	<0.01
UP12_11173	gi|15223744|ref|NP_172891.1| probable LRR receptor-like serine/threonine-protein kinase [Arabidopsis thaliana]_x0001_gi|332191036|gb|AEE29157.1| probable LRR receptor-like serine/threonine-protein kinase [Arabidopsis thaliana]	1e-127	0.1542	<0.01
UP12_22975	gi|15239658|ref|NP_197415.1| aluminum induced protein with YGL and LRDR motifs [Arabidopsis thaliana]_x0001_gi|14532644|gb|AAK64050.1| putative aluminium-induced protein [Arabidopsis thaliana]_x0001_gi|21280809|gb|AAM44947.1| putative aluminium-induced protein [Arabidopsis thaliana]_x0001_gi|332005275|gb|AED92658.1| aluminum induced protein with YGL and LRDR motifs [Arabidopsis thaliana]	1e-53	0.1527	<0.01
UP12_15781	gi|21553926|gb|AAM63009.1| unknown [Arabidopsis thaliana]	1e-57	0.1499	<0.01
UP12_14525	#N/A		0.1493	<0.01
UP12_13857	#N/A	2e-21	0.1492	<0.01
UP12_10110	gi|13377778|gb|AAK20858.1|AF333971_1 fasciclin-like arabinogalactan-protein 2 [Arabidopsis thaliana]	1e-167	0.1491	<0.01
UP12_22281	gi|15223288|ref|NP_171613.1| pyrophosphorylase 1 [Arabidopsis thaliana]_x0001_gi|297843016|ref|XP_002889389.1| predicted protein [Arabidopsis lyrata subsp. lyrata]_x0001_gi|15450699|gb|AAK96621.1| At1g01050/T25K16_5 [Arabidopsis thaliana]_x0001_gi|16323129|gb|AAL15299.1| At1g01050/T25K16_5 [Arabidopsis thaliana]_x0001_gi|17473935|gb|AAL38377.1| putative inorganic pyrophosphatase [Arabidopsis thal…	1e-105	0.1487	<0.01
UP12_24012	gi|15231990|ref|NP_187506.1| light harvesting complex photosystem II interacting protein Lhcb4.2 [Arabidopsis thaliana]_x0001_gi|38503262|sp|Q9XF88.1|CB4B_ARATH RecName: Full=Chlorophyll a-b binding protein CP29.2, chloroplastic; AltName: Full=LHCB4.2; AltName: Full=LHCII protein 4.2; Flags: Precursor_x0001_gi|4741954|gb|AAD28774.1|AF134127_1 Lhcb4.2 protein [Arabidopsis thaliana]_x0001_gi|640349…	1e-27	0.1486	<0.01
UP12_11782	#N/A		0.1485	<0.01
UP12_26105	gi|21593520|gb|AAM65487.1| chlorophyll a/b-binding protein-like [Arabidopsis thaliana]	3e-40	0.148	<0.01
UP12_8990	gi|145332845|ref|NP_001078288.1| chlorophyll a-b binding protein 6 [Arabidopsis thaliana]_x0001_gi|332645787|gb|AEE79308.1| light-harvesting complex I chlorophyll a/b binding protein 1 [Arabidopsis thaliana]	3e-47	0.1475	<0.01
UP12_22810	gi|21592644|gb|AAM64593.1| glutathione transferase, putative [Arabidopsis thaliana]	3e-74	0.1475	<0.01
UP12_6975	gi|3941484|gb|AAC83618.1| putative transcription factor, partial [Arabidopsis thaliana]	4e-58	0.1472	<0.01
UP12_18728	gi|15220004|ref|NP_178104.1| RHO guanyl-nucleotide exchange factor 12 [Arabidopsis thaliana]_x0001_gi|75169853|sp|Q9CA89.1|ROGFC_ARATH RecName: Full=Rop guanine nucleotide exchange factor 12; Short=AtRopGEF12; AltName: Full=Protein MATERNAL EFFECT EMBRYO ARREST 64; AltName: Full=Rho of plants guanine nucleotide exchange factor 12_x0001_gi|12324572|gb|AAG52233.1|AC011717_1 hypothetical protein; 60…	8e-69	0.1466	<0.01
UP12_2598	gi|15232628|ref|NP_187538.1| glutathione S-transferase TAU 8 [Arabidopsis thaliana]_x0001_gi|75337546|sp|Q9SR36.1|GSTU8_ARATH RecName: Full=Glutathione S-transferase U8; Short=AtGSTU8; AltName: Full=GST class-tau member 8_x0001_gi|6478920|gb|AAF14025.1|AC011436_9 putative glutathione transferase [Arabidopsis thaliana]_x0001_gi|21554248|gb|AAM63323.1| putative glutathione transferase [Arabidopsis …	1e-112	0.1459	<0.01
UP12_4637	gi|18411783|ref|NP_565167.1| uncharacterized protein [Arabidopsis thaliana]_x0001_gi|6573767|gb|AAF17687.1|AC009243_14 F28K19.24 [Arabidopsis thaliana]_x0001_gi|17380852|gb|AAL36238.1| unknown protein [Arabidopsis thaliana]_x0001_gi|21436411|gb|AAM51406.1| unknown protein [Arabidopsis thaliana]_x0001_gi|332197937|gb|AEE36058.1| uncharacterized protein AT1G78020 [Arabidopsis thaliana]	7e-21	0.1444	<0.01
UP12_27474	gi|15239032|ref|NP_199079.1| allene oxide synthase [Arabidopsis thaliana]_x0001_gi|13878924|sp|Q96242.3|CP74A_ARATH RecName: Full=Allene oxide synthase, chloroplastic; AltName: Full=Cytochrome P450 74A; AltName: Full=Hydroperoxide dehydrase; Flags: Precursor_x0001_gi|6002957|gb|AAF00225.1|AF172727_1 allene oxide synthase [Arabidopsis thaliana]_x0001_gi|3820648|emb|CAA73184.1| allene oxide synthas…	4e-81	0.1443	<0.01
UP12_23465	gi|334185156|ref|NP_001189833.1| transducin/WD-40 repeat-containing protein [Arabidopsis thaliana]_x0001_gi|332640951|gb|AEE74472.1| transducin/WD-40 repeat-containing protein [Arabidopsis thaliana]	5e-39	0.1437	<0.01
UP12_285	#N/A		0.1423	<0.01
UP12_17718	gi|110737878|dbj|BAF00877.1| hypothetical protein [Arabidopsis thaliana]	9e-65	0.142	<0.01
UP12_13158	gi|18403546|ref|NP_565786.1| photosystem II light harvesting complex protein B1B2 [Arabidopsis thaliana]_x0001_gi|13926260|gb|AAK49602.1|AF372886_1 At2g34420/T31E10.24 [Arabidopsis thaliana]_x0001_gi|16226426|gb|AAL16165.1|AF428397_1 At2g34420/T31E10.24 [Arabidopsis thaliana]_x0001_gi|16930391|gb|AAL31882.1|AF419548_1 At2g34420/T31E10.24 [Arabidopsis thaliana]_x0001_gi|16930467|gb|AAL31919.1|AF41…	3e-84	0.1418	<0.01
UP12_2587	gi|19310585|gb|AAL85023.1| putative NAD(P)H oxidoreductase, isoflavone reductase [Arabidopsis thaliana]	1e-61	0.1416	<0.01
UP12_25998	gi|20127064|gb|AAM10951.1|AF488595_1 putative bHLH transcription factor [Arabidopsis thaliana]	7e-38	0.1412	<0.01
UP12_15479	gi|21593810|gb|AAM65777.1| putative pollen surface protein [Arabidopsis thaliana]	1e-83	0.1411	<0.01
UP12_23213	gi|8052534|gb|AAF71798.1|AC013430_7 F3F9.11 [Arabidopsis thaliana]	6e-96	0.1409	<0.01
UP12_25963	gi|30692670|ref|NP_851093.1| glucuronidase 3 [Arabidopsis thaliana]_x0001_gi|77416510|sp|Q9FZP1.2|HPSE3_ARATH RecName: Full=Heparanase-like protein 3; Flags: Precursor_x0001_gi|110738426|dbj|BAF01139.1| hypothetical protein [Arabidopsis thaliana]_x0001_gi|332006540|gb|AED93923.1| glucuronidase 3 [Arabidopsis thaliana]	1e-61	0.1407	<0.01
UP12_19038	gi|15229222|ref|NP_189898.1| SAUR-like auxin-responsive protein [Arabidopsis thaliana]_x0001_gi|7529253|emb|CAB86483.1| putative protein [Arabidopsis thaliana]_x0001_gi|91806518|gb|ABE65986.1| auxin-responsive protein-like protein [Arabidopsis thaliana]_x0001_gi|332644245|gb|AEE77766.1| SAUR-like auxin-responsive protein [Arabidopsis thaliana]	5e-85	0.14	<0.01
UP12_16693	gi|110743715|dbj|BAE99694.1| hypothetical protein [Arabidopsis thaliana]	1e-34	0.1391	<0.01
UP12_14741	gi|222424954|dbj|BAH20428.1| AT3G16520 [Arabidopsis thaliana]	9e-88	0.139	<0.01
UP12_25859	#N/A	6e-44	0.1377	<0.01
UP12_10926	gi|15240012|ref|NP_201457.1| phototropic-responsive NPH3 family protein [Arabidopsis thaliana]_x0001_gi|338819810|sp|Q94A73.2|Y5656_ARATH RecName: Full=BTB/POZ domain-containing protein At5g66560_x0001_gi|332010846|gb|AED98229.1| phototropic-responsive NPH3 family protein [Arabidopsis thaliana]	0	0.1366	<0.01
UP12_23138	gi|15237128|ref|NP_192868.1| peroxidase 39 [Arabidopsis thaliana]_x0001_gi|26397917|sp|Q9SUT2.1|PER39_ARATH RecName: Full=Peroxidase 39; Short=Atperox P39; AltName: Full=ATP19a; Flags: Precursor_x0001_gi|5596475|emb|CAB51413.1| peroxidase ATP19a [Arabidopsis thaliana]_x0001_gi|7267828|emb|CAB81230.1| peroxidase ATP19a [Arabidopsis thaliana]_x0001_gi|62320634|dbj|BAD95298.1| peroxidase ATP19a [Ara…	3e-51	0.1366	<0.01
UP12_24162	#N/A		0.1364	<0.01
UP12_25999	#N/A	2e-05	0.1364	<0.01
UP12_23464	gi|334185154|ref|NP_187344.5| transducin/WD-40 repeat-containing protein [Arabidopsis thaliana]_x0001_gi|332640950|gb|AEE74471.1| transducin/WD-40 repeat-containing protein [Arabidopsis thaliana]	7e-56	0.1363	<0.01
UP12_22430	gi|145334541|ref|NP_001078616.1| serine carboxypeptidase-like 34 [Arabidopsis thaliana]_x0001_gi|110737895|dbj|BAF00885.1| serine carboxypeptidase II-like protein [Arabidopsis thaliana]_x0001_gi|332005753|gb|AED93136.1| serine carboxypeptidase-like 34 [Arabidopsis thaliana]	1e-104	0.1359	<0.01
UP12_17676	gi|15237558|ref|NP_196009.1| uncharacterized protein [Arabidopsis thaliana]_x0001_gi|7406399|emb|CAB85509.1| putative protein [Arabidopsis thaliana]_x0001_gi|9758018|dbj|BAB08615.1| unnamed protein product [Arabidopsis thaliana]_x0001_gi|332003284|gb|AED90667.1| uncharacterized protein AT5G03890 [Arabidopsis thaliana]	2e-25	0.1356	<0.01
UP12_20499	#N/A	2e-06	0.1353	<0.01
UP12_2753	gi|334185357|ref|NP_188102.5| leucine-rich repeat transmembrane protein kinase [Arabidopsis thaliana]_x0001_gi|313471762|sp|C0LGN2.1|Y3148_ARATH RecName: Full=Probable leucine-rich repeat receptor-like serine/threonine-protein kinase At3g14840; Flags: Precursor_x0001_gi|224589567|gb|ACN59317.1| leucine-rich repeat receptor-like protein kinase [Arabidopsis thaliana]_x0001_gi|332642053|gb|AEE75574.…	3e-99	0.135	<0.01
UP12_3977	gi|297802294|ref|XP_002869031.1| At4g36570 [Arabidopsis lyrata subsp. lyrata]_x0001_gi|75324337|sp|Q6NNN0.1|RADL3_ARATH RecName: Full=Protein RADIALIS-like 3; Short=AtRL3; Short=Protein RAD-like 3_x0001_gi|38566494|gb|AAR24137.1| At4g36570 [Arabidopsis thaliana]_x0001_gi|40823588|gb|AAR92291.1| At4g36570 [Arabidopsis thaliana]_x0001_gi|297314867|gb|EFH45290.1| At4g36570 [Arabidopsis lyrata subsp.…	5e-23	0.1348	<0.01
UP12_6957	gi|42562865|ref|NP_176361.2| terpene synthase 14 [Arabidopsis thaliana]_x0001_gi|317373381|sp|Q84UV0.2|LINS_ARATH RecName: Full=S-(+)-linalool synthase, chloroplastic; AltName: Full=Terpenoid synthase 14; Short=AtTPS14; Flags: Precursor_x0001_gi|332195752|gb|AEE33873.1| terpene synthase 14 [Arabidopsis thaliana]	5e-85	0.1338	<0.01
UP12_9631	gi|15232973|ref|NP_191649.1| fasciclin-like arabinogalactan protein 10 [Arabidopsis thaliana]_x0001_gi|38257776|sp|Q9LZX4.1|FLA10_ARATH RecName: Full=Fasciclin-like arabinogalactan protein 10; Flags: Precursor_x0001_gi|7329700|emb|CAB82694.1| endosperm specific protein-like [Arabidopsis thaliana]_x0001_gi|21593224|gb|AAM65173.1| endosperm specific protein-like [Arabidopsis thaliana]_x0001_gi|3326…	1e-151	0.1337	<0.01
UP12_8555	#N/A		0.1333	<0.01
UP12_4504	gi|334187885|ref|NP_001190374.1| alpha-humulene/(-)-(E)-beta-caryophyllene synthase [Arabidopsis thaliana]_x0001_gi|28396620|emb|CAD66638.1| putative delta-cadinene synthase, PUP8 [Arabidopsis thaliana]_x0001_gi|332005856|gb|AED93239.1| alpha-humulene/(-)-(E)-beta-caryophyllene synthase [Arabidopsis thaliana]	1e-112	0.1332	<0.01
UP12_6208	gi|42564137|ref|NP_188011.2| uncharacterized protein [Arabidopsis thaliana]_x0001_gi|222423578|dbj|BAH19758.1| AT3G13950 [Arabidopsis thaliana]_x0001_gi|332641923|gb|AEE75444.1| uncharacterized protein AT3G13950 [Arabidopsis thaliana]	3e-25	0.1327	<0.01
UP12_21783	gi|9989053|gb|AAG10816.1|AC011808_4 Unknown protein [Arabidopsis thaliana]	2e-71	0.132	<0.01
UP12_11185	gi|15225308|ref|NP_180212.1| Probable pectinesterase/pectinesterase inhibitor 12 [Arabidopsis thaliana]_x0001_gi|75318311|sp|O48711.1|PME12_ARATH RecName: Full=Probable pectinesterase/pectinesterase inhibitor 12; Includes: RecName: Full=Pectinesterase inhibitor 12; AltName: Full=Pectin methylesterase inhibitor 12; Includes: RecName: Full=Pectinesterase 12; Short=PE 12; AltName: Full=Pectin methyl…	5e-66	0.1319	<0.01
UP12_16729	gi|15218725|ref|NP_174180.1| GDSL esterase/lipase [Arabidopsis thaliana]_x0001_gi|75173088|sp|Q9FXJ2.1|GDL7_ARATH RecName: Full=GDSL esterase/lipase At1g28580; AltName: Full=Extracellular lipase At1g28580; Flags: Precursor_x0001_gi|10764859|gb|AAG22836.1|AC007508_13 F1K23.18 [Arabidopsis thaliana]_x0001_gi|13605565|gb|AAK32776.1|AF361608_1 At1g28580/F1K23_7 [Arabidopsis thaliana]_x0001_gi|1502791…	2e-32	0.131	<0.01
UP12_22080	gi|186494506|ref|NP_001117579.1| MLP-like protein 28 [Arabidopsis thaliana]_x0001_gi|332197004|gb|AEE35125.1| MLP-like protein 28 [Arabidopsis thaliana]	2e-42	0.1296	<0.01
UP12_24964	gi|15232841|ref|NP_186854.1| potassium transporter KUP3p [Arabidopsis thaliana]_x0001_gi|38503197|sp|Q9LD18.2|POT4_ARATH RecName: Full=Potassium transporter 4; Short=AtKT4; Short=AtKUP3; Short=AtPOT4_x0001_gi|6513926|gb|AAF14830.1|AC011664_12 putative potassium transporter [Arabidopsis thaliana]_x0001_gi|17065342|gb|AAL32825.1| putative potassium transporter [Arabidopsis thaliana]_x0001_gi|280592…	7e-45	0.1289	<0.01
UP12_26410	gi|15225153|ref|NP_180747.1| leucine-rich repeat receptor-like serine/threonine/tyrosine-protein kinase SOBIR1 [Arabidopsis thaliana]_x0001_gi|75265989|sp|Q9SKB2.1|SBIR1_ARATH RecName: Full=Leucine-rich repeat receptor-like serine/threonine/tyrosine-protein kinase SOBIR1; AltName: Full=Protein EVERSHED; AltName: Full=Protein SUPPRESSOR OF BIR1-1; Flags: Precursor_x0001_gi|13877675|gb|AAK43915.1|A…	2e-57	0.128	<0.01
UP12_2094	gi|15234993|ref|NP_195634.1| NmrA-like negative transcriptional regulator family protein [Arabidopsis thaliana]_x0001_gi|4914435|emb|CAB43638.1| NAD(P)H oxidoreductase, isoflavone reductase-like protein [Arabidopsis thaliana]_x0001_gi|7270906|emb|CAB80586.1| NAD(P)H oxidoreductase, isoflavone reductase-like protein [Arabidopsis thaliana]_x0001_gi|23297378|gb|AAN12954.1| putative NAD(P)H oxidoredu…	6e-85	0.1276	<0.01
UP12_18610	gi|9759240|dbj|BAB09764.1| serine protease-like protein [Arabidopsis thaliana]	1e-74	0.1273	<0.01
UP12_22164	gi|15236586|ref|NP_194922.1| cytochrome P450, family 82, subfamily C, polypeptide 4 [Arabidopsis thaliana]_x0001_gi|75314129|sp|Q9SZ46.1|C82C4_ARATH RecName: Full=Cytochrome P450 82C4_x0001_gi|2827641|emb|CAA16595.1| Cytochrome P450-like protein [Arabidopsis thaliana]_x0001_gi|7270098|emb|CAB79912.1| Cytochrome P450-like protein [Arabidopsis thaliana]_x0001_gi|332660581|gb|AEE85981.1| cytochrome …	3e-66	0.1273	<0.01
UP12_25975	gi|10954099|gb|AAG25729.1|AF310224_1 bZIP protein BZO2H3 [Arabidopsis thaliana]	4e-33	0.1267	<0.01
UP12_20609	gi|15451170|gb|AAK96856.1| putative GTP-binding protein (extra large) [Arabidopsis thaliana]	4e-71	0.1259	<0.01
UP12_14489	gi|15232973|ref|NP_191649.1| fasciclin-like arabinogalactan protein 10 [Arabidopsis thaliana]_x0001_gi|38257776|sp|Q9LZX4.1|FLA10_ARATH RecName: Full=Fasciclin-like arabinogalactan protein 10; Flags: Precursor_x0001_gi|7329700|emb|CAB82694.1| endosperm specific protein-like [Arabidopsis thaliana]_x0001_gi|21593224|gb|AAM65173.1| endosperm specific protein-like [Arabidopsis thaliana]_x0001_gi|3326…	1e-104	0.1246	<0.01
UP12_15338	gi|15241472|ref|NP_199247.1| tubulin beta-4 chain [Arabidopsis thaliana]_x0001_gi|27735260|sp|P24636.2|TBB4_ARATH RecName: Full=Tubulin beta-4 chain; AltName: Full=Beta-4-tubulin_x0001_gi|10176889|dbj|BAB10119.1| tubulin beta-4 chain [Arabidopsis thaliana]_x0001_gi|14334936|gb|AAK59645.1| putative tubulin beta-4 chain [Arabidopsis thaliana]_x0001_gi|16323374|gb|AAL15181.1| putative tubulin beta-4…	1e-124	0.121	<0.01
UP12_13071	gi|15233291|ref|NP_188235.1| photosystem I subunit H-1 [Arabidopsis thaliana]_x0001_gi|20143886|sp|Q9SUI7.1|PSAH1_ARATH RecName: Full=Photosystem I reaction center subunit VI-1, chloroplastic; AltName: Full=PSI-H1; Flags: Precursor_x0001_gi|5734522|emb|CAB52749.1| photosystem I subunit VI precursor [Arabidopsis thaliana]_x0001_gi|9294461|dbj|BAB02680.1| photosystem I subunit VI (PSI-H) precursor-…	4e-29	0.1205	<0.01
UP12_15673	gi|15225784|ref|NP_180244.1| cyclin-B1-4 [Arabidopsis thaliana]_x0001_gi|75277932|sp|O48790.1|CCB14_ARATH RecName: Full=Cyclin-B1-4; AltName: Full=G2/mitotic-specific cyclin-B1-4; Short=CycB1;4_x0001_gi|2760842|gb|AAB95310.1| putative cyclin [Arabidopsis thaliana]_x0001_gi|15292695|gb|AAK92716.1| putative cyclin [Arabidopsis thaliana]_x0001_gi|50198987|gb|AAT70494.1| At2g26760 [Arabidopsis thalia…	9e-64	0.1204	<0.01
UP12_24567	#N/A	2e-15	0.1199	<0.01
UP12_20714	gi|21553878|gb|AAM62971.1| putative xyloglucan endotransglycosylase [Arabidopsis thaliana]	1e-115	0.1187	<0.01
UP12_15119	gi|15219082|ref|NP_175685.1| lysophospholipase 2 [Arabidopsis thaliana]_x0001_gi|75333553|sp|Q9C942.1|CSE_ARATH RecName: Full=Caffeoylshikimate esterase; AltName: Full=Lysophospholipase 2; Short=LysoPL2_x0001_gi|12324637|gb|AAG52273.1|AC019018_10 putative lipase; 20450-21648 [Arabidopsis thaliana]_x0001_gi|15450994|gb|AAK96768.1| putative lipase [Arabidopsis thaliana]_x0001_gi|30984558|gb|AAP4274…	1e-157	0.1186	<0.01
UP12_22705	gi|21618192|gb|AAM67242.1| putative pectinesterase [Arabidopsis thaliana]	1e-66	0.118	<0.01
UP12_3862	gi|15225170|ref|NP_180139.1| molybdate transporter 1 [Arabidopsis thaliana]_x0001_gi|75206638|sp|Q9SL95.1|MOT1_ARATH RecName: Full=Molybdate transporter 1; AltName: Full=Sulfate transporter like protein 5.2_x0001_gi|4874306|gb|AAD31368.1| hypothetical protein [Arabidopsis thaliana]_x0001_gi|62320536|dbj|BAD95122.1| hypothetical protein [Arabidopsis thaliana]_x0001_gi|330252640|gb|AEC07734.1| moly…	1e-84	0.1179	<0.01
UP12_21064	gi|30682358|ref|NP_850050.1| alpha/beta-Hydrolases superfamily protein [Arabidopsis thaliana]_x0001_gi|16648801|gb|AAL25591.1| At2g24280/F27D4.19 [Arabidopsis thaliana]_x0001_gi|22655366|gb|AAM98275.1| At2g24280/F27D4.19 [Arabidopsis thaliana]_x0001_gi|330252462|gb|AEC07556.1| alpha/beta-Hydrolases superfamily protein [Arabidopsis thaliana]	3e-81	0.117	<0.01
UP12_1924	#N/A		0.1163	<0.01
UP12_11705	gi|169635554|emb|CAP09657.1| cinnamyl alcohol dehydrogenase [Arabidopsis thaliana]_x0001_gi|169635580|emb|CAP09670.1| cinnamyl alcohol dehydrogenase [Arabidopsis thaliana]_x0001_gi|169635582|emb|CAP09671.1| cinnamyl alcohol dehydrogenase [Arabidopsis thaliana]_x0001_gi|169635586|emb|CAP09673.1| cinnamyl alcohol dehydrogenase [Arabidopsis thaliana]_x0001_gi|169635588|emb|CAP09674.1| cinnamyl alcoh…	1e-139	0.1156	<0.01
UP12_207	gi|1402912|emb|CAA66961.1| peroxidase [Arabidopsis thaliana]	1e-135	0.1146	<0.01
UP12_16723	#N/A		0.1143	<0.01
UP12_1490	gi|13359157|dbj|BAB33311.1| cytokinin receptor CRE1b [Arabidopsis thaliana]	4e-82	0.1141	<0.01
UP12_8325	gi|15240900|ref|NP_195735.1| uncharacterized protein [Arabidopsis thaliana]_x0001_gi|6759438|emb|CAB69843.1| putative protein [Arabidopsis thaliana]_x0001_gi|332002921|gb|AED90304.1| uncharacterized protein AT5G01150 [Arabidopsis thaliana]	6e-41	0.1129	<0.01
UP12_18279	gi|22655194|gb|AAM98187.1| unknown protein [Arabidopsis thaliana]	1e-23	0.1106	<0.01
UP12_26104	gi|15235029|ref|NP_192772.1| chlorophyll a-b binding protein CP26 [Arabidopsis thaliana]_x0001_gi|28558077|sp|Q9XF89.1|CB5_ARATH RecName: Full=Chlorophyll a-b binding protein CP26, chloroplastic; AltName: Full=LHCB5; AltName: Full=LHCIIc; AltName: Full=Light-harvesting complex II protein 5; Flags: Precursor_x0001_gi|4741958|gb|AAD28776.1|AF134129_1 Lhcb5 protein [Arabidopsis thaliana]_x0001_gi|11…	3e-22	0.1095	<0.01
UP12_7680	gi|15242028|ref|NP_197563.1| germin-like protein subfamily 3 member 3 [Arabidopsis thaliana]_x0001_gi|18202461|sp|P94072.1|GL33_ARATH RecName: Full=Germin-like protein subfamily 3 member 3; Short=AtGER3; Short=AtGLP2; Flags: Precursor_x0001_gi|1755164|gb|AAB51571.1| germin-like protein [Arabidopsis thaliana]_x0001_gi|1755168|gb|AAB51573.1| germin-like protein [Arabidopsis thaliana]_x0001_gi|22390…	2e-92	0.1085	<0.01
UP12_16140	gi|15236282|ref|NP_195242.1| O-methyltransferase family protein [Arabidopsis thaliana]_x0001_gi|4455342|emb|CAB36723.1| O-methyltransferase-like protein [Arabidopsis thaliana]_x0001_gi|7270467|emb|CAB80233.1| O-methyltransferase-like protein [Arabidopsis thaliana]_x0001_gi|20466674|gb|AAM20654.1| O-methyltransferase-like protein [Arabidopsis thaliana]_x0001_gi|23198188|gb|AAN15621.1| O-methyltran…	1e-122	0.1075	<0.01
UP12_3471	gi|42572509|ref|NP_974350.1| uncharacterized protein [Arabidopsis thaliana]_x0001_gi|11994638|dbj|BAB02833.1| unnamed protein product [Arabidopsis thaliana]_x0001_gi|332643022|gb|AEE76543.1| uncharacterized protein AT3G21710 [Arabidopsis thaliana]	4e-18	0.1075	<0.01
UP12_8576	gi|4100569|gb|AAD00895.1| fatty acid desaturase/cytochrome b5 fusion protein [Arabidopsis thaliana]	1e-94	0.1073	<0.01
UP12_6979	gi|15232628|ref|NP_187538.1| glutathione S-transferase TAU 8 [Arabidopsis thaliana]_x0001_gi|75337546|sp|Q9SR36.1|GSTU8_ARATH RecName: Full=Glutathione S-transferase U8; Short=AtGSTU8; AltName: Full=GST class-tau member 8_x0001_gi|6478920|gb|AAF14025.1|AC011436_9 putative glutathione transferase [Arabidopsis thaliana]_x0001_gi|21554248|gb|AAM63323.1| putative glutathione transferase [Arabidopsis …	1e-104	0.1068	<0.01
UP12_6792	gi|334182317|ref|NP_001184915.1| UDP-Glycosyltransferase superfamily protein [Arabidopsis thaliana]_x0001_gi|193806609|sp|P0C7P7.1|U74E1_ARATH RecName: Full=UDP-glycosyltransferase 74E1_x0001_gi|332189754|gb|AEE27875.1| UDP-Glycosyltransferase superfamily protein [Arabidopsis thaliana]	1e-49	0.1068	<0.01
UP12_2893	gi|15241381|ref|NP_196940.1| ubiquitin-like superfamily protein [Arabidopsis thaliana]_x0001_gi|7573461|emb|CAB87775.1| putative protein [Arabidopsis thaliana]_x0001_gi|45752638|gb|AAS76217.1| At5g14360 [Arabidopsis thaliana]_x0001_gi|46359805|gb|AAS88766.1| At5g14360 [Arabidopsis thaliana]_x0001_gi|332004639|gb|AED92022.1| ubiquitin-like superfamily protein [Arabidopsis thaliana]	3e-43	0.1067	<0.01
UP12_3529	gi|169635574|emb|CAP09667.1| cinnamyl alcohol dehydrogenase [Arabidopsis thaliana]_x0001_gi|169635576|emb|CAP09668.1| cinnamyl alcohol dehydrogenase [Arabidopsis thaliana]	7e-69	0.106	<0.01
UP12_25397	gi|15218526|ref|NP_177398.1| putative receptor-like protein kinase [Arabidopsis thaliana]_x0001_gi|75333647|sp|Q9CAH1.1|Y1725_ARATH RecName: Full=Putative receptor-like protein kinase At1g72540_x0001_gi|12323760|gb|AAG51840.1|AC010926_3 putative protein kinase; 93848-95585 [Arabidopsis thaliana]_x0001_gi|332197216|gb|AEE35337.1| putative receptor-like protein kinase [Arabidopsis thaliana]	1e-33	0.1055	<0.01
UP12_7699	gi|18423316|ref|NP_568765.1| subtilase 1.3 [Arabidopsis thaliana]_x0001_gi|10177874|dbj|BAB11244.1| serine protease-like protein [Arabidopsis thaliana]_x0001_gi|19424032|gb|AAL87307.1| putative subtilisin serine protease [Arabidopsis thaliana]_x0001_gi|332008739|gb|AED96122.1| subtilase 1.3 [Arabidopsis thaliana]	6e-79	0.1049	<0.01
UP12_26038	gi|79329098|ref|NP_001031975.1| beta glucosidase 42 [Arabidopsis thaliana]_x0001_gi|332006740|gb|AED94123.1| beta glucosidase 42 [Arabidopsis thaliana]	3e-35	0.1037	<0.01
UP12_17362	gi|15224372|ref|NP_181912.1| UDP-glycosyltransferase 74 F1 [Arabidopsis thaliana]_x0001_gi|75277343|sp|O22820.1|U74F1_ARATH RecName: Full=UDP-glycosyltransferase 74F1; AltName: Full=Flavonol 7-O-glucosyltransferase_x0001_gi|2281086|gb|AAB64022.1| putative glucosyltransferase [Arabidopsis thaliana]_x0001_gi|330255239|gb|AEC10333.1| UDP-glycosyltransferase 74 F1 [Arabidopsis thaliana]_x0001_gi|5914…	7e-69	0.1035	<0.01
UP12_15858	#N/A	3e-12	0.1031	<0.01
UP12_25964	gi|3695392|gb|AAC62794.1| T2L5.6 gene product [Arabidopsis thaliana]	2e-29	0.1015	<0.01
UP12_12403	gi|15239571|ref|NP_200227.1| caffeic acid/5-hydroxyferulic acid O-methyltransferase [Arabidopsis thaliana]_x0001_gi|24212073|sp|Q9FK25.1|OMT1_ARATH RecName: Full=Flavone 3'-O-methyltransferase 1; Short=AtOMT1; AltName: Full=Caffeate O-methyltransferase 1; AltName: Full=Quercetin 3'-O-methyltransferase 1_x0001_gi|10178165|dbj|BAB11578.1| O-methyltransferase [Arabidopsis thaliana]_x0001_gi|17065522…	1e-116	0.1015	<0.01
UP12_17904	gi|15227861|ref|NP_179940.1| methyl esterase 8 [Arabidopsis thaliana]_x0001_gi|75318647|sp|O80475.1|MES8_ARATH RecName: Full=Methylesterase 8; Short=AtMES8_x0001_gi|3242720|gb|AAC23772.1| putative acetone-cyanohydrin lyase [Arabidopsis thaliana]_x0001_gi|330252376|gb|AEC07470.1| methyl esterase 8 [Arabidopsis thaliana]	2e-36	0.1013	<0.01
UP12_24040	gi|20197495|gb|AAM15096.1| putative prolylcarboxypeptidase [Arabidopsis thaliana]	1e-84	0.1013	<0.01
UP12_7206	gi|30689028|ref|NP_189443.2| probably inactive leucine-rich repeat receptor-like protein kinase [Arabidopsis thaliana]_x0001_gi|75335370|sp|Q9LRT1.1|Y3804_ARATH RecName: Full=Probably inactive leucine-rich repeat receptor-like protein kinase At3g28040; Flags: Precursor_x0001_gi|11994124|dbj|BAB01126.1| receptor protein kinase [Arabidopsis thaliana]_x0001_gi|224589581|gb|ACN59324.1| leucine-rich r…	1e-92	0.1012	<0.01
UP12_24590	gi|30689221|ref|NP_173915.2| zinc finger protein CONSTANS-LIKE 16 [Arabidopsis thaliana]_x0001_gi|52782786|sp|Q8RWD0.2|COL16_ARATH RecName: Full=Zinc finger protein CONSTANS-LIKE 16_x0001_gi|53749166|gb|AAU90068.1| At1g25440 [Arabidopsis thaliana]_x0001_gi|110740969|dbj|BAE98579.1| hypothetical protein [Arabidopsis thaliana]_x0001_gi|332192504|gb|AEE30625.1| zinc finger protein CONSTANS-LIKE 16 […	8e-50	0.101	<0.01
UP12_15003	gi|15229105|ref|NP_190491.1| putative pectinesterase/pectinesterase inhibitor 34 [Arabidopsis thaliana]_x0001_gi|75311823|sp|Q9M3B0.1|PME34_ARATH RecName: Full=Probable pectinesterase/pectinesterase inhibitor 34; Includes: RecName: Full=Pectinesterase inhibitor 34; AltName: Full=Pectin methylesterase inhibitor 34; Includes: RecName: Full=Pectinesterase 34; Short=PE 34; AltName: Full=Pectin methyl…	1e-123	0.0994	<0.01
UP12_11125	gi|3834316|gb|AAC83032.1| Similar to gb|X16648 pathogenesis related protein from Hordeum vulgare. EST gb|Z18206 comes from this gene [Arabidopsis thaliana]	1e-86	0.0992	<0.01
UP12_15066	#N/A		0.0991	<0.01
UP12_8830	gi|30695037|ref|NP_849793.1| 4-coumarate--CoA ligase 1 [Arabidopsis thaliana]_x0001_gi|19715624|gb|AAL91633.1| At1g51680/F19C24_11 [Arabidopsis thaliana]_x0001_gi|22137134|gb|AAM91412.1| At1g51680/F19C24_11 [Arabidopsis thaliana]_x0001_gi|332194578|gb|AEE32699.1| 4-coumarate--CoA ligase 1 [Arabidopsis thaliana]	1e-128	0.098	<0.01
UP12_22354	gi|238481186|ref|NP_001154692.1| tautomerase/MIF superfamily protein [Arabidopsis thaliana]_x0001_gi|332002989|gb|AED90372.1| macrophage migration inhibitory factor family protein [Arabidopsis thaliana]	2e-39	0.0973	<0.01
UP12_9260	gi|42570871|ref|NP_973509.1| myo-inositol-1-phosphate synthase 2 [Arabidopsis thaliana]_x0001_gi|330252187|gb|AEC07281.1| myo-inositol-1-phosphate synthase 2 [Arabidopsis thaliana]	1e-117	0.0967	<0.01
UP12_21636	gi|62319227|dbj|BAD94426.1| cytochrome P450 like protein [Arabidopsis thaliana]	2e-31	0.0965	<0.01
UP12_19693	gi|18403247|ref|NP_566697.1| Receptor-like protein kinase-related family protein [Arabidopsis thaliana]_x0001_gi|75273758|sp|Q9LRJ9.1|CRR38_ARATH RecName: Full=Cysteine-rich repeat secretory protein 38; Flags: Precursor_x0001_gi|9279765|dbj|BAB01391.1| unnamed protein product [Arabidopsis thaliana]_x0001_gi|14334418|gb|AAK59407.1| unknown protein [Arabidopsis thaliana]_x0001_gi|90186230|gb|ABD914…	8e-72	0.0956	<0.01
UP12_21360	gi|334183923|ref|NP_001185402.1| cytokinin dehydrogenase 5 [Arabidopsis thaliana]_x0001_gi|332197601|gb|AEE35722.1| cytokinin dehydrogenase 5 [Arabidopsis thaliana]	3e-47	0.0939	<0.01
UP12_23026	gi|757534|emb|CAA59963.1| subtilisin-like protease [Arabidopsis thaliana]	1e-111	0.0934	<0.01
UP12_12554	gi|62321177|dbj|BAD94325.1| hypothetical protein [Arabidopsis thaliana]	3e-90	0.0933	<0.01
UP12_6492	gi|15225939|ref|NP_182144.1| Fatty acid/sphingolipid desaturase [Arabidopsis thaliana]_x0001_gi|25408976|pir||A84900 hypothetical protein At2g46210 [imported] - Arabidopsis thaliana_x0001_gi|3702328|gb|AAC62885.1| putative fatty acid desaturase/cytochrome b5 fusion protein [Arabidopsis thaliana]_x0001_gi|330255563|gb|AEC10657.1| Fatty acid/sphingolipid desaturase [Arabidopsis thaliana]	1e-104	0.0932	<0.01
UP12_28303	gi|15236304|ref|NP_192249.1| auxin-responsive GH3 family protein [Arabidopsis thaliana]_x0001_gi|4206194|gb|AAD11582.1| GH3-like protein [Arabidopsis thaliana]_x0001_gi|4262168|gb|AAD14468.1| putative GH3-like protein [Arabidopsis thaliana]_x0001_gi|7270210|emb|CAB77825.1| putative GH3-like protein [Arabidopsis thaliana]_x0001_gi|16649143|gb|AAL24423.1| GH3-like protein [Arabidopsis thaliana]_x00…	2e-73	0.0931	<0.01
UP12_26807	#N/A	7e-38	0.0927	<0.01
UP12_9575	gi|30689028|ref|NP_189443.2| probably inactive leucine-rich repeat receptor-like protein kinase [Arabidopsis thaliana]_x0001_gi|75335370|sp|Q9LRT1.1|Y3804_ARATH RecName: Full=Probably inactive leucine-rich repeat receptor-like protein kinase At3g28040; Flags: Precursor_x0001_gi|11994124|dbj|BAB01126.1| receptor protein kinase [Arabidopsis thaliana]_x0001_gi|224589581|gb|ACN59324.1| leucine-rich r…	1e-160	0.0912	<0.01
UP12_9297	gi|15236265|ref|NP_192230.1| xyloglucan endotransglucosylase/hydrolase 9 [Arabidopsis thaliana]_x0001_gi|38605341|sp|Q8LDW9.2|XTH9_ARATH RecName: Full=Xyloglucan endotransglucosylase/hydrolase protein 9; Short=At-XTH9; Short=XTH-9; Flags: Precursor_x0001_gi|4262149|gb|AAD14449.1| putative xyloglucan endotransglycosylase [Arabidopsis thaliana]_x0001_gi|7270191|emb|CAB77806.1| putative xyloglucan e…	1e-146	0.0907	<0.01
UP12_3846	gi|15225510|ref|NP_182079.1| cytochrome P450 76C4 [Arabidopsis thaliana]_x0001_gi|5915834|sp|O64635.1|C76C4_ARATH RecName: Full=Cytochrome P450 76C4_x0001_gi|2979547|gb|AAC06156.1| putative cytochrome P450 [Arabidopsis thaliana]_x0001_gi|330255475|gb|AEC10569.1| cytochrome P450 76C4 [Arabidopsis thaliana]	1e-172	0.0893	<0.01
UP12_29724	gi|15237047|ref|NP_194460.1| G-type lectin S-receptor-like serine/threonine-protein kinase SD1-1 [Arabidopsis thaliana]_x0001_gi|75220124|sp|O81833.1|SD11_ARATH RecName: Full=G-type lectin S-receptor-like serine/threonine-protein kinase SD1-1; AltName: Full=S-domain-1 (SD1) receptor kinase 1; Short=SD1-1; Flags: Precursor_x0001_gi|3269291|emb|CAA19724.1| putative receptor protein kinase [Arabidop…	5e-13	0.0886	<0.01
UP12_23161	#N/A		0.0882	<0.01
UP12_10163	#N/A	2e-17	0.0876	<0.01
UP12_14299	gi|15237570|ref|NP_198930.1| Myosin heavy chain-related protein [Arabidopsis thaliana]_x0001_gi|9759160|dbj|BAB09716.1| unnamed protein product [Arabidopsis thaliana]_x0001_gi|332007262|gb|AED94645.1| Myosin heavy chain-related protein [Arabidopsis thaliana]	7e-18	0.0869	<0.01
UP12_1156	#N/A	4e-82	0.0858	<0.01
UP12_1389	gi|30681157|ref|NP_187623.2| uncharacterized protein [Arabidopsis thaliana]_x0001_gi|26450718|dbj|BAC42468.1| unknown protein [Arabidopsis thaliana]_x0001_gi|28372890|gb|AAO39927.1| At3g10120 [Arabidopsis thaliana]_x0001_gi|332641341|gb|AEE74862.1| uncharacterized protein AT3G10120 [Arabidopsis thaliana]	3e-31	0.0847	<0.01
UP12_10746	gi|334182352|ref|NP_172169.2| probable LRR receptor-like serine/threonine-protein kinase [Arabidopsis thaliana]_x0001_gi|264664524|sp|C0LGD7.2|Y1684_ARATH RecName: Full=Probable LRR receptor-like serine/threonine-protein kinase At1g06840; Flags: Precursor_x0001_gi|332189923|gb|AEE28044.1| probable LRR receptor-like serine/threonine-protein kinase [Arabidopsis thaliana]	1e-106	0.0842	<0.01
UP12_9785	gi|12597838|gb|AAG60148.1|AC074360_13 copper amine oxidase, putative [Arabidopsis thaliana]	3e-67	0.0834	<0.01
UP12_5093	gi|15236187|ref|NP_195202.1| SAUR-like auxin-responsive protein [Arabidopsis thaliana]_x0001_gi|3096945|emb|CAA18855.1| putative auxin-regulated protein [Arabidopsis thaliana]_x0001_gi|7270427|emb|CAB80193.1| putative auxin-regulated protein [Arabidopsis thaliana]_x0001_gi|21536599|gb|AAM60931.1| putative auxin-regulated protein [Arabidopsis thaliana]_x0001_gi|332661020|gb|AEE86420.1| SAUR-like a…	1e-44	0.0833	<0.01
UP12_20621	gi|15239830|ref|NP_196758.1| uncharacterized protein [Arabidopsis thaliana]_x0001_gi|7573364|emb|CAB87670.1| putative protein [Arabidopsis thaliana]_x0001_gi|17979323|gb|AAL49887.1| unknown protein [Arabidopsis thaliana]_x0001_gi|20465759|gb|AAM20368.1| unknown protein [Arabidopsis thaliana]_x0001_gi|21537392|gb|AAM61733.1| unknown [Arabidopsis thaliana]_x0001_gi|332004363|gb|AED91746.1| uncharac…	3e-23	0.0822	<0.01
UP12_19909	gi|18404633|ref|NP_565881.1| laccase-4 [Arabidopsis thaliana]_x0001_gi|75318640|sp|O80434.2|LAC4_ARATH RecName: Full=Laccase-4; AltName: Full=Benzenediol:oxygen oxidoreductase 4; AltName: Full=Diphenol oxidase 4; AltName: Full=Protein IRREGULAR XYLEM 12; AltName: Full=Urishiol oxidase 4; Flags: Precursor_x0001_gi|15450603|gb|AAK96573.1| At2g38080/T8P21 [Arabidopsis thaliana]_x0001_gi|17380634|gb|…	1e-106	0.0815	<0.01
UP12_3763	gi|15218535|ref|NP_177405.1| germin-like protein subfamily 3 member 1 [Arabidopsis thaliana]_x0001_gi|18202460|sp|P94040.1|GL31_ARATH RecName: Full=Germin-like protein subfamily 3 member 1; Short=At-GERM1; Short=AtGER1; Short=AtGLP1; Flags: Precursor_x0001_gi|12323768|gb|AAG51848.1|AC010926_11 germin-like protein; 70589-71215 [Arabidopsis thaliana]_x0001_gi|1755156|gb|AAB51567.1| germin-like prot…	1e-75	0.079	<0.01
UP12_7228	#N/A	4e-18	0.0786	<0.01
UP12_10487	gi|62320976|dbj|BAD94011.1| pectin methylesterase like protein [Arabidopsis thaliana]	4e-86	0.078	<0.01
UP12_21237	#N/A	4e-72	0.0774	<0.01
UP12_27395	#N/A	9e-09	0.0766	<0.01
UP12_18957	gi|15235229|ref|NP_192118.1| uncharacterized protein [Arabidopsis thaliana]_x0001_gi|2104533|gb|AAC78701.1| hypothetical protein [Arabidopsis thaliana]_x0001_gi|2104551|gb|AAB57800.1| AGAA.5 [Arabidopsis thaliana]_x0001_gi|7268593|emb|CAB80702.1| hypothetical protein [Arabidopsis thaliana]_x0001_gi|26449680|dbj|BAC41964.1| unknown protein [Arabidopsis thaliana]_x0001_gi|28950727|gb|AAO63287.1| At…	6e-48	0.0757	<0.01
UP12_15113	gi|18424986|ref|NP_569019.1| probable xyloglucan endotransglucosylase/hydrolase protein 6 [Arabidopsis thaliana]_x0001_gi|38605343|sp|Q8LF99.2|XTH6_ARATH RecName: Full=Probable xyloglucan endotransglucosylase/hydrolase protein 6; Short=At-XTH6; Short=XTH-6; Flags: Precursor_x0001_gi|15982913|gb|AAL09803.1| AT5g65730/MPA24_8 [Arabidopsis thaliana]_x0001_gi|20334766|gb|AAM16244.1| AT5g65730/MPA24_8…	1e-145	0.0751	<0.01
UP12_555	gi|110740049|dbj|BAF01928.1| nucleoid DNA-binding protein cnd41 - like protein [Arabidopsis thaliana]	4e-53	0.075	<0.01
UP12_16235	gi|27462651|gb|AAO15532.1|AF458083_1 cellulose synthase [Arabidopsis thaliana]	8e-44	0.0728	<0.01
UP12_26037	gi|79329098|ref|NP_001031975.1| beta glucosidase 42 [Arabidopsis thaliana]_x0001_gi|332006740|gb|AED94123.1| beta glucosidase 42 [Arabidopsis thaliana]	7e-35	0.0712	<0.01
UP12_10400	gi|24417458|gb|AAN60339.1| unknown [Arabidopsis thaliana]	9e-70	0.0687	<0.01
UP12_18324	gi|30694433|ref|NP_199216.2| cellulose synthase A catalytic subunit 4 [UDP-forming] [Arabidopsis thaliana]_x0001_gi|73917712|sp|Q84JA6.1|CESA4_ARATH RecName: Full=Cellulose synthase A catalytic subunit 4 [UDP-forming]; Short=AtCesA4; AltName: Full=Protein IRREGULAR XYLEM 5; Short=AtIRX5_x0001_gi|28973611|gb|AAO64130.1| putative cellulose synthase catalytic subunit [Arabidopsis thaliana]_x0001_gi|…	1e-103	0.0685	<0.01
[truncated: 57 more rows]

## Sheet: Root
Table S3 Genes that show genotypic-specific regulation by drought. In red are up-regulated genes and in green down-regulated genes. FC=fold change.
[truncated: 1,033 more rows]
