# Supplementary material for: Natural variation and gene regulatory basis for the responses of asparagus beans to soil drought
Source: Front Plant Sci. 2015 Oct 27;6:891. doi: 10.3389/fpls.2015.00891 (PMC4621818; doi:10.3389/fpls.2015.00891)
Supplement: Table S5 — List of the GO terms enriched for drought-responsive genes in different tissues of B47 and B128. Lf, leaf; Rt, root. [file Table5.XLSX]

## Sheet: B128Lf up-regulated
Table S5. List of the GO terms enriched for drought-responsive genes in different tissues of B47 and B128. Lf: leaf; Rt: root.
	GO Term	Description	P-value	FDR q-value	Enrichment	Genes
	GO:1901700	response to oxygen-containing compound	1.1e-08	4.13e-05	2.04	[DI21 - drought-induced 21 protein, AT2G32190 - hypothetical protein, AT4G33905 - peroxisomal membrane protein mpv17/pmp22, ABF2 - abscisic acid responsive elements-binding factor 2, DRIP1 - e3 ubiquitin protein ligase drip1, Hsp70b - heat shock protein 70b, SIP1 - putative galactinol--sucrose galactosyltransferase 5, HSP70T-2 - heat-shock protein 70t-2, BBX32 - b-box 32 protein, AT3G01830 - puta…
	GO:0001101	response to acid chemical	1.5e-08	2.81e-05	2.46	[DI21 - drought-induced 21 protein, XF1 - probable squalene epoxidase 1, ABI1 - protein phosphatase 2c 56, AT4G33905 - peroxisomal membrane protein mpv17/pmp22, AT1G73480 - alpha/beta-hydrolases superfamily protein, ABF2 - abscisic acid responsive elements-binding factor 2, PLDALPHA1 - phospholipase d alpha 1, DRIP1 - e3 ubiquitin protein ligase drip1, SIP1 - putative galactinol--sucrose galactos…
	GO:0009628	response to abiotic stimulus	5.74e-08	7.15e-05	1.73	[DI21 - drought-induced 21 protein, AT3G21090 - abc transporter g family member 15, HMGB2 - high mobility group b2 protein, GSTF9 - glutathione s-transferase phi 9, ICE1 - transcription factor ice1, ABF2 - abscisic acid responsive elements-binding factor 2, DRIP1 - e3 ubiquitin protein ligase drip1, Hsp70b - heat shock protein 70b, SIP1 - putative galactinol--sucrose galactosyltransferase 5, HSP7…
	GO:0009414	response to water deprivation	9.69e-08	9.06e-05	3.46	[XF1 - probable squalene epoxidase 1, ZF2 - zinc-finger protein 2, DI21 - drought-induced 21 protein, NCED5 - 9-cis-epoxycarotenoid dioxygenase, ABI1 - protein phosphatase 2c 56, AT1G73480 - alpha/beta-hydrolases superfamily protein, LEA4-5 - late embryogenesis abundant protein 4-5, XDH1 - xanthine dehydrogenase 1, ABF2 - abscisic acid responsive elements-binding factor 2, DRIP1 - e3 ubiquitin pr…
	GO:0009415	response to water	1.07e-07	8.02e-05	3.44	[XF1 - probable squalene epoxidase 1, ZF2 - zinc-finger protein 2, DI21 - drought-induced 21 protein, NCED5 - 9-cis-epoxycarotenoid dioxygenase, ABI1 - protein phosphatase 2c 56, AT1G73480 - alpha/beta-hydrolases superfamily protein, LEA4-5 - late embryogenesis abundant protein 4-5, XDH1 - xanthine dehydrogenase 1, ABF2 - abscisic acid responsive elements-binding factor 2, SIP1 - putative galacti…
	GO:0009737	response to abscisic acid	1.41e-07	8.82e-05	3.2	[DI21 - drought-induced 21 protein, ABI1 - protein phosphatase 2c 56, AT1G73480 - alpha/beta-hydrolases superfamily protein, ABF2 - abscisic acid responsive elements-binding factor 2, PLDALPHA1 - phospholipase d alpha 1, SIP1 - putative galactinol--sucrose galactosyltransferase 5, ERD7 - senescence/dehydration related protein, TSPO - tryptophan-rich sensory protein-like protein, HB-7 - homeobox-l…
Biological Process	GO:0042221	response to chemical	1.53e-07	8.18e-05	1.69	[DI21 - drought-induced 21 protein, HMGB2 - high mobility group b2 protein, AT2G32190 - hypothetical protein, GSTF9 - glutathione s-transferase phi 9, ICE1 - transcription factor ice1, AT4G33905 - peroxisomal membrane protein mpv17/pmp22, ABF2 - abscisic acid responsive elements-binding factor 2, DRIP1 - e3 ubiquitin protein ligase drip1, Hsp70b - heat shock protein 70b, SIP1 - putative galactino…
	GO:0097305	response to alcohol	4.51e-07	0.000211	2.94	[DI21 - drought-induced 21 protein, ABI1 - protein phosphatase 2c 56, AT1G73480 - alpha/beta-hydrolases superfamily protein, ABF2 - abscisic acid responsive elements-binding factor 2, PLDALPHA1 - phospholipase d alpha 1, SIP1 - putative galactinol--sucrose galactosyltransferase 5, ERD7 - senescence/dehydration related protein, TSPO - tryptophan-rich sensory protein-like protein, HB-7 - homeobox-l…
	GO:0033993	response to lipid	6.7e-07	0.000278	2.81	[DI21 - drought-induced 21 protein, ABI1 - protein phosphatase 2c 56, AT1G73480 - alpha/beta-hydrolases superfamily protein, PLDALPHA1 - phospholipase d alpha 1, ABF2 - abscisic acid responsive elements-binding factor 2, SIP1 - putative galactinol--sucrose galactosyltransferase 5, ERD7 - senescence/dehydration related protein, TSPO - tryptophan-rich sensory protein-like protein, HB-7 - homeobox-l…
	GO:0009725	response to hormone	1.61e-06	0.000602	2.14	[DI21 - drought-induced 21 protein, ABI1 - protein phosphatase 2c 56, AT4G33905 - peroxisomal membrane protein mpv17/pmp22, AT1G73480 - alpha/beta-hydrolases superfamily protein, ASP3 - aspartate aminotransferase 3, ABF2 - abscisic acid responsive elements-binding factor 2, PLDALPHA1 - phospholipase d alpha 1, SIP1 - putative galactinol--sucrose galactosyltransferase 5, CYP81D8 - cytochrome p450,…
	GO:0009719	response to endogenous stimulus	2.34e-06	0.000797	1.99	[DI21 - drought-induced 21 protein, AT2G32190 - hypothetical protein, AT4G33905 - peroxisomal membrane protein mpv17/pmp22, ABF2 - abscisic acid responsive elements-binding factor 2, SIP1 - putative galactinol--sucrose galactosyltransferase 5, CYP81D8 - cytochrome p450, family 81, subfamily d, polypeptide 8, BBX32 - b-box 32 protein, EBF1 - ein3-binding f-box protein 1, E12A11 - protein mother of…
	GO:0050896	response to stimulus	2.47e-06	0.00077	1.41	[AT2G32190 - hypothetical protein, Hsp70b - heat shock protein 70b, HSP70T-2 - heat-shock protein 70t-2, CYP81D8 - cytochrome p450, family 81, subfamily d, polypeptide 8, HYH - transcription factor hy5-like protein, UPP - uracil phosphoribosyltransferase, AT1G53280 - dj1-like protein b, AT5G44080 - basic leucine zipper transcription factor, HB-12 - homeobox-leucine zipper protein athb-12, AT1G329…
	GO:0080167	response to karrikin	2.59e-06	0.000746	5.16	[ATBFRUCT1 - beta-fructofuranosidase, insoluble isoenzyme cwinv1, GPAT1 - sn-glycerol-3-phosphate 2-o-acyltransferase, AT3G21090 - abc transporter g family member 15, AT1G70420 - hypothetical protein, SIP2 - putative galactinol--sucrose galactosyltransferase 2, AT1G17200 - hypothetical protein, AT3G14880 - hypothetical protein, AT1G70000 - myb-like transcription factor, AT1G80530 - major facilita…
	GO:0010035	response to inorganic substance	3.84e-06	0.00103	1.97	[DI21 - drought-induced 21 protein, XF1 - probable squalene epoxidase 1, HMGB2 - high mobility group b2 protein, ABI1 - protein phosphatase 2c 56, GSTF9 - glutathione s-transferase phi 9, PKP-BETA1 - plastidial pyruvate kinase 2, AT1G73480 - alpha/beta-hydrolases superfamily protein, PLDALPHA1 - phospholipase d alpha 1, ABF2 - abscisic acid responsive elements-binding factor 2, DRIP1 - e3 ubiquit…
	GO:0006950	response to stress	6.07e-05	0.0151	1.47	[DI21 - drought-induced 21 protein, HMGB2 - high mobility group b2 protein, GSTF9 - glutathione s-transferase phi 9, ICE1 - transcription factor ice1, ABF2 - abscisic acid responsive elements-binding factor 2, DRIP1 - e3 ubiquitin protein ligase drip1, Hsp70b - heat shock protein 70b, SIP1 - putative galactinol--sucrose galactosyltransferase 5, HSP70T-2 - heat-shock protein 70t-2, CYP81D8 - cytoc…
	GO:0042538	hyperosmotic salinity response	6.62e-05	0.0155	4.09	[ZF2 - zinc-finger protein 2, DELTA-OAT - ornithine-delta-aminotransferase, HB-7 - homeobox-leucine zipper protein athb-7, ABI1 - protein phosphatase 2c 56, AT3G20300 - hypothetical protein, AT1G73480 - alpha/beta-hydrolases superfamily protein, CNI1 - e3 ubiquitin-protein ligase atl31, P5CS1 - delta1-pyrroline-5-carboxylate synthase 1, PP2CA - protein phosphatase 2c 37, P5CS2 - delta 1-pyrroline…
Molecular Function	GO:0016491	oxidoreductase activity	9.58e-05	0.188	2.01	[XF1 - probable squalene epoxidase 1, GSTF9 - glutathione s-transferase phi 9, AT4G20930 - probable 3-hydroxyisobutyrate dehydrogenase, AT1G32710 - putative cytochrome c oxidase subunit 6b-like, NCED9 - 9-cis-epoxycarotenoid dioxygenase, P5CS1 - delta1-pyrroline-5-carboxylate synthase 1, FAD2 - omega-6 fatty acid desaturase, AT3G07690 - 6-phosphogluconate dehydrogenase-like protein, IM - alternat…

## Sheet: B128Lf down-regulated
	128L dn
	GO Term	Description	P-value	FDR q-value	Enrichment	Genes
	GO:0030001	metal ion transport	2.48e-06	0.00927	2.69	[RPT2 - root phototropism protein 2, ECA2 - calcium-transporting atpase 2, BRH1 - brassinosteroid-responsive ring-h2, PIP1C - aquaporin pip1-3, NUC - zinc finger protein nutcracker, PSAO - photosystem i subunit o, PSBO2 - oxygen-evolving enhancer protein 1-2, GER1 - germin-like protein subfamily 3 member 1, PSAK - photosystem i reaction center subunit psak, PIP1;4 - plasma membrane intrinsic prot…
	GO:0070838	divalent metal ion transport	2.82e-06	0.00528	3.53	[LHCB6 - light harvesting complex photosystem ii subunit 6, RPT2 - root phototropism protein 2, ACA10 - calcium-transporting atpase 10, ECA2 - calcium-transporting atpase 2, LHCA4 - chlorophyll a-b binding protein 4, AT2G46690 - saur-like auxin-responsive protein, BRH1 - brassinosteroid-responsive ring-h2, PSAO - photosystem i subunit o, TEM1 - ap2/erf and b3 domain-containing transcription repre…
	GO:0072511	divalent inorganic cation transport	3.19e-06	0.00397	3.5	[LHCB6 - light harvesting complex photosystem ii subunit 6, RPT2 - root phototropism protein 2, ACA10 - calcium-transporting atpase 10, ECA2 - calcium-transporting atpase 2, LHCA4 - chlorophyll a-b binding protein 4, AT2G46690 - saur-like auxin-responsive protein, BRH1 - brassinosteroid-responsive ring-h2, PSAO - photosystem i subunit o, TEM1 - ap2/erf and b3 domain-containing transcription repre…
	GO:0006873	cellular ion homeostasis	5.09e-06	0.00476	3.92	[SVL2 - putative glycerophosphoryl diester phosphodiesterase 3, ACA10 - calcium-transporting atpase 10, LHCA4 - chlorophyll a-b binding protein 4, BRH1 - brassinosteroid-responsive ring-h2, PSAO - photosystem i subunit o, TEM1 - ap2/erf and b3 domain-containing transcription repressor tem1, PSBO2 - oxygen-evolving enhancer protein 1-2, GER1 - germin-like protein subfamily 3 member 1, NRAMP3 - met…
	GO:0055082	cellular chemical homeostasis	5.86e-06	0.00438	3.88	[SVL2 - putative glycerophosphoryl diester phosphodiesterase 3, ACA10 - calcium-transporting atpase 10, LHCA4 - chlorophyll a-b binding protein 4, BRH1 - brassinosteroid-responsive ring-h2, PSAO - photosystem i subunit o, TEM1 - ap2/erf and b3 domain-containing transcription repressor tem1, PSBO2 - oxygen-evolving enhancer protein 1-2, GER1 - germin-like protein subfamily 3 member 1, NRAMP3 - met…
Biological Process	GO:0050896	response to stimulus	7.52e-06	0.00469	1.35	[APT1 - adenine phosphoribosyl transferase 1, CP1 - ca2+-binding protein 1, XTH6 - probable xyloglucan endotransglucosylase/hydrolase protein 6, CKX5 - cytokinin dehydrogenase 5, CYP81D8 - cytochrome p450, family 81, subfamily d, polypeptide 8, AT3G02800 - atypical dual-specificity phosphatase, AT1G61100 - tir class disease resistance protein, AOC3 - allene oxide cyclase 3, AT3G28040 - probably i…
	GO:0030003	cellular cation homeostasis	1.59e-05	0.00852	3.78	[ACA10 - calcium-transporting atpase 10, LHCA4 - chlorophyll a-b binding protein 4, BRH1 - brassinosteroid-responsive ring-h2, PSAO - photosystem i subunit o, TEM1 - ap2/erf and b3 domain-containing transcription repressor tem1, PSBO2 - oxygen-evolving enhancer protein 1-2, GER1 - germin-like protein subfamily 3 member 1, NRAMP3 - metal transporter nramp3, PSAK - photosystem i reaction center sub…
	GO:0048878	chemical homeostasis	2.53e-05	0.0118	3.02	[SVL2 - putative glycerophosphoryl diester phosphodiesterase 3, ACA10 - calcium-transporting atpase 10, LHCA4 - chlorophyll a-b binding protein 4, BRH1 - brassinosteroid-responsive ring-h2, PSAO - photosystem i subunit o, CRT1a - calreticulin-1, TEM1 - ap2/erf and b3 domain-containing transcription repressor tem1, PSBO2 - oxygen-evolving enhancer protein 1-2, BR6OX1 - brassinosteroid-6-oxidase 1,…
	GO:0019725	cellular homeostasis	2.73e-05	0.0114	3.42	[SVL2 - putative glycerophosphoryl diester phosphodiesterase 3, ACA10 - calcium-transporting atpase 10, LHCA4 - chlorophyll a-b binding protein 4, BRH1 - brassinosteroid-responsive ring-h2, PSAO - photosystem i subunit o, TEM1 - ap2/erf and b3 domain-containing transcription repressor tem1, PSBO2 - oxygen-evolving enhancer protein 1-2, GER1 - germin-like protein subfamily 3 member 1, NRAMP3 - met…
	GO:0055080	cation homeostasis	6e-05	0.0225	3.21	[ACA10 - calcium-transporting atpase 10, LHCA4 - chlorophyll a-b binding protein 4, BRH1 - brassinosteroid-responsive ring-h2, PSAO - photosystem i subunit o, CRT1a - calreticulin-1, TEM1 - ap2/erf and b3 domain-containing transcription repressor tem1, PSBO2 - oxygen-evolving enhancer protein 1-2, GER1 - germin-like protein subfamily 3 member 1, NRAMP3 - metal transporter nramp3, PSAK - photosyst…
	GO:0050801	ion homeostasis	6.15e-05	0.0209	3.06	[SVL2 - putative glycerophosphoryl diester phosphodiesterase 3, ACA10 - calcium-transporting atpase 10, LHCA4 - chlorophyll a-b binding protein 4, BRH1 - brassinosteroid-responsive ring-h2, PSAO - photosystem i subunit o, CRT1a - calreticulin-1, TEM1 - ap2/erf and b3 domain-containing transcription repressor tem1, PSBO2 - oxygen-evolving enhancer protein 1-2, GER1 - germin-like protein subfamily …
Cellular Component	GO:0005576	extracellular region	3.43e-08	1.85e-05	1.99	[AT1G06840 - probable lrr receptor-like serine/threonine-protein kinase, AT3G22060 - receptor-like protein kinase-related family protein, AT1G09750 - aspartyl protease-like protein, XTH6 - probable xyloglucan endotransglucosylase/hydrolase protein 6, CKX5 - cytokinin dehydrogenase 5, CYP81D8 - cytochrome p450, family 81, subfamily d, polypeptide 8, GUS3 - glucuronidase 3, GER1 - germin-like prote…
	GO:0030076	light-harvesting complex	1.14e-06	0.000308	10.97	[CAB1 - chlorophyll a-b binding protein 1, LHB1B1 - light-harvesting chlorophyll protein complex ii subunit b1, LHCA4 - chlorophyll a-b binding protein 4, LHB1B2 - photosystem ii light harvesting complex protein b1b2, LHCA1 - light-harvesting complex i chlorophyll a/b binding protein 1, LHCB5 - chlorophyll a-b binding protein cp26, LHCB3 - light-harvesting chlorophyll b-binding protein 3]
	GO:0016168	chlorophyll binding	9.51e-08	0.000186	11.76	[CAB1 - chlorophyll a-b binding protein 1, LHCB6 - light harvesting complex photosystem ii subunit 6, LHB1B1 - light-harvesting chlorophyll protein complex ii subunit b1, LHCA4 - chlorophyll a-b binding protein 4, LHCA1 - light-harvesting complex i chlorophyll a/b binding protein 1, LHB1B2 - photosystem ii light harvesting complex protein b1b2, LHCB4.2 - light harvesting complex photosystem ii in…
	GO:0008194	UDP-glycosyltransferase activity	2.2e-07	0.000215	4.39	[AT5G15050 - core-2/i-branching beta-1,6-n-acetylglucosaminyltransferase family protein, UF3GT - udp-glucose:flavonoid 3-o-glucosyltransferase, AT2G31790 - udp-glycosyltransferase 74c1, SUS4 - sucrose synthase 4, GUT1 - exostosin family protein, UGT73B3 - udp-glucosyl transferase 73b3, UGT73C2 - udp-glucosyl transferase 73c2, UGT88A1 - udp-glucosyl transferase 88a1, AT3G02100 - udp-glycosyltransf…
Molecular Function	GO:0019825	oxygen binding	2.22e-06	0.00145	4.78	[CYP82C3 - cytochrome p450, family 82, subfamily c, polypeptide 3, CYP710A1 - cytochrome p450 710a1, CYP71A26 - cytochrome p450 71a26, CYP708A1 - cytochrome p450, family 708, subfamily a, polypeptide 1, CYP81D8 - cytochrome p450, family 81, subfamily d, polypeptide 8, HB1 - non-symbiotic hemoglobin 1, BR6OX2 - brassinosteroid-6-oxidase 2, CYP83B1 - cytochrome p450 83b1, BR6OX1 - brassinosteroid-6…
	GO:0046906	tetrapyrrole binding	2.78e-06	0.00136	8.18	[CAB1 - chlorophyll a-b binding protein 1, LHCB6 - light harvesting complex photosystem ii subunit 6, LHB1B1 - light-harvesting chlorophyll protein complex ii subunit b1, LHCA4 - chlorophyll a-b binding protein 4, LHB1B2 - photosystem ii light harvesting complex protein b1b2, LHCA1 - light-harvesting complex i chlorophyll a/b binding protein 1, LHCB4.2 - light harvesting complex photosystem ii in…
	GO:0016758	transferase activity, transferring hexosyl groups	3.96e-06	0.00155	3.31	[XTH9 - xyloglucan endotransglucosylase/hydrolase 9, CSLB04 - cellulose synthase-like protein b4, AT5G15050 - core-2/i-branching beta-1,6-n-acetylglucosaminyltransferase family protein, SUS4 - sucrose synthase 4, GUT1 - exostosin family protein, UGT73C2 - udp-glucosyl transferase 73c2, UGT73B3 - udp-glucosyl transferase 73b3, UGT88A1 - udp-glucosyl transferase 88a1, IRX3 - cellulose synthase a ca…
	GO:0080044	quercetin 7-O-glucosyltransferase activity	1.56e-05	0.00508	18.81	[UGT88A1 - udp-glucosyl transferase 88a1, UGT73B2 - udp-glucosyltransferase 73b2, UGT73B4 - udp-glycosyltransferase 73b4, UGT74F1 - udp-glycosyltransferase 74 f1]
	GO:0046527	glucosyltransferase activity	5.14e-05	0.0144	4.17	[UGT73B3 - udp-glucosyl transferase 73b3, UGT88A1 - udp-glucosyl transferase 88a1, UGT73B2 - udp-glucosyltransferase 73b2, IRX3 - cellulose synthase a catalytic subunit 7 [udp-forming], CSLB04 - cellulose synthase-like protein b4, SUS6 - sucrose synthase 6, SUS4 - sucrose synthase 4, UGT73B4 - udp-glycosyltransferase 73b4, CESA4 - cellulose synthase a catalytic subunit 4 [udp-forming], UGT85A1 - …
	GO:0016757	transferase activity, transferring glycosyl groups	8.9e-05	0.0218	2.34	[APT1 - adenine phosphoribosyl transferase 1, XTH9 - xyloglucan endotransglucosylase/hydrolase 9, AT2G31790 - udp-glycosyltransferase 74c1, UF3GT - udp-glucose:flavonoid 3-o-glucosyltransferase, CSLB04 - cellulose synthase-like protein b4, AT5G15050 - core-2/i-branching beta-1,6-n-acetylglucosaminyltransferase family protein, SUS4 - sucrose synthase 4, GUT1 - exostosin family protein, UGT73C2 - u…

## Sheet: B128Rt up-regulated
	Process
	GO Term	Description	P-value	FDR q-value	Enrichment	Genes
	GO:0010035	response to inorganic substance	5.04e-08	0.000189	2.65	[IAA16 - auxin-responsive protein iaa16, DI21 - drought-induced 21 protein, CAX3 - vacuolar cation/proton exchanger 3, ABI1 - protein phosphatase 2c 56, AT5G06530 - abc transporter g family member 22, AT1G73480 - alpha/beta-hydrolases superfamily protein, AT5G26220 - chac-like family protein, DRIP1 - e3 ubiquitin protein ligase drip1, SIP1 - putative galactinol--sucrose galactosyltransferase 5, A…
	GO:0009737	response to abscisic acid	1.22e-07	0.000227	4.19	[DI21 - drought-induced 21 protein, ABI1 - protein phosphatase 2c 56, AT1G73480 - alpha/beta-hydrolases superfamily protein, SRG1 - fe(ii)/ascorbate oxidase family protein srg1, FAC1 - amp deaminase, SIP1 - putative galactinol--sucrose galactosyltransferase 5, ALDH7B4 - aldehyde dehydrogenase 7b4, TSPO - tryptophan-rich sensory protein-like protein, GASA1 - ga-responsive gast1 protein-like protei…
	GO:1901700	response to oxygen-containing compound	1.34e-07	0.000167	2.32	[DI21 - drought-induced 21 protein, ABI1 - protein phosphatase 2c 56, AT5G06530 - abc transporter g family member 22, AT1G73480 - alpha/beta-hydrolases superfamily protein, FAC1 - amp deaminase, DRIP1 - e3 ubiquitin protein ligase drip1, SIP1 - putative galactinol--sucrose galactosyltransferase 5, AT2G20560 - dnaj heat shock family protein, GSTU19 - glutathione s-transferase tau 19, BAM1 - beta-a…
	GO:0097305	response to alcohol	8.07e-07	0.000755	3.71	[DI21 - drought-induced 21 protein, ABI1 - protein phosphatase 2c 56, AT1G73480 - alpha/beta-hydrolases superfamily protein, SRG1 - fe(ii)/ascorbate oxidase family protein srg1, FAC1 - amp deaminase, SIP1 - putative galactinol--sucrose galactosyltransferase 5, ALDH7B4 - aldehyde dehydrogenase 7b4, TSPO - tryptophan-rich sensory protein-like protein, GASA1 - ga-responsive gast1 protein-like protei…
	GO:0042221	response to chemical	1.3e-06	0.000975	1.87	[DI21 - drought-induced 21 protein, IAA16 - auxin-responsive protein iaa16, AT5G26220 - chac-like family protein, SIP1 - putative galactinol--sucrose galactosyltransferase 5, DRIP1 - e3 ubiquitin protein ligase drip1, AT5G27470 - seryl-trna synthetase / serine--trna ligase, GSTU19 - glutathione s-transferase tau 19, AT4G37470 - hydrolase, alpha/beta fold family protein, AT4G38840 - saur-like auxi…
	GO:0009414	response to water deprivation	1.5e-06	0.000933	4.14	[DI21 - drought-induced 21 protein, ABI1 - protein phosphatase 2c 56, AT5G06530 - abc transporter g family member 22, AT1G73480 - alpha/beta-hydrolases superfamily protein, LEA4-5 - late embryogenesis abundant protein 4-5, SIP1 - putative galactinol--sucrose galactosyltransferase 5, DRIP1 - e3 ubiquitin protein ligase drip1, BAM1 - beta-amylase 1, ALDH7B4 - aldehyde dehydrogenase 7b4, GSTU19 - gl…
Biological Process	GO:0009415	response to water	1.6e-06	0.000857	4.12	[DI21 - drought-induced 21 protein, ABI1 - protein phosphatase 2c 56, AT5G06530 - abc transporter g family member 22, AT1G73480 - alpha/beta-hydrolases superfamily protein, LEA4-5 - late embryogenesis abundant protein 4-5, DRIP1 - e3 ubiquitin protein ligase drip1, SIP1 - putative galactinol--sucrose galactosyltransferase 5, BAM1 - beta-amylase 1, ALDH7B4 - aldehyde dehydrogenase 7b4, GSTU19 - gl…
	GO:0033993	response to lipid	2.67e-06	0.00125	3.43	[DI21 - drought-induced 21 protein, ABI1 - protein phosphatase 2c 56, AT1G73480 - alpha/beta-hydrolases superfamily protein, SRG1 - fe(ii)/ascorbate oxidase family protein srg1, FAC1 - amp deaminase, SIP1 - putative galactinol--sucrose galactosyltransferase 5, ALDH7B4 - aldehyde dehydrogenase 7b4, TSPO - tryptophan-rich sensory protein-like protein, GASA1 - ga-responsive gast1 protein-like protei…
	GO:0001101	response to acid chemical	3.08e-06	0.00128	2.65	[DI21 - drought-induced 21 protein, ABI1 - protein phosphatase 2c 56, AT5G06530 - abc transporter g family member 22, AT1G73480 - alpha/beta-hydrolases superfamily protein, FAC1 - amp deaminase, SIP1 - putative galactinol--sucrose galactosyltransferase 5, DRIP1 - e3 ubiquitin protein ligase drip1, BAM1 - beta-amylase 1, GSTU19 - glutathione s-transferase tau 19, TSPO - tryptophan-rich sensory pro…
	GO:0006979	response to oxidative stress	3.09e-06	0.00116	3.54	[AT1G71000 - chaperone dnaj-domain containing protein, ABI1 - protein phosphatase 2c 56, SIP2 - putative galactinol--sucrose galactosyltransferase 2, AT5G07340 - calnexin2, AT1G54050 - ciii heat shock protein 17.4, AT5G07330 - hypothetical protein, SIP1 - putative galactinol--sucrose galactosyltransferase 5, AT2G20560 - dnaj heat shock family protein, ALDH7B4 - aldehyde dehydrogenase 7b4, GSTU19 …
	GO:0009628	response to abiotic stimulus	5.12e-06	0.00174	1.84	[IAA16 - auxin-responsive protein iaa16, DI21 - drought-induced 21 protein, SIP1 - putative galactinol--sucrose galactosyltransferase 5, DRIP1 - e3 ubiquitin protein ligase drip1, AT5G27470 - seryl-trna synthetase / serine--trna ligase, GSTU19 - glutathione s-transferase tau 19, AT4G37470 - hydrolase, alpha/beta fold family protein, AT4G38840 - saur-like auxin-responsive protein, HB-12 - homeobox…
	GO:0009830	cell wall modification involved in abscission	3.22e-05	0.01	37.05	[PYD4 - pyrimidine 4, SRG1 - fe(ii)/ascorbate oxidase family protein srg1, AT1G52690 - late embryogenesis abundant protein (lea) family protein]
	GO:0044277	cell wall disassembly	3.22e-05	0.00926	37.05	[PYD4 - pyrimidine 4, AT1G52690 - late embryogenesis abundant protein (lea) family protein, SRG1 - fe(ii)/ascorbate oxidase family protein srg1]
	GO:0000302	response to reactive oxygen species	5.31e-05	0.0142	3.67	[ABI1 - protein phosphatase 2c 56, AT1G71000 - chaperone dnaj-domain containing protein, AT5G07340 - calnexin2, AT1G54050 - ciii heat shock protein 17.4, AT5G07330 - hypothetical protein, AT2G20560 - dnaj heat shock family protein, ALDH7B4 - aldehyde dehydrogenase 7b4, AT1G53540 - hsp20-like chaperone, HSP21 - heat shock protein 21, AT1G52560 - heat shock protein 26.5, PDR12 - abc transporter g f…
	GO:0042542	response to hydrogen peroxide	7.4e-05	0.0184	4.49	[AT1G71000 - chaperone dnaj-domain containing protein, HSP21 - heat shock protein 21, AT5G07340 - calnexin2, AT1G54050 - ciii heat shock protein 17.4, AT5G07330 - hypothetical protein, AT1G52560 - heat shock protein 26.5, AT1G44414 - hypothetical protein, ATHSP22.0 - heat shock protein 22, AT2G20560 - dnaj heat shock family protein, AT1G53540 - hsp20-like chaperone]
Molecular Function	GO:0022857	transmembrane transporter activity	9.27e-05	0.182	2.58	[EMB2289 - preprotein translocase subunit scy2, CAX3 - vacuolar cation/proton exchanger 3, AT5G06530 - abc transporter g family member 22, AT2G39060 - bidirectional sugar transporter sweet9, AAP7 - putative amino acid permease 7, AT5G50790 - bidirectional sugar transporter sweet10, ATOEP16-2 - mitochondrial import inner membrane translocase subunit tim17/tim22/tim23 family protein, INT2 - putativ…

## Sheet: B128Rt down-regulated
	GO Term	Description	P-value	FDR q-value	Enrichment	Genes
	GO:1901698	response to nitrogen compound	1.52e-19	5.68e-16	4.16	[PUB22 - e3 ubiquitin-protein ligase pub22, BOR1 - boron transporter 1, AT5G50760 - saur-like auxin-responsive protein, FRU - fer-like iron deficiency-induced transcription factor, LOX3 - lipoxygenase 3, ALDH2C4 - aldehyde dehydrogenase 2c4, GLP5 - germin-like protein 5, NAS1 - nicotianamine synthase 1, AT3G46620 - c3h4 type zinc finger protein, WRKY70 - wrky transcription factor 70, CRK25 - cyst…
	GO:0010200	response to chitin	2.83e-12	5.29e-09	3.96	[PUB22 - e3 ubiquitin-protein ligase pub22, HSPRO2 - hs1 pro-1 2-like protein, LOX3 - lipoxygenase 3, AT1G18740 - hypothetical protein, WRKY22 - wrky transcription factor 22, WRKY11 - putative wrky transcription factor 11, AT3G46620 - c3h4 type zinc finger protein, SRC2 - hypothetical protein, EFE - 1-aminocyclopropane-1-carboxylate oxidase, WRKY70 - wrky transcription factor 70, CCR4 - serine/th…
	GO:0009605	response to external stimulus	3.89e-12	4.85e-09	2.04	[BOR1 - boron transporter 1, AT3G22060 - receptor-like protein kinase-related family protein, NAC042 - nac domain-containing protein 42, FMO1 - flavin-dependent monooxygenase 1, GSTU19 - glutathione s-transferase tau 19, LOX3 - lipoxygenase 3, TLP1 - thaumatin-like protein 1, ALDH2C4 - aldehyde dehydrogenase 2c4, GLP5 - germin-like protein 5, BAP2 - bon1-associated protein 2, AT4G24380 - hypothet…
	GO:0010243	response to organonitrogen compound	1.31e-11	1.22e-08	3.76	[PUB22 - e3 ubiquitin-protein ligase pub22, HSPRO2 - hs1 pro-1 2-like protein, LOX3 - lipoxygenase 3, AT1G18740 - hypothetical protein, WRKY22 - wrky transcription factor 22, WRKY11 - putative wrky transcription factor 11, AT3G46620 - c3h4 type zinc finger protein, SRC2 - hypothetical protein, EFE - 1-aminocyclopropane-1-carboxylate oxidase, WRKY70 - wrky transcription factor 70, CCR4 - serine/th…
	GO:1901700	response to oxygen-containing compound	4.38e-10	3.28e-07	1.94	[AT4G21870 - heat shock protein class v 15.4, PUB22 - e3 ubiquitin-protein ligase pub22, AT3G02360 - 6-phosphogluconate dehydrogenase, decarboxylating 3, TT5 - chalcone--flavonone isomerase 1, UXS5 - udp-xyl synthase 5, BOR1 - boron transporter 1, MYB45 - myb domain protein 45, AT3G22060 - receptor-like protein kinase-related family protein, AT5G50760 - saur-like auxin-responsive protein, FRU - f…
	GO:0015698	inorganic anion transport	1.81e-09	1.13e-06	4.31	[ACA2 - calcium-transporting atpase 2, AT4G30170 - peroxidase 45, RCI3 - peroxidase 3, TIP2;2 - tonoplast intrinsic protein 2;2, BOR1 - boron transporter 1, SYP121 - syntaxin-121, WR3 - high-affinity nitrate transporter 3.1, AT5G50760 - saur-like auxin-responsive protein, SPX1 - spx domain-containing protein 1, NRT1.7 - nitrate transporter 1.7, AT1G02360 - putative chitinase, GLP5 - germin-like p…
	GO:1900674	olefin biosynthetic process	2.1e-09	1.12e-06	6.18	[CCR4 - serine/threonine-protein kinase-like protein ccr4, AT3G44260 - putative ccr4-associated factor 1, AT5G22250 - ccr4-associated factor 1b, DIC2 - dicarboxylate carrier 2, AT1G11050 - protein kinase superfamily protein, LOX3 - lipoxygenase 3, SZF1 - salt-inducible zinc finger 1, BAP2 - bon1-associated protein 2, PBP1 - pinoid-binding protein 1, AT4G24380 - hypothetical protein, AT3G46620 - c…
	GO:1900673	olefin metabolic process	2.1e-09	9.8e-07	6.18	[CCR4 - serine/threonine-protein kinase-like protein ccr4, AT3G44260 - putative ccr4-associated factor 1, AT5G22250 - ccr4-associated factor 1b, DIC2 - dicarboxylate carrier 2, AT1G11050 - protein kinase superfamily protein, LOX3 - lipoxygenase 3, SZF1 - salt-inducible zinc finger 1, BAP2 - bon1-associated protein 2, PBP1 - pinoid-binding protein 1, AT4G24380 - hypothetical protein, AT3G46620 - c…
	GO:0043449	cellular alkene metabolic process	2.1e-09	8.71e-07	6.18	[CCR4 - serine/threonine-protein kinase-like protein ccr4, AT3G44260 - putative ccr4-associated factor 1, AT5G22250 - ccr4-associated factor 1b, DIC2 - dicarboxylate carrier 2, AT1G11050 - protein kinase superfamily protein, LOX3 - lipoxygenase 3, SZF1 - salt-inducible zinc finger 1, BAP2 - bon1-associated protein 2, PBP1 - pinoid-binding protein 1, AT4G24380 - hypothetical protein, AT3G46620 - c…
	GO:0043450	alkene biosynthetic process	2.1e-09	7.84e-07	6.18	[CCR4 - serine/threonine-protein kinase-like protein ccr4, AT3G44260 - putative ccr4-associated factor 1, AT5G22250 - ccr4-associated factor 1b, DIC2 - dicarboxylate carrier 2, AT1G11050 - protein kinase superfamily protein, LOX3 - lipoxygenase 3, SZF1 - salt-inducible zinc finger 1, BAP2 - bon1-associated protein 2, PBP1 - pinoid-binding protein 1, AT4G24380 - hypothetical protein, AT3G46620 - c…
	GO:0002679	respiratory burst involved in defense response	2.1e-09	7.13e-07	6.18	[PLA2A - phospholipase a 2a, YLS9 - late embryogenesis abundant hydroxyproline-rich glycoprotein, PUB22 - e3 ubiquitin-protein ligase pub22, AT5G22250 - ccr4-associated factor 1b, SYP121 - syntaxin-121, AT1G02360 - putative chitinase, SZF1 - salt-inducible zinc finger 1, WRKY22 - wrky transcription factor 22, AT3G46620 - c3h4 type zinc finger protein, WRKY11 - putative wrky transcription factor 1…
	GO:0045730	respiratory burst	2.1e-09	6.53e-07	6.18	[PLA2A - phospholipase a 2a, YLS9 - late embryogenesis abundant hydroxyproline-rich glycoprotein, PUB22 - e3 ubiquitin-protein ligase pub22, AT5G22250 - ccr4-associated factor 1b, SYP121 - syntaxin-121, AT1G02360 - putative chitinase, SZF1 - salt-inducible zinc finger 1, WRKY22 - wrky transcription factor 22, AT3G46620 - c3h4 type zinc finger protein, WRKY11 - putative wrky transcription factor 1…
	GO:0009693	ethylene biosynthetic process	2.1e-09	6.03e-07	6.18	[CCR4 - serine/threonine-protein kinase-like protein ccr4, AT3G44260 - putative ccr4-associated factor 1, AT5G22250 - ccr4-associated factor 1b, DIC2 - dicarboxylate carrier 2, AT1G11050 - protein kinase superfamily protein, LOX3 - lipoxygenase 3, SZF1 - salt-inducible zinc finger 1, BAP2 - bon1-associated protein 2, PBP1 - pinoid-binding protein 1, AT4G24380 - hypothetical protein, AT3G46620 - c…
	GO:0009692	ethylene metabolic process	2.1e-09	5.6e-07	6.18	[CCR4 - serine/threonine-protein kinase-like protein ccr4, AT3G44260 - putative ccr4-associated factor 1, AT5G22250 - ccr4-associated factor 1b, DIC2 - dicarboxylate carrier 2, AT1G11050 - protein kinase superfamily protein, LOX3 - lipoxygenase 3, SZF1 - salt-inducible zinc finger 1, BAP2 - bon1-associated protein 2, PBP1 - pinoid-binding protein 1, AT4G24380 - hypothetical protein, AT3G46620 - c…
	GO:0051707	response to other organism	1.41e-08	3.53e-06	2.08	[NAC042 - nac domain-containing protein 42, FMO1 - flavin-dependent monooxygenase 1, LOX3 - lipoxygenase 3, TLP1 - thaumatin-like protein 1, GLP5 - germin-like protein 5, ALDH2C4 - aldehyde dehydrogenase 2c4, BAP2 - bon1-associated protein 2, AT4G24380 - hypothetical protein, PMR5 - powdery mildew resistance protein 5, CESA4 - cellulose synthase a catalytic subunit 4 [udp-forming], TPS21 - alpha-…
	GO:0010167	response to nitrate	2.37e-08	5.55e-06	5	[AT4G30170 - peroxidase 45, RCI3 - peroxidase 3, TIP2;2 - tonoplast intrinsic protein 2;2, BOR1 - boron transporter 1, AT5G50760 - saur-like auxin-responsive protein, WR3 - high-affinity nitrate transporter 3.1, POM1 - chitinase-like protein 1, AT1G02360 - putative chitinase, GLP5 - germin-like protein 5, ALDH2C4 - aldehyde dehydrogenase 2c4, IRT1 - fe(2+) transport protein 1, AT5G20050 - putativ…
	GO:0043207	response to external biotic stimulus	2.86e-08	6.29e-06	2.02	[AT3G22060 - receptor-like protein kinase-related family protein, NAC042 - nac domain-containing protein 42, FMO1 - flavin-dependent monooxygenase 1, LOX3 - lipoxygenase 3, TLP1 - thaumatin-like protein 1, ALDH2C4 - aldehyde dehydrogenase 2c4, GLP5 - germin-like protein 5, BAP2 - bon1-associated protein 2, AT4G24380 - hypothetical protein, PMR5 - powdery mildew resistance protein 5, CESA4 - cellu…
	GO:0009607	response to biotic stimulus	2.86e-08	5.94e-06	2.02	[AT3G22060 - receptor-like protein kinase-related family protein, NAC042 - nac domain-containing protein 42, FMO1 - flavin-dependent monooxygenase 1, LOX3 - lipoxygenase 3, TLP1 - thaumatin-like protein 1, GLP5 - germin-like protein 5, ALDH2C4 - aldehyde dehydrogenase 2c4, BAP2 - bon1-associated protein 2, AT4G24380 - hypothetical protein, PMR5 - powdery mildew resistance protein 5, CESA4 - cellu…
	GO:0015706	nitrate transport	6.04e-08	1.19e-05	4.72	[AT4G30170 - peroxidase 45, RCI3 - peroxidase 3, TIP2;2 - tonoplast intrinsic protein 2;2, BOR1 - boron transporter 1, WR3 - high-affinity nitrate transporter 3.1, AT5G50760 - saur-like auxin-responsive protein, NRT1.7 - nitrate transporter 1.7, AT1G02360 - putative chitinase, GLP5 - germin-like protein 5, ALDH2C4 - aldehyde dehydrogenase 2c4, IRT1 - fe(2+) transport protein 1, AT5G20050 - putati…
	GO:0051704	multi-organism process	7.13e-08	1.33e-05	1.99	[NAC042 - nac domain-containing protein 42, FMO1 - flavin-dependent monooxygenase 1, LOX3 - lipoxygenase 3, TLP1 - thaumatin-like protein 1, ALDH2C4 - aldehyde dehydrogenase 2c4, GLP5 - germin-like protein 5, BAP2 - bon1-associated protein 2, AT4G24380 - hypothetical protein, PMR5 - powdery mildew resistance protein 5, CESA4 - cellulose synthase a catalytic subunit 4 [udp-forming], TPS21 - alpha-…
	GO:0035556	intracellular signal transduction	1.19e-07	2.11e-05	2.84	[AHP4 - histidine-containing phosphotransfer protein 4, AT3G13950 - hypothetical protein, ERF9 - ethylene-responsive transcription factor 9, GLIP1 - gdsl lipase 1, WRKY22 - wrky transcription factor 22, AT3G46620 - c3h4 type zinc finger protein, WRKY11 - putative wrky transcription factor 11, AT1G05000 - atypical dual-specificity phosphatase, AT1G08320 - bzip transcription factor family protein, …
	GO:0009611	response to wounding	1.22e-07	2.07e-05	3.28	[JAZ12 - protein tify 3b, OMT1 - caffeic acid/5-hydroxyferulic acid o-methyltransferase, WR3 - high-affinity nitrate transporter 3.1, LOX3 - lipoxygenase 3, LOX1 - lipoxygenase 1, ATB2 - probable aldo-keto reductase 4, AT1G18740 - hypothetical protein, PAL1 - phenylalanine ammonia-lyase 1, AT4G24380 - hypothetical protein, AT3G46620 - c3h4 type zinc finger protein, SRC2 - hypothetical protein, AT…
	GO:0009620	response to fungus	1.39e-07	2.26e-05	2.94	[AT3G13950 - hypothetical protein, FMO1 - flavin-dependent monooxygenase 1, GLIP1 - gdsl lipase 1, LOX3 - lipoxygenase 3, AT4G24380 - hypothetical protein, PMR5 - powdery mildew resistance protein 5, CESA4 - cellulose synthase a catalytic subunit 4 [udp-forming], AT2G05940 - rpm1-induced protein kinase, EFE - 1-aminocyclopropane-1-carboxylate oxidase, WRKY70 - wrky transcription factor 70, ATAF1 …
	GO:0006820	anion transport	1.46e-07	2.27e-05	2.71	[AT1G30700 - fad-binding berberine family protein, AT4G30170 - peroxidase 45, AT3G02360 - 6-phosphogluconate dehydrogenase, decarboxylating 3, PUB22 - e3 ubiquitin-protein ligase pub22, BOR1 - boron transporter 1, WR3 - high-affinity nitrate transporter 3.1, AT5G50760 - saur-like auxin-responsive protein, SPX1 - spx domain-containing protein 1, AT1G47670 - lysine histidine transporter-like 8, NRT…
	GO:0006811	ion transport	2.47e-07	3.69e-05	2.13	[PUB22 - e3 ubiquitin-protein ligase pub22, AT3G02360 - 6-phosphogluconate dehydrogenase, decarboxylating 3, BOR1 - boron transporter 1, AT5G50760 - saur-like auxin-responsive protein, FRU - fer-like iron deficiency-induced transcription factor, NRT1.7 - nitrate transporter 1.7, CHX19 - cation/h(+) antiporter 19, ALDH2C4 - aldehyde dehydrogenase 2c4, GLP5 - germin-like protein 5, GER1 - germin-li…
	GO:0010413	glucuronoxylan metabolic process	3.86e-07	5.56e-05	3.98	[GLP10 - germin-like protein 10, AT1G54790 - gdsl esterase/lipase, GAUT12 - probable galacturonosyltransferase 12, RXF12 - xylanase 1, AT5G42180 - peroxidase, LAC17 - laccase 17, AT3G27200 - plastocyanin-like domain-containing protein, IRX12 - laccase-4, IRX3 - cellulose synthase a catalytic subunit 7 [udp-forming], AT5G26330 - plastocyanin-like domain-containing protein / putative mavicyanin, AT…
	GO:0045492	xylan biosynthetic process	3.86e-07	5.35e-05	3.98	[GLP10 - germin-like protein 10, AT1G54790 - gdsl esterase/lipase, GAUT12 - probable galacturonosyltransferase 12, RXF12 - xylanase 1, AT5G42180 - peroxidase, LAC17 - laccase 17, AT3G27200 - plastocyanin-like domain-containing protein, IRX12 - laccase-4, IRX3 - cellulose synthase a catalytic subunit 7 [udp-forming], AT5G26330 - plastocyanin-like domain-containing protein / putative mavicyanin, AT…
	GO:0002376	immune system process	5.31e-07	7.1e-05	2.34	[PUB22 - e3 ubiquitin-protein ligase pub22, NAC042 - nac domain-containing protein 42, HSPRO2 - hs1 pro-1 2-like protein, WR3 - high-affinity nitrate transporter 3.1, GLIP1 - gdsl lipase 1, FMO1 - flavin-dependent monooxygenase 1, TLP1 - thaumatin-like protein 1, LOX1 - lipoxygenase 1, GLP5 - germin-like protein 5, ALDH2C4 - aldehyde dehydrogenase 2c4, AT2G41180 - vq motif-containing protein, CRK…
	GO:0045491	xylan metabolic process	5.48e-07	7.06e-05	3.9	[GLP10 - germin-like protein 10, AT1G54790 - gdsl esterase/lipase, GAUT12 - probable galacturonosyltransferase 12, RXF12 - xylanase 1, AT5G42180 - peroxidase, LAC17 - laccase 17, AT3G27200 - plastocyanin-like domain-containing protein, IRX12 - laccase-4, IRX3 - cellulose synthase a catalytic subunit 7 [udp-forming], AT5G26330 - plastocyanin-like domain-containing protein / putative mavicyanin, AT…
	GO:0001101	response to acid chemical	6.3e-07	7.85e-05	2.03	[PUB22 - e3 ubiquitin-protein ligase pub22, AT3G22060 - receptor-like protein kinase-related family protein, MYB45 - myb domain protein 45, BOR1 - boron transporter 1, AT5G50760 - saur-like auxin-responsive protein, GSTU19 - glutathione s-transferase tau 19, LOX3 - lipoxygenase 3, GLP5 - germin-like protein 5, ALDH2C4 - aldehyde dehydrogenase 2c4, PBP1 - pinoid-binding protein 1, AT4G24380 - hypo…
	GO:0006952	defense response	6.72e-07	8.11e-05	2.01	[PUB22 - e3 ubiquitin-protein ligase pub22, NAC042 - nac domain-containing protein 42, FMO1 - flavin-dependent monooxygenase 1, LOX3 - lipoxygenase 3, TLP1 - thaumatin-like protein 1, ALDH2C4 - aldehyde dehydrogenase 2c4, GLP5 - germin-like protein 5, BAP2 - bon1-associated protein 2, CESA4 - cellulose synthase a catalytic subunit 4 [udp-forming], WRKY70 - wrky transcription factor 70, GER3 - ger…
	GO:0098542	defense response to other organism	7.44e-07	8.69e-05	2.11	[AT3G13950 - hypothetical protein, NAC042 - nac domain-containing protein 42, WR3 - high-affinity nitrate transporter 3.1, HSPRO2 - hs1 pro-1 2-like protein, FMO1 - flavin-dependent monooxygenase 1, GLIP1 - gdsl lipase 1, TLP1 - thaumatin-like protein 1, LOX1 - lipoxygenase 1, GLP5 - germin-like protein 5, ALDH2C4 - aldehyde dehydrogenase 2c4, CRK3 - cysteine-rich receptor-like protein kinase 3, …
	GO:0010410	hemicellulose metabolic process	9.06e-07	0.000103	3.77	[GLP10 - germin-like protein 10, AT1G54790 - gdsl esterase/lipase, GAUT12 - probable galacturonosyltransferase 12, RXF12 - xylanase 1, AT5G42180 - peroxidase, LAC17 - laccase 17, AT3G27200 - plastocyanin-like domain-containing protein, IRX12 - laccase-4, IRX3 - cellulose synthase a catalytic subunit 7 [udp-forming], AT5G26330 - plastocyanin-like domain-containing protein / putative mavicyanin, AT…
	GO:0070592	cell wall polysaccharide biosynthetic process	1.25e-06	0.000138	3.69	[GLP10 - germin-like protein 10, AT1G54790 - gdsl esterase/lipase, GAUT12 - probable galacturonosyltransferase 12, RXF12 - xylanase 1, AT5G42180 - peroxidase, LAC17 - laccase 17, AT3G27200 - plastocyanin-like domain-containing protein, IRX12 - laccase-4, IRX3 - cellulose synthase a catalytic subunit 7 [udp-forming], AT5G26330 - plastocyanin-like domain-containing protein / putative mavicyanin, AT…
	GO:0070589	cellular component macromolecule biosynthetic process	1.25e-06	0.000134	3.69	[GLP10 - germin-like protein 10, AT1G54790 - gdsl esterase/lipase, GAUT12 - probable galacturonosyltransferase 12, RXF12 - xylanase 1, AT5G42180 - peroxidase, LAC17 - laccase 17, AT3G27200 - plastocyanin-like domain-containing protein, IRX12 - laccase-4, IRX3 - cellulose synthase a catalytic subunit 7 [udp-forming], AT5G26330 - plastocyanin-like domain-containing protein / putative mavicyanin, AT…
	GO:0044038	cell wall macromolecule biosynthetic process	1.25e-06	0.00013	3.69	[GLP10 - germin-like protein 10, AT1G54790 - gdsl esterase/lipase, GAUT12 - probable galacturonosyltransferase 12, RXF12 - xylanase 1, AT5G42180 - peroxidase, LAC17 - laccase 17, AT3G27200 - plastocyanin-like domain-containing protein, IRX12 - laccase-4, IRX3 - cellulose synthase a catalytic subunit 7 [udp-forming], AT5G26330 - plastocyanin-like domain-containing protein / putative mavicyanin, AT…
Biological Process	GO:0009267	cellular response to starvation	1.72e-06	0.000174	3.34	[AT4G30170 - peroxidase 45, RCI3 - peroxidase 3, BOR1 - boron transporter 1, SPX1 - spx domain-containing protein 1, AT5G01750 - hypothetical protein, GSTU19 - glutathione s-transferase tau 19, PAP10 - purple acid phosphatase 10, AT3G43110 - hypothetical protein, IRT1 - fe(2+) transport protein 1, PAP17 - purple acid phosphatase 17, MGD2 - monogalactosyldiacylglycerol synthase 2, SPX3 - spx domai…
	GO:0031667	response to nutrient levels	2.12e-06	0.000209	3.18	[MEE31 - mannose-6-phosphate isomerase, AT4G30170 - peroxidase 45, RCI3 - peroxidase 3, BOR1 - boron transporter 1, SPX1 - spx domain-containing protein 1, AT5G01750 - hypothetical protein, GSTU19 - glutathione s-transferase tau 19, PAP10 - purple acid phosphatase 10, AT3G43110 - hypothetical protein, IRT1 - fe(2+) transport protein 1, PAP17 - purple acid phosphatase 17, MGD2 - monogalactosyldiac…
	GO:0080135	regulation of cellular response to stress	2.16e-06	0.000208	2.83	[JAZ12 - protein tify 3b, AT3G13950 - hypothetical protein, SPX1 - spx domain-containing protein 1, WR3 - high-affinity nitrate transporter 3.1, AT3G53810 - l-type lectin-domain containing receptor kinase iv.2, AT1G18740 - hypothetical protein, SPX3 - spx domain protein 3, SRC2 - hypothetical protein, UGT85A1 - udp-glycosyltransferase 85a1, AT2G05940 - rpm1-induced protein kinase, EFE - 1-aminocy…
	GO:0042594	response to starvation	2.25e-06	0.000211	3.28	[AT4G30170 - peroxidase 45, RCI3 - peroxidase 3, BOR1 - boron transporter 1, SPX1 - spx domain-containing protein 1, AT5G01750 - hypothetical protein, GSTU19 - glutathione s-transferase tau 19, PAP10 - purple acid phosphatase 10, AT3G43110 - hypothetical protein, IRT1 - fe(2+) transport protein 1, PAP17 - purple acid phosphatase 17, MGD2 - monogalactosyldiacylglycerol synthase 2, ZIP1 - zinc tran…
	GO:0010106	cellular response to iron ion starvation	2.43e-06	0.000222	6.16	[IRT1 - fe(2+) transport protein 1, AT4G30170 - peroxidase 45, RCI3 - peroxidase 3, ZIP1 - zinc transporter 1, AT2G18980 - peroxidase 16, BOR1 - boron transporter 1, BHLH038 - transcription factor org2, ZIP2 - zrt/irt-like protein 2, PIP1;4 - plasma membrane intrinsic protein 1;4, CRK25 - cysteine-rich receptor-like protein kinase 25]
	GO:0042221	response to chemical	2.49e-06	0.000221	1.51	[PUB22 - e3 ubiquitin-protein ligase pub22, DXR - 1-deoxy-d-xylulose 5-phosphate reductoisomerase, NAC042 - nac domain-containing protein 42, FMO1 - flavin-dependent monooxygenase 1, PBP1 - pinoid-binding protein 1, PIP1;4 - plasma membrane intrinsic protein 1;4, WRKY70 - wrky transcription factor 70, GER3 - germin-like protein subfamily 3 member 3, HSP70 - heat shock protein 70-4, PLA2A - phosph…
	GO:0009617	response to bacterium	2.65e-06	0.000231	2.51	[AT3G13950 - hypothetical protein, HSPRO2 - hs1 pro-1 2-like protein, FMO1 - flavin-dependent monooxygenase 1, GLIP1 - gdsl lipase 1, LOX1 - lipoxygenase 1, TLP1 - thaumatin-like protein 1, PMEPCRA - methylesterase pcr a, WRKY11 - putative wrky transcription factor 11, CESA4 - cellulose synthase a catalytic subunit 4 [udp-forming], AT2G05940 - rpm1-induced protein kinase, EFE - 1-aminocyclopropan…
	GO:0080134	regulation of response to stress	2.97e-06	0.000253	2.41	[JAZ12 - protein tify 3b, AT3G13950 - hypothetical protein, WR3 - high-affinity nitrate transporter 3.1, SPX1 - spx domain-containing protein 1, GLIP1 - gdsl lipase 1, FMO1 - flavin-dependent monooxygenase 1, AT3G53810 - l-type lectin-domain containing receptor kinase iv.2, AT1G18740 - hypothetical protein, AT2G41180 - vq motif-containing protein, CRK3 - cysteine-rich receptor-like protein kinase…
	GO:0071705	nitrogen compound transport	3.23e-06	0.000269	2.27	[AT1G30700 - fad-binding berberine family protein, AT1G68570 - putative nitrite transporter, UPS1 - ureide permease 1, AT4G30170 - peroxidase 45, AT3G02360 - 6-phosphogluconate dehydrogenase, decarboxylating 3, PUB22 - e3 ubiquitin-protein ligase pub22, BOR1 - boron transporter 1, ERF9 - ethylene-responsive transcription factor 9, WR3 - high-affinity nitrate transporter 3.1, AT5G50760 - saur-like…
	GO:0031669	cellular response to nutrient levels	3.8e-06	0.000309	3.18	[AT4G30170 - peroxidase 45, RCI3 - peroxidase 3, BOR1 - boron transporter 1, SPX1 - spx domain-containing protein 1, AT5G01750 - hypothetical protein, GSTU19 - glutathione s-transferase tau 19, PAP10 - purple acid phosphatase 10, AT3G43110 - hypothetical protein, IRT1 - fe(2+) transport protein 1, PAP17 - purple acid phosphatase 17, MGD2 - monogalactosyldiacylglycerol synthase 2, SPX3 - spx domai…
	GO:0044036	cell wall macromolecule metabolic process	4e-06	0.000319	2.97	[NAC007 - nac domain-containing protein 7, GLP10 - germin-like protein 10, AT1G54790 - gdsl esterase/lipase, RXF12 - xylanase 1, GAUT12 - probable galacturonosyltransferase 12, AT5G42180 - peroxidase, LAC17 - laccase 17, AT3G27200 - plastocyanin-like domain-containing protein, IRX12 - laccase-4, TBL36 - protein trichome birefringence-like 36, PMEPCRA - methylesterase pcr a, IRX3 - cellulose synth…
	GO:0009991	response to extracellular stimulus	4.49e-06	0.00035	2.95	[MEE31 - mannose-6-phosphate isomerase, AT4G30170 - peroxidase 45, RCI3 - peroxidase 3, BOR1 - boron transporter 1, SPX1 - spx domain-containing protein 1, AT5G01750 - hypothetical protein, GSTU19 - glutathione s-transferase tau 19, PAP10 - purple acid phosphatase 10, AT3G43110 - hypothetical protein, IRT1 - fe(2+) transport protein 1, PAP17 - purple acid phosphatase 17, AT1G29670 - gdsl esterase…
	GO:0010383	cell wall polysaccharide metabolic process	5.26e-06	0.000402	3.23	[GLP10 - germin-like protein 10, AT1G54790 - gdsl esterase/lipase, RXF12 - xylanase 1, GAUT12 - probable galacturonosyltransferase 12, AT5G42180 - peroxidase, LAC17 - laccase 17, AT3G27200 - plastocyanin-like domain-containing protein, IRX12 - laccase-4, PMEPCRA - methylesterase pcr a, IRX3 - cellulose synthase a catalytic subunit 7 [udp-forming], AT5G26330 - plastocyanin-like domain-containing p…
	GO:0031347	regulation of defense response	5.29e-06	0.000396	2.43	[JAZ12 - protein tify 3b, AT3G13950 - hypothetical protein, WR3 - high-affinity nitrate transporter 3.1, GLIP1 - gdsl lipase 1, FMO1 - flavin-dependent monooxygenase 1, AT3G53810 - l-type lectin-domain containing receptor kinase iv.2, AT1G18740 - hypothetical protein, CRK3 - cysteine-rich receptor-like protein kinase 3, AT2G41180 - vq motif-containing protein, SRC2 - hypothetical protein, AT2G059…
	GO:0045088	regulation of innate immune response	6.03e-06	0.000443	2.68	[JAZ12 - protein tify 3b, AT3G13950 - hypothetical protein, WR3 - high-affinity nitrate transporter 3.1, FMO1 - flavin-dependent monooxygenase 1, GLIP1 - gdsl lipase 1, AT3G53810 - l-type lectin-domain containing receptor kinase iv.2, AT1G18740 - hypothetical protein, SRC2 - hypothetical protein, UGT85A1 - udp-glycosyltransferase 85a1, AT2G05940 - rpm1-induced protein kinase, EFE - 1-aminocyclopr…
	GO:0050776	regulation of immune response	6.03e-06	0.000434	2.68	[JAZ12 - protein tify 3b, AT3G13950 - hypothetical protein, WR3 - high-affinity nitrate transporter 3.1, FMO1 - flavin-dependent monooxygenase 1, GLIP1 - gdsl lipase 1, AT3G53810 - l-type lectin-domain containing receptor kinase iv.2, AT1G18740 - hypothetical protein, SRC2 - hypothetical protein, UGT85A1 - udp-glycosyltransferase 85a1, AT2G05940 - rpm1-induced protein kinase, EFE - 1-aminocyclopr…
	GO:0002682	regulation of immune system process	6.65e-06	0.00047	2.66	[JAZ12 - protein tify 3b, AT3G13950 - hypothetical protein, WR3 - high-affinity nitrate transporter 3.1, FMO1 - flavin-dependent monooxygenase 1, GLIP1 - gdsl lipase 1, AT3G53810 - l-type lectin-domain containing receptor kinase iv.2, AT1G18740 - hypothetical protein, SRC2 - hypothetical protein, UGT85A1 - udp-glycosyltransferase 85a1, AT2G05940 - rpm1-induced protein kinase, EFE - 1-aminocyclopr…
	GO:0009719	response to endogenous stimulus	6.89e-06	0.000477	1.77	[PUB22 - e3 ubiquitin-protein ligase pub22, TT5 - chalcone--flavonone isomerase 1, AT3G22060 - receptor-like protein kinase-related family protein, NAC042 - nac domain-containing protein 42, AT5G50760 - saur-like auxin-responsive protein, FRU - fer-like iron deficiency-induced transcription factor, LOX3 - lipoxygenase 3, TLP1 - thaumatin-like protein 1, AT2G36460 - fructose-bisphosphate aldolase …
	GO:0031668	cellular response to extracellular stimulus	7.13e-06	0.000485	2.95	[AT4G30170 - peroxidase 45, RCI3 - peroxidase 3, BOR1 - boron transporter 1, SPX1 - spx domain-containing protein 1, AT5G01750 - hypothetical protein, GSTU19 - glutathione s-transferase tau 19, PAP10 - purple acid phosphatase 10, AT3G43110 - hypothetical protein, IRT1 - fe(2+) transport protein 1, PAP17 - purple acid phosphatase 17, AT1G29670 - gdsl esterase/lipase, MGD2 - monogalactosyldiacylgly…
	GO:0071496	cellular response to external stimulus	7.99e-06	0.000534	2.93	[AT4G30170 - peroxidase 45, RCI3 - peroxidase 3, BOR1 - boron transporter 1, SPX1 - spx domain-containing protein 1, AT5G01750 - hypothetical protein, GSTU19 - glutathione s-transferase tau 19, PAP10 - purple acid phosphatase 10, AT3G43110 - hypothetical protein, IRT1 - fe(2+) transport protein 1, PAP17 - purple acid phosphatase 17, AT1G29670 - gdsl esterase/lipase, MGD2 - monogalactosyldiacylgly…
	GO:0050832	defense response to fungus	7.99e-06	0.000525	2.93	[PLA2A - phospholipase a 2a, YLS9 - late embryogenesis abundant hydroxyproline-rich glycoprotein, ACA2 - calcium-transporting atpase 2, AT3G13950 - hypothetical protein, MES1 - methyl esterase 1, SYP121 - syntaxin-121, AT2G30020 - putative protein phosphatase 2c 25, GLIP1 - gdsl lipase 1, FMO1 - flavin-dependent monooxygenase 1, FER - receptor-like protein kinase feronia, AT1G02360 - putative chi…
	GO:0010363	regulation of plant-type hypersensitive response	9.25e-06	0.000597	2.75	[PLA2A - phospholipase a 2a, YLS9 - late embryogenesis abundant hydroxyproline-rich glycoprotein, ACA2 - calcium-transporting atpase 2, S6K2 - serine/threonine protein kinase 2, JAZ12 - protein tify 3b, AT3G13950 - hypothetical protein, SYP121 - syntaxin-121, WR3 - high-affinity nitrate transporter 3.1, CIPK7 - cbl-interacting serine/threonine-protein kinase 7, AT3G53810 - l-type lectin-domain co…
	GO:0009814	defense response, incompatible interaction	9.59e-06	0.000608	2.67	[ACA2 - calcium-transporting atpase 2, AT5G22250 - ccr4-associated factor 1b, NHL25 - ndr1/hin1-like 25, ZIP5 - fe(ii) transporter isolog family protein zip5, MES1 - methyl esterase 1, NAC042 - nac domain-containing protein 42, WR3 - high-affinity nitrate transporter 3.1, HSPRO2 - hs1 pro-1 2-like protein, GLIP1 - gdsl lipase 1, FMO1 - flavin-dependent monooxygenase 1, CA1 - carbonic anhydrase 1,…
	GO:0042742	defense response to bacterium	1.07e-05	0.000668	2.59	[AT3G13950 - hypothetical protein, HSPRO2 - hs1 pro-1 2-like protein, FMO1 - flavin-dependent monooxygenase 1, GLIP1 - gdsl lipase 1, TLP1 - thaumatin-like protein 1, LOX1 - lipoxygenase 1, WRKY11 - putative wrky transcription factor 11, CESA4 - cellulose synthase a catalytic subunit 4 [udp-forming], AT2G05940 - rpm1-induced protein kinase, EFE - 1-aminocyclopropane-1-carboxylate oxidase, WRKY70 …
	GO:0009808	lignin metabolic process	1.14e-05	0.0007	5.91	[IRX12 - laccase-4, PAL1 - phenylalanine ammonia-lyase 1, AT5G66390 - peroxidase, OMT1 - caffeic acid/5-hydroxyferulic acid o-methyltransferase, LAC17 - laccase 17, CAD6 - cinnamyl-alcohol dehydrogenase 6, AT2G41480 - putative peroxidase, CTL2 - chitinase-like protein 2, POM1 - chitinase-like protein 1]
	GO:0009755	hormone-mediated signaling pathway	1.29e-05	0.00078	2.19	[AHP4 - histidine-containing phosphotransfer protein 4, JAZ12 - protein tify 3b, ERF9 - ethylene-responsive transcription factor 9, GLIP1 - gdsl lipase 1, PYL1 - abscisic acid receptor pyl1, PBP1 - pinoid-binding protein 1, AT3G46620 - c3h4 type zinc finger protein, PYL4 - abscisic acid receptor pyl4, AT2G05940 - rpm1-induced protein kinase, UGT85A1 - udp-glycosyltransferase 85a1, EFE - 1-aminocy…
	GO:0048583	regulation of response to stimulus	1.32e-05	0.000786	2.13	[AHP4 - histidine-containing phosphotransfer protein 4, JAZ12 - protein tify 3b, AT3G13950 - hypothetical protein, SPX1 - spx domain-containing protein 1, WR3 - high-affinity nitrate transporter 3.1, GLIP1 - gdsl lipase 1, FMO1 - flavin-dependent monooxygenase 1, AT3G53810 - l-type lectin-domain containing receptor kinase iv.2, AT1G18740 - hypothetical protein, CRK3 - cysteine-rich receptor-like …
	GO:0006612	protein targeting to membrane	1.38e-05	0.000808	2.68	[PLA2A - phospholipase a 2a, YLS9 - late embryogenesis abundant hydroxyproline-rich glycoprotein, ACA2 - calcium-transporting atpase 2, S6K2 - serine/threonine protein kinase 2, JAZ12 - protein tify 3b, AT3G13950 - hypothetical protein, SYP121 - syntaxin-121, WR3 - high-affinity nitrate transporter 3.1, CIPK7 - cbl-interacting serine/threonine-protein kinase 7, AT3G53810 - l-type lectin-domain co…
	GO:0072657	protein localization to membrane	1.52e-05	0.000877	2.66	[PLA2A - phospholipase a 2a, YLS9 - late embryogenesis abundant hydroxyproline-rich glycoprotein, ACA2 - calcium-transporting atpase 2, S6K2 - serine/threonine protein kinase 2, JAZ12 - protein tify 3b, AT3G13950 - hypothetical protein, SYP121 - syntaxin-121, WR3 - high-affinity nitrate transporter 3.1, CIPK7 - cbl-interacting serine/threonine-protein kinase 7, AT3G53810 - l-type lectin-domain co…
	GO:0090150	establishment of protein localization to membrane	1.52e-05	0.000864	2.66	[PLA2A - phospholipase a 2a, YLS9 - late embryogenesis abundant hydroxyproline-rich glycoprotein, ACA2 - calcium-transporting atpase 2, S6K2 - serine/threonine protein kinase 2, JAZ12 - protein tify 3b, AT3G13950 - hypothetical protein, SYP121 - syntaxin-121, WR3 - high-affinity nitrate transporter 3.1, CIPK7 - cbl-interacting serine/threonine-protein kinase 7, AT3G53810 - l-type lectin-domain co…
	GO:0010941	regulation of cell death	2.23e-05	0.00125	2.54	[PLA2A - phospholipase a 2a, YLS9 - late embryogenesis abundant hydroxyproline-rich glycoprotein, ACA2 - calcium-transporting atpase 2, S6K2 - serine/threonine protein kinase 2, JAZ12 - protein tify 3b, AT3G13950 - hypothetical protein, SYP121 - syntaxin-121, WR3 - high-affinity nitrate transporter 3.1, CIPK7 - cbl-interacting serine/threonine-protein kinase 7, AT3G53810 - l-type lectin-domain co…
	GO:0007165	signal transduction	2.53e-05	0.00139	1.75	[AHP4 - histidine-containing phosphotransfer protein 4, JAZ12 - protein tify 3b, ERF9 - ethylene-responsive transcription factor 9, FMO1 - flavin-dependent monooxygenase 1, PYL1 - abscisic acid receptor pyl1, PBP1 - pinoid-binding protein 1, AT3G46620 - c3h4 type zinc finger protein, AT1G08320 - bzip transcription factor family protein, WRKY70 - wrky transcription factor 70, YLS9 - late embryogen…
	GO:0000041	transition metal ion transport	2.58e-05	0.0014	3.82	[AT4G30170 - peroxidase 45, RCI3 - peroxidase 3, AT5G06740 - concanavalin a-like lectin kinase-like protein, BOR1 - boron transporter 1, FRU - fer-like iron deficiency-induced transcription factor, IRT1 - fe(2+) transport protein 1, ZIP1 - zinc transporter 1, AT2G18980 - peroxidase 16, GAD - glutamate decarboxylase 1, PIP1;4 - plasma membrane intrinsic protein 1;4, ZIP2 - zrt/irt-like protein 2, …
	GO:0050896	response to stimulus	2.77e-05	0.00148	1.3	[STH2 - putative salt tolerance-like protein, PUB22 - e3 ubiquitin-protein ligase pub22, JAZ12 - protein tify 3b, NAC042 - nac domain-containing protein 42, DXR - 1-deoxy-d-xylulose 5-phosphate reductoisomerase, FMO1 - flavin-dependent monooxygenase 1, BAP2 - bon1-associated protein 2, PBP1 - pinoid-binding protein 1, AT1G08320 - bzip transcription factor family protein, GATA9 - gata transcriptio…
	GO:0009627	systemic acquired resistance	2.81e-05	0.00148	3.1	[ACA2 - calcium-transporting atpase 2, ZIP5 - fe(ii) transporter isolog family protein zip5, MES1 - methyl esterase 1, NAC042 - nac domain-containing protein 42, WR3 - high-affinity nitrate transporter 3.1, FMO1 - flavin-dependent monooxygenase 1, GLIP1 - gdsl lipase 1, ALDH2C4 - aldehyde dehydrogenase 2c4, GLP5 - germin-like protein 5, AT2G41180 - vq motif-containing protein, CRK3 - cysteine-ric…
	GO:0044550	secondary metabolite biosynthetic process	3.49e-05	0.00181	2.67	[GSTL3 - glutathione s-transferase l3, AT3G13650 - disease resistance-responsive, dirigent domain-containing protein, AT5G66390 - peroxidase, DXR - 1-deoxy-d-xylulose 5-phosphate reductoisomerase, NAC042 - nac domain-containing protein 42, LAC17 - laccase 17, OMT1 - caffeic acid/5-hydroxyferulic acid o-methyltransferase, CAD6 - cinnamyl-alcohol dehydrogenase 6, FMO GS-OX3 - flavin-containing mono…
	GO:0043067	regulation of programmed cell death	3.87e-05	0.00198	2.52	[PLA2A - phospholipase a 2a, YLS9 - late embryogenesis abundant hydroxyproline-rich glycoprotein, ACA2 - calcium-transporting atpase 2, S6K2 - serine/threonine protein kinase 2, JAZ12 - protein tify 3b, AT3G13950 - hypothetical protein, SYP121 - syntaxin-121, WR3 - high-affinity nitrate transporter 3.1, CIPK7 - cbl-interacting serine/threonine-protein kinase 7, AT3G53810 - l-type lectin-domain co…
	GO:0006950	response to stress	5.4e-05	0.00273	1.39	[PUB22 - e3 ubiquitin-protein ligase pub22, JAZ12 - protein tify 3b, NAC042 - nac domain-containing protein 42, FMO1 - flavin-dependent monooxygenase 1, BAP2 - bon1-associated protein 2, PBP1 - pinoid-binding protein 1, CESA4 - cellulose synthase a catalytic subunit 4 [udp-forming], AT4G37530 - peroxidase 51, PIP1;4 - plasma membrane intrinsic protein 1;4, WRKY70 - wrky transcription factor 70, G…
	GO:0019374	galactolipid metabolic process	5.63e-05	0.00281	4.09	[AT3G43110 - hypothetical protein, PAP17 - purple acid phosphatase 17, PLA IIIA - patatin-like protein 6, MGD2 - monogalactosyldiacylglycerol synthase 2, SPX3 - spx domain protein 3, SUS6 - sucrose synthase 6, SUS4 - sucrose synthase 4, SPX1 - spx domain-containing protein 1, AT2G05940 - rpm1-induced protein kinase, GSTU19 - glutathione s-transferase tau 19, CYP76C2 - cytochrome p450 76c2]
	GO:0006826	iron ion transport	5.72e-05	0.00282	4.92	[IRT1 - fe(2+) transport protein 1, AT4G30170 - peroxidase 45, RCI3 - peroxidase 3, ZIP1 - zinc transporter 1, AT2G18980 - peroxidase 16, BOR1 - boron transporter 1, ZIP2 - zrt/irt-like protein 2, PIP1;4 - plasma membrane intrinsic protein 1;4, CRK25 - cysteine-rich receptor-like protein kinase 25]
	GO:0042546	cell wall biogenesis	6.4e-05	0.00311	3.03	[NAC007 - nac domain-containing protein 7, AT1G54790 - gdsl esterase/lipase, FLA7 - fasciclin-like arabinogalactan protein 7, GAUT12 - probable galacturonosyltransferase 12, LAC17 - laccase 17, GH9A1 - endo-1,4-beta-d-glucanase, AT5G44670 - hypothetical protein, IRX12 - laccase-4, IRX3 - cellulose synthase a catalytic subunit 7 [udp-forming], AT5G26330 - plastocyanin-like domain-containing protei…
	GO:0009612	response to mechanical stimulus	9.04e-05	0.00434	5.25	[AT1G18740 - hypothetical protein, SZF1 - salt-inducible zinc finger 1, AT3G44260 - putative ccr4-associated factor 1, DIC2 - dicarboxylate carrier 2, AT3G46620 - c3h4 type zinc finger protein, SRC2 - hypothetical protein, AT1G08320 - bzip transcription factor family protein, STZ - zinc finger protein stz/zat10]
	GO:0010033	response to organic substance	9.45e-05	0.00448	1.53	[PUB22 - e3 ubiquitin-protein ligase pub22, AT3G02360 - 6-phosphogluconate dehydrogenase, decarboxylating 3, TT5 - chalcone--flavonone isomerase 1, UXS5 - udp-xyl synthase 5, MYB45 - myb domain protein 45, AT3G22060 - receptor-like protein kinase-related family protein, NAC042 - nac domain-containing protein 42, AT5G50760 - saur-like auxin-responsive protein, FRU - fer-like iron deficiency-induce…
	GO:0005576	extracellular region	1.38e-21	7.43e-19	2.65	[GLP10 - germin-like protein 10, CYP81D2 - cytochrome p450, family 81, subfamily d, polypeptide 2, EXPA17 - expansin a17, LAC17 - laccase 17, GER1 - germin-like protein subfamily 3 member 1, AT4G37530 - peroxidase 51, GER3 - germin-like protein subfamily 3 member 3, AT5G01930 - mannan endo-1,4-beta-mannosidase 6, HSP70 - heat shock protein 70-4, AT4G00955 - hypothetical protein, RCI3 - peroxidase…
Cellular Component	GO:0030312	external encapsulating structure	4.47e-06	0.00121	2.37	[GLP10 - germin-like protein 10, RXF12 - xylanase 1, AT3G22060 - receptor-like protein kinase-related family protein, AT5G42180 - peroxidase, SCPL34 - serine carboxypeptidase-like 34, AT1G05240 - peroxidase, sks17 - protein sku5 similar 17, PAP10 - purple acid phosphatase 10, GLP5 - germin-like protein 5, GUS3 - glucuronidase 3, AT1G29670 - gdsl esterase/lipase, SBT5.4 - subtilase family protein,…
	GO:0005618	cell wall	4.47e-06	0.000804	2.37	[GLP10 - germin-like protein 10, RXF12 - xylanase 1, AT3G22060 - receptor-like protein kinase-related family protein, AT5G42180 - peroxidase, SCPL34 - serine carboxypeptidase-like 34, AT1G05240 - peroxidase, sks17 - protein sku5 similar 17, PAP10 - purple acid phosphatase 10, GLP5 - germin-like protein 5, GUS3 - glucuronidase 3, AT1G29670 - gdsl esterase/lipase, SBT5.4 - subtilase family protein,…
	GO:0003824	catalytic activity	6.96e-08	0.000136	1.35	[PUB22 - e3 ubiquitin-protein ligase pub22, AT3G07270 - gtp cyclohydrolase i, AT1G79630 - putative protein phosphatase 2c 18, AT3G53810 - l-type lectin-domain containing receptor kinase iv.2, LGT8 - putative galacturonosyltransferase-like 9, AT2G24280 - alpha/beta-hydrolases superfamily protein, PLA-I{beta]2 - phospholipase a1-ibeta2, TPS21 - alpha-humulene/(-)-(e)-beta-caryophyllene synthase, AT…
	GO:0004601	peroxidase activity	1.48e-07	0.000145	6.39	[AT4G11290 - peroxidase 39, AT4G30170 - peroxidase 45, RCI3 - peroxidase 3, AT2G18980 - peroxidase 16, RHS19 - peroxidase 73, AT5G66390 - peroxidase, AT5G42180 - peroxidase, AT5G05340 - peroxidase 52, AT4G37530 - peroxidase 51, AT2G41480 - putative peroxidase, AT1G14550 - peroxidase 5, AT1G05240 - peroxidase]
	GO:0016684	oxidoreductase activity, acting on peroxide as acceptor	2.06e-07	0.000135	6.22	[AT4G11290 - peroxidase 39, AT4G30170 - peroxidase 45, RCI3 - peroxidase 3, AT2G18980 - peroxidase 16, RHS19 - peroxidase 73, AT5G42180 - peroxidase, AT5G66390 - peroxidase, AT5G05340 - peroxidase 52, AT4G37530 - peroxidase 51, AT1G14550 - peroxidase 5, AT2G41480 - putative peroxidase, AT1G05240 - peroxidase]
	GO:0052689	carboxylic ester hydrolase activity	1.25e-06	0.000613	3.69	[AT1G28610 - gdsl esterase/lipase, AT3G26430 - gdsl esterase/lipase, AT1G54790 - gdsl esterase/lipase, AT3G49220 - putative pectinesterase/pectinesterase inhibitor 34, MES1 - methyl esterase 1, GLIP1 - gdsl lipase 1, PLA-I{gamma}1 - phospholipase a1-igamma1, AT1G28580 - gdsl esterase/lipase, AT3G11210 - gdsl esterase/lipase, PME3 - pectin methylesterase 3, AT1G29670 - gdsl esterase/lipase, PMEPCR…
	GO:0016788	hydrolase activity, acting on ester bonds	4.44e-06	0.00174	2.15	[AT3G26430 - gdsl esterase/lipase, AT1G79630 - putative protein phosphatase 2c 18, AT5G10100 - probable trehalose-phosphate phosphatase i, GLIP1 - gdsl lipase 1, PAP10 - purple acid phosphatase 10, PLA-I{gamma}1 - phospholipase a1-igamma1, CRK - cdpk-related kinase, SRG3 - glycerophosphodiester phosphodiesterase 1, PAP27 - purple acid phosphatase 27, AT1G29670 - gdsl esterase/lipase, PMEPCRA - me…
Molecular Function	GO:0016209	antioxidant activity	5.3e-06	0.00173	4.73	[AT4G11290 - peroxidase 39, AT4G30170 - peroxidase 45, RCI3 - peroxidase 3, AT2G18980 - peroxidase 16, RHS19 - peroxidase 73, AT5G66390 - peroxidase, AT5G42180 - peroxidase, AT5G05340 - peroxidase 52, AT4G37530 - peroxidase 51, AT2G41480 - putative peroxidase, AT1G05240 - peroxidase, AT1G14550 - peroxidase 5]
	GO:0030246	carbohydrate binding	1.14e-05	0.0032	5.91	[AT5G06740 - concanavalin a-like lectin kinase-like protein, PP2-A13 - phloem protein 2-a13, PP2-B10 - f-box protein pp2-b10, PP2-B15 - phloem protein 2-b15, AT1G34300 - g-type lectin s-receptor-like serine/threonine-protein kinase, AT4G27300 - g-type lectin s-receptor-like serine/threonine-protein kinase sd1-1, PDCB3 - plasmodesmata callose-binding protein 3, RLK4 - receptor-like protein kinase …
	GO:0019825	oxygen binding	1.54e-05	0.00376	4	[CYP82C3 - cytochrome p450, family 82, subfamily c, polypeptide 3, CYP81D2 - cytochrome p450, family 81, subfamily d, polypeptide 2, CYP716A1 - cytochrome p450, family 716, subfamily a, polypeptide 1, CYP78A5 - cytochrome p450, family 78, subfamily a, polypeptide 5, CYP71B34 - cytochrome p450 71b34, HB1 - non-symbiotic hemoglobin 1, CYP71B11 - cytochrome p450 71b11, CYP71B24 - cytochrome p450 71b…
	GO:0016787	hydrolase activity	2.1e-05	0.00458	1.56	[AT3G44050 - kinesin motor protein-like protein, AT3G24420 - hydrolase, alpha/beta fold family protein, AT3G07270 - gtp cyclohydrolase i, AT1G79630 - putative protein phosphatase 2c 18, PGP5 - p-glycoprotein 5, AT5G10100 - probable trehalose-phosphate phosphatase i, PLA-I{gamma}1 - phospholipase a1-igamma1, GUS3 - glucuronidase 3, GGH1 - gamma-glutamyl hydrolase 1, SBT5.4 - subtilase family prote…
	GO:0016298	lipase activity	2.69e-05	0.00526	5.37	[AT1G28610 - gdsl esterase/lipase, PLA IIIA - patatin-like protein 6, PLA2A - phospholipase a 2a, AT3G26430 - gdsl esterase/lipase, PLA-I{beta]2 - phospholipase a1-ibeta2, GLIP1 - gdsl lipase 1, AT1G28580 - gdsl esterase/lipase, PLA-I{gamma}1 - phospholipase a1-igamma1, GLIP2 - gdsl-motif lipase 2]
	GO:0030599	pectinesterase activity	5.61e-05	0.00999	7.88	[PMEPCRA - methylesterase pcr a, AT5G04970 - putative pectinesterase/pectinesterase inhibitor 47, AT2G26440 - probable pectinesterase/pectinesterase inhibitor 12, AT4G02300 - probable pectinesterase/pectinesterase inhibitor 39, AT3G49220 - putative pectinesterase/pectinesterase inhibitor 34, PME3 - pectin methylesterase 3]

## Sheet: B47Lf up-regulated
	GO Term	Description	P-value	FDR q-value	Enrichment	Genes
	GO:0001101	response to acid chemical	9.74e-06	0.0364	2.4	[XF1 - probable squalene epoxidase 1, ABI1 - protein phosphatase 2c 56, LTP4 - non-specific lipid-transfer protein 4, SIP1 - putative galactinol--sucrose galactosyltransferase 5, DRIP1 - e3 ubiquitin protein ligase drip1, TSPO - tryptophan-rich sensory protein-like protein, ATBFRUCT1 - beta-fructofuranosidase, insoluble isoenzyme cwinv1, HB-7 - homeobox-leucine zipper protein athb-7, P5CS1 - delt…
	GO:1901700	response to oxygen-containing compound	3.26e-05	0.061	1.91	[XF1 - probable squalene epoxidase 1, ABI1 - protein phosphatase 2c 56, LTP4 - non-specific lipid-transfer protein 4, DRIP1 - e3 ubiquitin protein ligase drip1, SIP1 - putative galactinol--sucrose galactosyltransferase 5, HSP70T-2 - heat-shock protein 70t-2, AT2G20560 - dnaj heat shock family protein, TSPO - tryptophan-rich sensory protein-like protein, ATBFRUCT1 - beta-fructofuranosidase, insolu…
Biological Process	GO:0009628	response to abiotic stimulus	4.8e-05	0.0598	1.67	[HMGB2 - high mobility group b2 protein, AT3G21090 - abc transporter g family member 15, ICE1 - transcription factor ice1, SIP1 - putative galactinol--sucrose galactosyltransferase 5, DRIP1 - e3 ubiquitin protein ligase drip1, HSP70T-2 - heat-shock protein 70t-2, La1 - la protein 1, CYP81D8 - cytochrome p450, family 81, subfamily d, polypeptide 8, MSI3 - wd-40 repeat-containing protein msi3, HB-1…
	GO:0009414	response to water deprivation	5.34e-05	0.05	3.27	[XF1 - probable squalene epoxidase 1, ABI1 - protein phosphatase 2c 56, LEA4-5 - late embryogenesis abundant protein 4-5, LTP4 - non-specific lipid-transfer protein 4, MGL - methionine gamma-lyase, SIP1 - putative galactinol--sucrose galactosyltransferase 5, DRIP1 - e3 ubiquitin protein ligase drip1, ALDH7B4 - aldehyde dehydrogenase 7b4, AT1G80160 - glyoxylase i 7, HB-7 - homeobox-leucine zipper …
	GO:0009415	response to water	5.68e-05	0.0425	3.26	[XF1 - probable squalene epoxidase 1, ABI1 - protein phosphatase 2c 56, LEA4-5 - late embryogenesis abundant protein 4-5, LTP4 - non-specific lipid-transfer protein 4, MGL - methionine gamma-lyase, DRIP1 - e3 ubiquitin protein ligase drip1, SIP1 - putative galactinol--sucrose galactosyltransferase 5, ALDH7B4 - aldehyde dehydrogenase 7b4, AT1G80160 - glyoxylase i 7, HB-7 - homeobox-leucine zipper …
	GO:0009737	response to abscisic acid	9.42e-05	0.0587	2.98	[ABI1 - protein phosphatase 2c 56, SRG1 - fe(ii)/ascorbate oxidase family protein srg1, emb1796 - pentatricopeptide repeat-containing protein, LTP4 - non-specific lipid-transfer protein 4, SIP1 - putative galactinol--sucrose galactosyltransferase 5, ALDH7B4 - aldehyde dehydrogenase 7b4, TSPO - tryptophan-rich sensory protein-like protein, HB-7 - homeobox-leucine zipper protein athb-7, CNI1 - e3 u…

## Sheet: B47lf down-regulated
	GO Term	Description	P-value	FDR q-value	Enrichment	Genes
	GO:1901698	response to nitrogen compound	9.53e-14	3.56e-10	4.26	[AT4G27280 - ef-hand, calcium binding motif-containing protein, PUB22 - e3 ubiquitin-protein ligase pub22, ERF-1 - ethylene-responsive transcription factor 1a, AT5G50760 - saur-like auxin-responsive protein, HSPRO2 - hs1 pro-1 2-like protein, BRH1 - brassinosteroid-responsive ring-h2, NUC - zinc finger protein nutcracker, AT1G19210 - ethylene-responsive transcription factor erf017, NRT1.1 - nitra…
	GO:0010200	response to chitin	1.08e-11	2.02e-08	4.75	[PUB22 - e3 ubiquitin-protein ligase pub22, AT4G27280 - ef-hand, calcium binding motif-containing protein, HSPRO2 - hs1 pro-1 2-like protein, ERF-1 - ethylene-responsive transcription factor 1a, BRH1 - brassinosteroid-responsive ring-h2, AT1G19210 - ethylene-responsive transcription factor erf017, PDR12 - abc transporter g family member 40, NQR - nadph:quinone oxidoreductase, WRKY70 - wrky transc…
	GO:0009719	response to endogenous stimulus	2.14e-11	2.67e-08	2.54	[ERF3 - ethylene-responsive transcription factor 3, AT4G27280 - ef-hand, calcium binding motif-containing protein, PUB22 - e3 ubiquitin-protein ligase pub22, AT5G50760 - saur-like auxin-responsive protein, CYP81D8 - cytochrome p450, family 81, subfamily d, polypeptide 8, AOC3 - allene oxide cyclase 3, AT1G19210 - ethylene-responsive transcription factor erf017, PUB9 - arm domain-containing protei…
	GO:0010243	response to organonitrogen compound	3.74e-11	3.5e-08	4.51	[PUB22 - e3 ubiquitin-protein ligase pub22, AT4G27280 - ef-hand, calcium binding motif-containing protein, HSPRO2 - hs1 pro-1 2-like protein, ERF-1 - ethylene-responsive transcription factor 1a, BRH1 - brassinosteroid-responsive ring-h2, AT1G19210 - ethylene-responsive transcription factor erf017, PDR12 - abc transporter g family member 40, NQR - nadph:quinone oxidoreductase, WRKY70 - wrky transc…
	GO:1901700	response to oxygen-containing compound	1.51e-10	1.13e-07	2.23	[ERF3 - ethylene-responsive transcription factor 3, PUB22 - e3 ubiquitin-protein ligase pub22, AT4G27280 - ef-hand, calcium binding motif-containing protein, AT5G50760 - saur-like auxin-responsive protein, AT1G66080 - hypothetical protein, GSTU19 - glutathione s-transferase tau 19, AOC3 - allene oxide cyclase 3, PUB9 - arm domain-containing protein, AT1G19210 - ethylene-responsive transcription f…
	GO:0010033	response to organic substance	3.24e-09	2.02e-06	2.06	[ERF3 - ethylene-responsive transcription factor 3, PUB22 - e3 ubiquitin-protein ligase pub22, AT4G27280 - ef-hand, calcium binding motif-containing protein, AT5G50760 - saur-like auxin-responsive protein, CYP81D8 - cytochrome p450, family 81, subfamily d, polypeptide 8, GSTU19 - glutathione s-transferase tau 19, AOC3 - allene oxide cyclase 3, PUB9 - arm domain-containing protein, AT1G19210 - eth…
	GO:0009620	response to fungus	6.7e-09	3.58e-06	3.83	[HSC70-1 - heat shock cognate protein 70-1, AT3G13950 - hypothetical protein, AOC3 - allene oxide cyclase 3, MYB108 - putative transcription factor myb108, LEA14 - putative desiccation-related protein lea14, AT4G24380 - hypothetical protein, NQR - nadph:quinone oxidoreductase, PDR12 - abc transporter g family member 40, WRKY70 - wrky transcription factor 70, ATAF1 - nac domain-containing protein,…
	GO:0009738	abscisic acid-activated signaling pathway	1.93e-08	9.03e-06	5.21	[SAG21 - senescence-associated protein, AT5G22250 - ccr4-associated factor 1b, PYL5 - abscisic acid receptor pyl5, AT3G57450 - hypothetical protein, ERF-1 - ethylene-responsive transcription factor 1a, AOC3 - allene oxide cyclase 3, CCR3 - crinkly4 related 3, PYL1 - abscisic acid receptor pyl1, MYB108 - putative transcription factor myb108, PGIP1 - polygalacturonase inhibitor 1, GRX480 - glutared…
	GO:0051707	response to other organism	2.94e-08	1.22e-05	2.34	[HSC70-1 - heat shock cognate protein 70-1, AT3G13950 - hypothetical protein, AT1G09750 - aspartyl protease-like protein, HSPRO2 - hs1 pro-1 2-like protein, AOC3 - allene oxide cyclase 3, NRT1:2 - nitrate transporter 1:2, MYB108 - putative transcription factor myb108, LEA14 - putative desiccation-related protein lea14, CYP83B1 - cytochrome p450 83b1, AT2G41180 - vq motif-containing protein, AT4G3…
	GO:0042221	response to chemical	3.18e-08	1.19e-05	1.76	[ERF3 - ethylene-responsive transcription factor 3, PUB22 - e3 ubiquitin-protein ligase pub22, AT4G27280 - ef-hand, calcium binding motif-containing protein, AT5G50760 - saur-like auxin-responsive protein, AT1G66080 - hypothetical protein, CYP81D8 - cytochrome p450, family 81, subfamily d, polypeptide 8, AOC3 - allene oxide cyclase 3, GSTU19 - glutathione s-transferase tau 19, NUC - zinc finger p…
	GO:0001101	response to acid chemical	3.73e-08	1.27e-05	2.48	[ERF3 - ethylene-responsive transcription factor 3, PRB1 - pathogenesis-related protein 1, CYP710A1 - cytochrome p450 710a1, PUB22 - e3 ubiquitin-protein ligase pub22, WRKY57 - putative wrky transcription factor 57, WRKY75 - putative wrky transcription factor 75, ERF-1 - ethylene-responsive transcription factor 1a, AT5G50760 - saur-like auxin-responsive protein, HSPRO2 - hs1 pro-1 2-like protein,…
	GO:0051704	multi-organism process	4.05e-08	1.26e-05	2.29	[HSC70-1 - heat shock cognate protein 70-1, AT1G20640 - nodule inception protein-like protein 4, AT3G13950 - hypothetical protein, AT1G09750 - aspartyl protease-like protein, HSPRO2 - hs1 pro-1 2-like protein, AOC3 - allene oxide cyclase 3, NRT1:2 - nitrate transporter 1:2, MYB108 - putative transcription factor myb108, LEA14 - putative desiccation-related protein lea14, CYP83B1 - cytochrome p450…
	GO:0014070	response to organic cyclic compound	7.27e-08	2.09e-05	4.1	[PRB1 - pathogenesis-related protein 1, CYP710A1 - cytochrome p450 710a1, MYB14 - myb domain protein 14, ATAF2 - protein ataf2, GSTU8 - glutathione s-transferase tau 8, HSPRO2 - hs1 pro-1 2-like protein, GSTU19 - glutathione s-transferase tau 19, BRH1 - brassinosteroid-responsive ring-h2, DOX1 - alpha-dioxygenase, MYB62 - r2r3-myb transcription family, EXO - phosphate-responsive 1 family protein,…
	GO:0009723	response to ethylene	9.02e-08	2.41e-05	4.46	[PRB1 - pathogenesis-related protein 1, DGK5 - diacylglycerol kinase 5, MYB14 - myb domain protein 14, WRKY75 - putative wrky transcription factor 75, ERF-1 - ethylene-responsive transcription factor 1a, CYP81D8 - cytochrome p450, family 81, subfamily d, polypeptide 8, AOC3 - allene oxide cyclase 3, CCR3 - crinkly4 related 3, MYB108 - putative transcription factor myb108, AT3G28580 - aaa-type atp…
	GO:0009605	response to external stimulus	1.11e-07	2.77e-05	1.98	[MSL10 - mechanosensitive channel of small conductance-like 10, AT4G27280 - ef-hand, calcium binding motif-containing protein, AT1G09750 - aspartyl protease-like protein, GSTU19 - glutathione s-transferase tau 19, AOC3 - allene oxide cyclase 3, NUC - zinc finger protein nutcracker, NRT1:2 - nitrate transporter 1:2, LEA14 - putative desiccation-related protein lea14, AT4G38840 - saur-like auxin-re…
	GO:0006950	response to stress	1.59e-07	3.72e-05	1.66	[ERF3 - ethylene-responsive transcription factor 3, CP1 - ca2+-binding protein 1, PUB22 - e3 ubiquitin-protein ligase pub22, AT4G27280 - ef-hand, calcium binding motif-containing protein, AT1G09750 - aspartyl protease-like protein, AT1G66080 - hypothetical protein, CYP81D8 - cytochrome p450, family 81, subfamily d, polypeptide 8, AT1G59960 - nad(p)-linked oxidoreductase superfamily protein, GSTU1…
	GO:0043207	response to external biotic stimulus	2.02e-07	4.44e-05	2.2	[HSC70-1 - heat shock cognate protein 70-1, AT3G13950 - hypothetical protein, AT1G09750 - aspartyl protease-like protein, HSPRO2 - hs1 pro-1 2-like protein, AOC3 - allene oxide cyclase 3, NRT1:2 - nitrate transporter 1:2, MYB108 - putative transcription factor myb108, LEA14 - putative desiccation-related protein lea14, CYP83B1 - cytochrome p450 83b1, AT2G41180 - vq motif-containing protein, AT4G3…
	GO:0009607	response to biotic stimulus	2.02e-07	4.19e-05	2.2	[HSC70-1 - heat shock cognate protein 70-1, AT3G13950 - hypothetical protein, AT1G09750 - aspartyl protease-like protein, HSPRO2 - hs1 pro-1 2-like protein, AOC3 - allene oxide cyclase 3, NRT1:2 - nitrate transporter 1:2, MYB108 - putative transcription factor myb108, LEA14 - putative desiccation-related protein lea14, CYP83B1 - cytochrome p450 83b1, AT2G41180 - vq motif-containing protein, AT4G3…
	GO:0009753	response to jasmonic acid	2.2e-07	4.33e-05	4.71	[ATAF1 - nac domain-containing protein, PRB1 - pathogenesis-related protein 1, MYB14 - myb domain protein 14, ATAF2 - protein ataf2, AT3G57450 - hypothetical protein, AOC3 - allene oxide cyclase 3, MYB108 - putative transcription factor myb108, AT5G57150 - transcription factor bhlh35, AT4G24380 - hypothetical protein, GRX480 - glutaredoxin-grx480, CHIP - e3 ubiquitin-protein ligase chip, PDR12 - …
Biological Process	GO:0050896	response to stimulus	3.32e-07	6.21e-05	1.46	[ERF3 - ethylene-responsive transcription factor 3, CP1 - ca2+-binding protein 1, PUB22 - e3 ubiquitin-protein ligase pub22, CYP81D8 - cytochrome p450, family 81, subfamily d, polypeptide 8, AT1G66080 - hypothetical protein, AOC3 - allene oxide cyclase 3, NUC - zinc finger protein nutcracker, AT1G19210 - ethylene-responsive transcription factor erf017, PUB9 - arm domain-containing protein, NRT1:2…
	GO:0009414	response to water deprivation	4.14e-07	7.38e-05	3.42	[ATAF1 - nac domain-containing protein, ERF3 - ethylene-responsive transcription factor 3, CYP710A1 - cytochrome p450 710a1, NLP7 - nin like protein 7, SAG21 - senescence-associated protein, PUB22 - e3 ubiquitin-protein ligase pub22, WRKY57 - putative wrky transcription factor 57, WRKY75 - putative wrky transcription factor 75, ERF-1 - ethylene-responsive transcription factor 1a, GSTU19 - glutath…
	GO:0009415	response to water	4.54e-07	7.72e-05	3.41	[ATAF1 - nac domain-containing protein, ERF3 - ethylene-responsive transcription factor 3, CYP710A1 - cytochrome p450 710a1, NLP7 - nin like protein 7, SAG21 - senescence-associated protein, PUB22 - e3 ubiquitin-protein ligase pub22, WRKY57 - putative wrky transcription factor 57, WRKY75 - putative wrky transcription factor 75, ERF-1 - ethylene-responsive transcription factor 1a, GSTU19 - glutath…
	GO:0009725	response to hormone	5.15e-07	8.38e-05	2.25	[ERF3 - ethylene-responsive transcription factor 3, PRB1 - pathogenesis-related protein 1, WRKY75 - putative wrky transcription factor 75, ERF-1 - ethylene-responsive transcription factor 1a, AT5G50760 - saur-like auxin-responsive protein, CYP81D8 - cytochrome p450, family 81, subfamily d, polypeptide 8, CCR3 - crinkly4 related 3, AOC3 - allene oxide cyclase 3, BRH1 - brassinosteroid-responsive r…
	GO:0009611	response to wounding	6.03e-07	9.39e-05	3.77	[ATAF1 - nac domain-containing protein, AT3G44260 - putative ccr4-associated factor 1, SAG21 - senescence-associated protein, AT4G27280 - ef-hand, calcium binding motif-containing protein, ATAF2 - protein ataf2, DIC2 - dicarboxylate carrier 2, AT4G10265 - putative wound-responsive protein, AT3G57450 - hypothetical protein, AT4G29780 - hypothetical protein, AOC3 - allene oxide cyclase 3, MYB108 - …
	GO:1900674	olefin biosynthetic process	7.48e-07	0.000112	6.41	[AT3G44260 - putative ccr4-associated factor 1, AT5G22250 - ccr4-associated factor 1b, DIC2 - dicarboxylate carrier 2, AT4G24380 - hypothetical protein, GRX480 - glutaredoxin-grx480, AT2G37430 - zinc finger protein zat11, AT5G37490 - u-box domain-containing protein 21, AT5G59550 - aba- and drought-induced ring-duf1117 protein, AT3G02840 - hypothetical protein, PLA-I{beta]2 - phospholipase a1-ibet…
	GO:1900673	olefin metabolic process	7.48e-07	0.000108	6.41	[AT3G44260 - putative ccr4-associated factor 1, AT5G22250 - ccr4-associated factor 1b, DIC2 - dicarboxylate carrier 2, AT4G24380 - hypothetical protein, GRX480 - glutaredoxin-grx480, AT2G37430 - zinc finger protein zat11, AT5G37490 - u-box domain-containing protein 21, AT5G59550 - aba- and drought-induced ring-duf1117 protein, AT3G02840 - hypothetical protein, PLA-I{beta]2 - phospholipase a1-ibet…
	GO:0043449	cellular alkene metabolic process	7.48e-07	0.000104	6.41	[AT3G44260 - putative ccr4-associated factor 1, AT5G22250 - ccr4-associated factor 1b, DIC2 - dicarboxylate carrier 2, AT4G24380 - hypothetical protein, GRX480 - glutaredoxin-grx480, AT2G37430 - zinc finger protein zat11, AT5G37490 - u-box domain-containing protein 21, AT5G59550 - aba- and drought-induced ring-duf1117 protein, AT3G02840 - hypothetical protein, PLA-I{beta]2 - phospholipase a1-ibet…
	GO:0043450	alkene biosynthetic process	7.48e-07	0.0001	6.41	[AT3G44260 - putative ccr4-associated factor 1, AT5G22250 - ccr4-associated factor 1b, DIC2 - dicarboxylate carrier 2, AT4G24380 - hypothetical protein, GRX480 - glutaredoxin-grx480, AT2G37430 - zinc finger protein zat11, AT5G37490 - u-box domain-containing protein 21, AT5G59550 - aba- and drought-induced ring-duf1117 protein, AT3G02840 - hypothetical protein, PLA-I{beta]2 - phospholipase a1-ibet…
	GO:0009693	ethylene biosynthetic process	7.48e-07	9.65e-05	6.41	[AT3G44260 - putative ccr4-associated factor 1, AT5G22250 - ccr4-associated factor 1b, DIC2 - dicarboxylate carrier 2, AT4G24380 - hypothetical protein, GRX480 - glutaredoxin-grx480, AT2G37430 - zinc finger protein zat11, AT5G37490 - u-box domain-containing protein 21, AT5G59550 - aba- and drought-induced ring-duf1117 protein, AT3G02840 - hypothetical protein, PLA-I{beta]2 - phospholipase a1-ibet…
	GO:0009692	ethylene metabolic process	7.48e-07	9.33e-05	6.41	[AT3G44260 - putative ccr4-associated factor 1, AT5G22250 - ccr4-associated factor 1b, DIC2 - dicarboxylate carrier 2, AT4G24380 - hypothetical protein, GRX480 - glutaredoxin-grx480, AT2G37430 - zinc finger protein zat11, AT5G37490 - u-box domain-containing protein 21, AT5G59550 - aba- and drought-induced ring-duf1117 protein, AT3G02840 - hypothetical protein, PLA-I{beta]2 - phospholipase a1-ibet…
	GO:0009755	hormone-mediated signaling pathway	1.33e-06	0.000161	2.72	[ERF-1 - ethylene-responsive transcription factor 1a, AOC3 - allene oxide cyclase 3, CCR3 - crinkly4 related 3, PYL1 - abscisic acid receptor pyl1, MYB108 - putative transcription factor myb108, NQR - nadph:quinone oxidoreductase, PDR12 - abc transporter g family member 40, PYL4 - abscisic acid receptor pyl4, UGT85A1 - udp-glycosyltransferase 85a1, AT1G70550 - hypothetical protein, WRKY70 - wrky …
	GO:0006952	defense response	1.71e-06	0.0002	2.23	[HSC70-1 - heat shock cognate protein 70-1, PUB22 - e3 ubiquitin-protein ligase pub22, AT3G13950 - hypothetical protein, AT1G09750 - aspartyl protease-like protein, HSPRO2 - hs1 pro-1 2-like protein, AOC3 - allene oxide cyclase 3, MYB108 - putative transcription factor myb108, LEA14 - putative desiccation-related protein lea14, CYP83B1 - cytochrome p450 83b1, AT2G41180 - vq motif-containing prote…
	GO:0050832	defense response to fungus	4.73e-06	0.000536	3.58	[YLS9 - late embryogenesis abundant hydroxyproline-rich glycoprotein, HSC70-1 - heat shock cognate protein 70-1, SAG21 - senescence-associated protein, AT3G13950 - hypothetical protein, AOC3 - allene oxide cyclase 3, DOX1 - alpha-dioxygenase, AT1G76070 - hypothetical protein, AT4G38540 - fad/nad(p)-binding oxidoreductase family protein, PUB17 - u-box domain-containing protein 17, LEA14 - putative…
	GO:0002679	respiratory burst involved in defense response	6.02e-06	0.000662	5.83	[YLS9 - late embryogenesis abundant hydroxyproline-rich glycoprotein, PUB22 - e3 ubiquitin-protein ligase pub22, AT5G22250 - ccr4-associated factor 1b, AT2G37430 - zinc finger protein zat11, AT5G37490 - u-box domain-containing protein 21, AT5G59550 - aba- and drought-induced ring-duf1117 protein, ERF-1 - ethylene-responsive transcription factor 1a, WRKY70 - wrky transcription factor 70, STZ - zin…
	GO:0045730	respiratory burst	6.02e-06	0.000643	5.83	[YLS9 - late embryogenesis abundant hydroxyproline-rich glycoprotein, PUB22 - e3 ubiquitin-protein ligase pub22, AT5G22250 - ccr4-associated factor 1b, AT2G37430 - zinc finger protein zat11, AT5G37490 - u-box domain-containing protein 21, AT5G59550 - aba- and drought-induced ring-duf1117 protein, ERF-1 - ethylene-responsive transcription factor 1a, WRKY70 - wrky transcription factor 70, AT2G32030…
	GO:0035556	intracellular signal transduction	1.08e-05	0.00113	2.9	[YLS9 - late embryogenesis abundant hydroxyproline-rich glycoprotein, SAG21 - senescence-associated protein, AT3G44260 - putative ccr4-associated factor 1, AT5G22250 - ccr4-associated factor 1b, AT3G13950 - hypothetical protein, AT3G57450 - hypothetical protein, AT4G29780 - hypothetical protein, ERF-1 - ethylene-responsive transcription factor 1a, AOC3 - allene oxide cyclase 3, CCR3 - crinkly4 re…
	GO:0098542	defense response to other organism	1.08e-05	0.0011	2.24	[HSC70-1 - heat shock cognate protein 70-1, AT1G09750 - aspartyl protease-like protein, AT3G13950 - hypothetical protein, HSPRO2 - hs1 pro-1 2-like protein, AOC3 - allene oxide cyclase 3, LEA14 - putative desiccation-related protein lea14, CYP83B1 - cytochrome p450 83b1, AT2G41180 - vq motif-containing protein, AT4G38840 - saur-like auxin-responsive protein, AT5G62150 - peptidoglycan-binding lysm…
	GO:0007165	signal transduction	3.36e-05	0.0033	1.93	[AT3G13950 - hypothetical protein, ERF-1 - ethylene-responsive transcription factor 1a, AT5G43020 - leucine-rich repeat protein kinase family protein, CCR3 - crinkly4 related 3, AOC3 - allene oxide cyclase 3, AT5G66330 - leucine-rich repeat-containing protein, MYB108 - putative transcription factor myb108, PYL1 - abscisic acid receptor pyl1, PDR12 - abc transporter g family member 40, NQR - nadph…
	GO:0009612	response to mechanical stimulus	4.76e-05	0.00456	6.94	[MSL10 - mechanosensitive channel of small conductance-like 10, AT3G44260 - putative ccr4-associated factor 1, AT4G27280 - ef-hand, calcium binding motif-containing protein, DIC2 - dicarboxylate carrier 2, EB1C - end binding protein 1c, AT4G29780 - hypothetical protein, STZ - zinc finger protein stz/zat10]
	GO:0006820	anion transport	5.66e-05	0.0053	2.6	[MSL10 - mechanosensitive channel of small conductance-like 10, AT4G31980 - hypothetical protein, PUB22 - e3 ubiquitin-protein ligase pub22, TIP2;2 - tonoplast intrinsic protein 2;2, AT5G50760 - saur-like auxin-responsive protein, DOX1 - alpha-dioxygenase, NIP6;1 - aquaporin nip6-1, NRT1:2 - nitrate transporter 1:2, NUC - zinc finger protein nutcracker, PGIP1 - polygalacturonase inhibitor 1, BCA4…
	GO:0009751	response to salicylic acid	7.98e-05	0.00728	4.87	[PRB1 - pathogenesis-related protein 1, MYB14 - myb domain protein 14, ATAF2 - protein ataf2, GRX480 - glutaredoxin-grx480, PDR12 - abc transporter g family member 40, HSPRO2 - hs1 pro-1 2-like protein, DOX1 - alpha-dioxygenase, WRKY70 - wrky transcription factor 70, MYB62 - r2r3-myb transcription family]
Molecular Function	GO:0019825	oxygen binding	1.54e-07	0.000302	6.04	[CYP82C3 - cytochrome p450, family 82, subfamily c, polypeptide 3, CYP710A1 - cytochrome p450 710a1, CYP83A1 - cytochrome p450 83a1, CYP71A26 - cytochrome p450 71a26, CYP708A1 - cytochrome p450, family 708, subfamily a, polypeptide 1, CYP722A1 - cytochrome p450, family 722, subfamily a, polypeptide 1, CYP81D8 - cytochrome p450, family 81, subfamily d, polypeptide 8, HB1 - non-symbiotic hemoglobin…
	GO:0015020	glucuronosyltransferase activity	4.06e-05	0.0397	16.99	[AT5G15050 - core-2/i-branching beta-1,6-n-acetylglucosaminyltransferase family protein, UGT85A2 - udp-glucosyl transferase 85a2, UGT85A3 - udp-glucosyl transferase 85a3, UGT85A1 - udp-glycosyltransferase 85a1]

## Sheet: B47Rt up-regulated
	GO Term	Description	P-value	FDR q-value	Enrichment	Genes
	GO:1901700	response to oxygen-containing compound	2.22e-08	8.29e-05	2.11	[DI21 - drought-induced 21 protein, ATERDJ3A - dnaj domain-containing protein, PR4 - pathogenesis-related 4, AT4G33905 - peroxisomal membrane protein mpv17/pmp22, HSP17.6II - class ii heat shock protein 17.6, GSTF12 - glutathione s-transferase phi 12, ABF2 - abscisic acid responsive elements-binding factor 2, DRIP1 - e3 ubiquitin protein ligase drip1, SIP1 - putative galactinol--sucrose galactosy…
	GO:0010035	response to inorganic substance	1.76e-07	0.000329	2.23	[DI21 - drought-induced 21 protein, ATERDJ3A - dnaj domain-containing protein, PR4 - pathogenesis-related 4, ABI1 - protein phosphatase 2c 56, CAX3 - vacuolar cation/proton exchanger 3, AT1G73480 - alpha/beta-hydrolases superfamily protein, LTP4 - non-specific lipid-transfer protein 4, HSP17.6II - class ii heat shock protein 17.6, ABF2 - abscisic acid responsive elements-binding factor 2, DRIP1 -…
	GO:0001101	response to acid chemical	2.23e-07	0.000278	2.45	[DI21 - drought-induced 21 protein, PRB1 - pathogenesis-related protein 1, PR4 - pathogenesis-related 4, ABI1 - protein phosphatase 2c 56, MYB34 - myb domain protein 34, AT4G33905 - peroxisomal membrane protein mpv17/pmp22, AT1G73480 - alpha/beta-hydrolases superfamily protein, LTP4 - non-specific lipid-transfer protein 4, FAC1 - amp deaminase, ABF2 - abscisic acid responsive elements-binding fac…
	GO:0042221	response to chemical	4.21e-07	0.000394	1.73	[DI21 - drought-induced 21 protein, ATERDJ3A - dnaj domain-containing protein, PR4 - pathogenesis-related 4, AT4G33905 - peroxisomal membrane protein mpv17/pmp22, HSP17.6II - class ii heat shock protein 17.6, ABF2 - abscisic acid responsive elements-binding factor 2, GSTF12 - glutathione s-transferase phi 12, DRIP1 - e3 ubiquitin protein ligase drip1, CLT3 - crt (chloroquine-resistance transporte…
	GO:0009628	response to abiotic stimulus	8.78e-07	0.000657	1.72	[DI21 - drought-induced 21 protein, ATERDJ3A - dnaj domain-containing protein, PR4 - pathogenesis-related 4, NPQ1 - violaxanthin de-epoxidase, HSP17.6II - class ii heat shock protein 17.6, ABF2 - abscisic acid responsive elements-binding factor 2, GSTF12 - glutathione s-transferase phi 12, DRIP1 - e3 ubiquitin protein ligase drip1, SIP1 - putative galactinol--sucrose galactosyltransferase 5, HSP7…
	GO:0033993	response to lipid	1.04e-06	0.000647	2.97	[DI21 - drought-induced 21 protein, ABI1 - protein phosphatase 2c 56, AT1G73480 - alpha/beta-hydrolases superfamily protein, LTP4 - non-specific lipid-transfer protein 4, FAC1 - amp deaminase, ABF2 - abscisic acid responsive elements-binding factor 2, SIP1 - putative galactinol--sucrose galactosyltransferase 5, TSPO - tryptophan-rich sensory protein-like protein, P5CS1 - delta1-pyrroline-5-carbox…
Biological Process	GO:0009414	response to water deprivation	1.57e-06	0.000839	3.41	[DI21 - drought-induced 21 protein, Rap2.6L - ethylene-responsive transcription factor erf113, NCED5 - 9-cis-epoxycarotenoid dioxygenase, ABI1 - protein phosphatase 2c 56, AT1G73480 - alpha/beta-hydrolases superfamily protein, LEA4-5 - late embryogenesis abundant protein 4-5, LTP4 - non-specific lipid-transfer protein 4, ABF2 - abscisic acid responsive elements-binding factor 2, DRIP1 - e3 ubiqui…
	GO:0009415	response to water	1.7e-06	0.000797	3.39	[DI21 - drought-induced 21 protein, Rap2.6L - ethylene-responsive transcription factor erf113, NCED5 - 9-cis-epoxycarotenoid dioxygenase, ABI1 - protein phosphatase 2c 56, AT1G73480 - alpha/beta-hydrolases superfamily protein, LEA4-5 - late embryogenesis abundant protein 4-5, LTP4 - non-specific lipid-transfer protein 4, ABF2 - abscisic acid responsive elements-binding factor 2, SIP1 - putative g…
	GO:0009737	response to abscisic acid	5.11e-06	0.00212	3.05	[DI21 - drought-induced 21 protein, Rap2.6L - ethylene-responsive transcription factor erf113, ABI1 - protein phosphatase 2c 56, AT1G73480 - alpha/beta-hydrolases superfamily protein, SRG1 - fe(ii)/ascorbate oxidase family protein srg1, LTP4 - non-specific lipid-transfer protein 4, ABF2 - abscisic acid responsive elements-binding factor 2, FAC1 - amp deaminase, SIP1 - putative galactinol--sucrose…
	GO:0009725	response to hormone	6e-06	0.00224	2.17	[DI21 - drought-induced 21 protein, PRB1 - pathogenesis-related protein 1, PR4 - pathogenesis-related 4, ABI1 - protein phosphatase 2c 56, MYB34 - myb domain protein 34, AT4G33905 - peroxisomal membrane protein mpv17/pmp22, AT1G73480 - alpha/beta-hydrolases superfamily protein, LTP4 - non-specific lipid-transfer protein 4, FAC1 - amp deaminase, ABF2 - abscisic acid responsive elements-binding fac…
	GO:0006979	response to oxidative stress	9.04e-06	0.00308	2.85	[HSP70 - heat shock protein 70-4, ATERDJ3A - dnaj domain-containing protein, AT1G71000 - chaperone dnaj-domain containing protein, ABI1 - protein phosphatase 2c 56, SIP2 - putative galactinol--sucrose galactosyltransferase 2, HSP17.6II - class ii heat shock protein 17.6, AT4G02580 - nadh dehydrogenase (ubiquinone) flavoprotein 2, AT1G54050 - ciii heat shock protein 17.4, AT5G07330 - hypothetical …
	GO:0009719	response to endogenous stimulus	9.16e-06	0.00285	2.01	[DI21 - drought-induced 21 protein, PRB1 - pathogenesis-related protein 1, PR4 - pathogenesis-related 4, ABI1 - protein phosphatase 2c 56, MYB34 - myb domain protein 34, AT4G33905 - peroxisomal membrane protein mpv17/pmp22, AT1G73480 - alpha/beta-hydrolases superfamily protein, LTP4 - non-specific lipid-transfer protein 4, FAC1 - amp deaminase, ABF2 - abscisic acid responsive elements-binding fac…
	GO:0097305	response to alcohol	1.03e-05	0.00295	2.83	[DI21 - drought-induced 21 protein, Rap2.6L - ethylene-responsive transcription factor erf113, ABI1 - protein phosphatase 2c 56, AT1G73480 - alpha/beta-hydrolases superfamily protein, SRG1 - fe(ii)/ascorbate oxidase family protein srg1, LTP4 - non-specific lipid-transfer protein 4, ABF2 - abscisic acid responsive elements-binding factor 2, FAC1 - amp deaminase, SIP1 - putative galactinol--sucrose…
	GO:0050896	response to stimulus	1.06e-05	0.00285	1.41	[PR4 - pathogenesis-related 4, NPQ1 - violaxanthin de-epoxidase, HSP70T-2 - heat-shock protein 70t-2, tic20-IV - translocon at the inner envelope membrane of chloroplasts 20-iv, AT4G37470 - hydrolase, alpha/beta fold family protein, BAP2 - bon1-associated protein 2, PHT4;1 - sodium-dependent phosphate transport protein 1, UPP - uracil phosphoribosyltransferase, AT4G28200 - hypothetical protein, H…
	GO:0010033	response to organic substance	5.48e-05	0.0137	1.72	[DI21 - drought-induced 21 protein, PR4 - pathogenesis-related 4, AT4G33905 - peroxisomal membrane protein mpv17/pmp22, GSTF12 - glutathione s-transferase phi 12, ABF2 - abscisic acid responsive elements-binding factor 2, SIP1 - putative galactinol--sucrose galactosyltransferase 5, tic20-IV - translocon at the inner envelope membrane of chloroplasts 20-iv, GSTU19 - glutathione s-transferase tau 1…
	GO:0000302	response to reactive oxygen species	9.36e-05	0.0219	2.97	[HSP70 - heat shock protein 70-4, ATERDJ3A - dnaj domain-containing protein, AT1G71000 - chaperone dnaj-domain containing protein, ABI1 - protein phosphatase 2c 56, AT1G54050 - ciii heat shock protein 17.4, HSP17.6II - class ii heat shock protein 17.6, AT5G07330 - hypothetical protein, HSP70T-2 - heat-shock protein 70t-2, AT2G20560 - dnaj heat shock family protein, CSD3 - copper/zinc superoxide d…
Molecular Function	GO:0008509	anion transmembrane transporter activity	5.31e-05	0.104	3.9	[AT2G41190 - transmembrane amino acid transporter family protein, PHT2;1 - inorganic phosphate transporter 2-1, PHT4;1 - sodium-dependent phosphate transport protein 1, AAP6 - amino acid permease 6, SULTR4;1 - sulfate transporter 4.1, SULTR1;3 - sulfate transporter 1.3, ALMT9 - aluminum-activated malate transporter 9, CLC-C - chloride channel protein clc-c, ANTR2 - inorganic phosphate transporter…

## Sheet: B47Rt down-regulated
	GO Term	Description	P-value	FDR q-value	Enrichment	Genes
	GO:1901698	response to nitrogen compound	1.75e-15	6.55e-12	3.36	[PUB22 - e3 ubiquitin-protein ligase pub22, BOR1 - boron transporter 1, AT5G50760 - saur-like auxin-responsive protein, FRU - fer-like iron deficiency-induced transcription factor, AT1G19210 - ethylene-responsive transcription factor erf017, ALDH2C4 - aldehyde dehydrogenase 2c4, GLP5 - germin-like protein 5, NAS1 - nicotianamine synthase 1, NRT1.1 - nitrate transporter 1.1, FH8 - formin-like prot…
	GO:0006820	anion transport	9.13e-10	1.71e-06	2.79	[AT1G30700 - fad-binding berberine family protein, UTR2 - udp-galactose transporter 2, AT4G31980 - hypothetical protein, AT4G30170 - peroxidase 45, PUB22 - e3 ubiquitin-protein ligase pub22, ACBP3 - acyl-coa-binding domain 3, BOR1 - boron transporter 1, AT5G50760 - saur-like auxin-responsive protein, WR3 - high-affinity nitrate transporter 3.1, SPX1 - spx domain-containing protein 1, AT1G47670 - …
	GO:0006811	ion transport	1.01e-09	1.27e-06	2.21	[AT2G30840 - 2-oxoglutarate (2og) and fe(ii)-dependent oxygenase-like protein, UTR2 - udp-galactose transporter 2, PUB22 - e3 ubiquitin-protein ligase pub22, ACBP3 - acyl-coa-binding domain 3, BOR1 - boron transporter 1, AT5G50760 - saur-like auxin-responsive protein, FRU - fer-like iron deficiency-induced transcription factor, NRT1.7 - nitrate transporter 1.7, CHX19 - cation/h(+) antiporter 19, …
	GO:0009605	response to external stimulus	2.98e-09	2.79e-06	1.77	[Hsp70b - heat shock protein 70b, FMO1 - flavin-dependent monooxygenase 1, THI1 - thiazole biosynthetic enzyme, SNC1 - toll interleukin1 receptor-nucleotide binding-leu- rich repeat-type resistance protein, BAP2 - bon1-associated protein 2, TPS21 - alpha-humulene/(-)-(e)-beta-caryophyllene synthase, AT1G08320 - bzip transcription factor family protein, CESA4 - cellulose synthase a catalytic subun…
	GO:0071705	nitrogen compound transport	4.39e-08	3.29e-05	2.34	[AT1G30700 - fad-binding berberine family protein, AT1G68570 - putative nitrite transporter, AT4G31980 - hypothetical protein, UTR2 - udp-galactose transporter 2, UPS1 - ureide permease 1, AT4G30170 - peroxidase 45, PUB22 - e3 ubiquitin-protein ligase pub22, BOR1 - boron transporter 1, AT5G50760 - saur-like auxin-responsive protein, WR3 - high-affinity nitrate transporter 3.1, AT1G47670 - lysine …
	GO:1901700	response to oxygen-containing compound	5.66e-08	3.53e-05	1.71	[AT4G21870 - heat shock protein class v 15.4, PUB22 - e3 ubiquitin-protein ligase pub22, AT2G39370 - probable membrane-associated kinase regulator 4, TT5 - chalcone--flavonone isomerase 1, BOR1 - boron transporter 1, Hsp70b - heat shock protein 70b, XTH6 - probable xyloglucan endotransglucosylase/hydrolase protein 6, AT5G50760 - saur-like auxin-responsive protein, CKX5 - cytokinin dehydrogenase 5…
	GO:0010167	response to nitrate	9.12e-08	4.88e-05	4.28	[AT3G21710 - hypothetical protein, NLP7 - nin like protein 7, AT4G30170 - peroxidase 45, RCI3 - peroxidase 3, AT3G23090 - targeting protein for xklp2-like protein, TIP2;2 - tonoplast intrinsic protein 2;2, BOR1 - boron transporter 1, AT5G50760 - saur-like auxin-responsive protein, WR3 - high-affinity nitrate transporter 3.1, POM1 - chitinase-like protein 1, PAP8 - purple acid phosphatase 8, GLP5 …
	GO:0010200	response to chitin	1.76e-07	8.24e-05	2.83	[PUB22 - e3 ubiquitin-protein ligase pub22, HSPRO2 - hs1 pro-1 2-like protein, ERF-1 - ethylene-responsive transcription factor 1a, AT1G19210 - ethylene-responsive transcription factor erf017, AT1G18740 - hypothetical protein, FH8 - formin-like protein 8, WRKY22 - wrky transcription factor 22, WRKY11 - putative wrky transcription factor 11, SRC2 - hypothetical protein, EFE - 1-aminocyclopropane-1…
	GO:0009834	plant-type secondary cell wall biogenesis	2.2e-07	9.13e-05	8.43	[IRX12 - laccase-4, IRX3 - cellulose synthase a catalytic subunit 7 [udp-forming], FRA8 - probable glucuronoxylan glucuronosyltransferase irx7, AT5G67210 - hypothetical protein, TED7 - tracheary element differentiation-like protein 7, CESA4 - cellulose synthase a catalytic subunit 4 [udp-forming], IRX6 - cobra-like protein 4, FLA12 - fasciclin-like arabinogalactan protein 12, MYB26 - myb domain p…
	GO:0031667	response to nutrient levels	3.96e-07	0.000148	3.06	[AT4G30170 - peroxidase 45, BOR1 - boron transporter 1, SPX1 - spx domain-containing protein 1, PAP10 - purple acid phosphatase 10, GSTU19 - glutathione s-transferase tau 19, AT3G43110 - hypothetical protein, ZIP1 - zinc transporter 1, SPX3 - spx domain protein 3, BHLH038 - transcription factor org2, PIP1;4 - plasma membrane intrinsic protein 1;4, AT2G05940 - rpm1-induced protein kinase, KUP3 - p…
	GO:0015698	inorganic anion transport	4.24e-07	0.000144	3.34	[AT3G21710 - hypothetical protein, AT4G30170 - peroxidase 45, NIP1;2 - nod26-like intrinsic protein 1;2, RCI3 - peroxidase 3, AT3G23090 - targeting protein for xklp2-like protein, TIP2;2 - tonoplast intrinsic protein 2;2, BOR1 - boron transporter 1, SYP121 - syntaxin-121, WR3 - high-affinity nitrate transporter 3.1, AT5G50760 - saur-like auxin-responsive protein, SPX1 - spx domain-containing prot…
	GO:0010413	glucuronoxylan metabolic process	4.33e-07	0.000135	3.58	[GLP10 - germin-like protein 10, AT3G21710 - hypothetical protein, AT1G54790 - gdsl esterase/lipase, AT3G23090 - targeting protein for xklp2-like protein, GAUT12 - probable galacturonosyltransferase 12, FRA8 - probable glucuronoxylan glucuronosyltransferase irx7, AT5G67210 - hypothetical protein, AT5G42180 - peroxidase, LAC17 - laccase 17, AT3G27200 - plastocyanin-like domain-containing protein, …
	GO:0045492	xylan biosynthetic process	4.33e-07	0.000125	3.58	[GLP10 - germin-like protein 10, AT3G21710 - hypothetical protein, AT1G54790 - gdsl esterase/lipase, AT3G23090 - targeting protein for xklp2-like protein, GAUT12 - probable galacturonosyltransferase 12, FRA8 - probable glucuronoxylan glucuronosyltransferase irx7, AT5G67210 - hypothetical protein, AT5G42180 - peroxidase, LAC17 - laccase 17, AT3G27200 - plastocyanin-like domain-containing protein, …
	GO:0010243	response to organonitrogen compound	5.66e-07	0.000151	2.69	[PUB22 - e3 ubiquitin-protein ligase pub22, HSPRO2 - hs1 pro-1 2-like protein, ERF-1 - ethylene-responsive transcription factor 1a, AT1G19210 - ethylene-responsive transcription factor erf017, AT1G18740 - hypothetical protein, FH8 - formin-like protein 8, WRKY22 - wrky transcription factor 22, WRKY11 - putative wrky transcription factor 11, SRC2 - hypothetical protein, EFE - 1-aminocyclopropane-1…
	GO:0031669	cellular response to nutrient levels	5.97e-07	0.000149	3.08	[KUP3 - potassium transporter kup3p, AT3G21710 - hypothetical protein, AT4G30170 - peroxidase 45, MSRB3 - peptide methionine sulfoxide reductase b3, SQD1 - sulfoquinovosyldiacylglycerol 1, RCI3 - peroxidase 3, AT3G23090 - targeting protein for xklp2-like protein, BOR1 - boron transporter 1, AT1G49750 - leucine-rich repeat (lrr) family protein, SPX1 - spx domain-containing protein 1, AT5G01750 - h…
	GO:0045491	xylan metabolic process	6.34e-07	0.000148	3.5	[GLP10 - germin-like protein 10, AT3G21710 - hypothetical protein, AT1G54790 - gdsl esterase/lipase, AT3G23090 - targeting protein for xklp2-like protein, GAUT12 - probable galacturonosyltransferase 12, FRA8 - probable glucuronoxylan glucuronosyltransferase irx7, AT5G67210 - hypothetical protein, AT5G42180 - peroxidase, LAC17 - laccase 17, AT3G27200 - plastocyanin-like domain-containing protein, …
	GO:0009267	cellular response to starvation	9e-07	0.000198	3.11	[KUP3 - potassium transporter kup3p, AT3G21710 - hypothetical protein, AT4G30170 - peroxidase 45, MSRB3 - peptide methionine sulfoxide reductase b3, SQD1 - sulfoquinovosyldiacylglycerol 1, RCI3 - peroxidase 3, AT3G23090 - targeting protein for xklp2-like protein, BOR1 - boron transporter 1, AT1G49750 - leucine-rich repeat (lrr) family protein, SPX1 - spx domain-containing protein 1, AT5G01750 - h…
	GO:0010410	hemicellulose metabolic process	1.1e-06	0.000228	3.39	[GLP10 - germin-like protein 10, AT3G21710 - hypothetical protein, AT1G54790 - gdsl esterase/lipase, AT3G23090 - targeting protein for xklp2-like protein, GAUT12 - probable galacturonosyltransferase 12, FRA8 - probable glucuronoxylan glucuronosyltransferase irx7, AT5G67210 - hypothetical protein, AT5G42180 - peroxidase, LAC17 - laccase 17, AT3G27200 - plastocyanin-like domain-containing protein, …
	GO:0042594	response to starvation	1.23e-06	0.000241	3.05	[KUP3 - potassium transporter kup3p, AT3G21710 - hypothetical protein, AT4G30170 - peroxidase 45, MSRB3 - peptide methionine sulfoxide reductase b3, SQD1 - sulfoquinovosyldiacylglycerol 1, RCI3 - peroxidase 3, AT3G23090 - targeting protein for xklp2-like protein, BOR1 - boron transporter 1, AT1G49750 - leucine-rich repeat (lrr) family protein, SPX1 - spx domain-containing protein 1, AT5G01750 - h…
	GO:0015706	nitrate transport	1.24e-06	0.000232	3.81	[AT3G21710 - hypothetical protein, AT4G30170 - peroxidase 45, RCI3 - peroxidase 3, TIP2;2 - tonoplast intrinsic protein 2;2, AT3G23090 - targeting protein for xklp2-like protein, BOR1 - boron transporter 1, WR3 - high-affinity nitrate transporter 3.1, AT5G50760 - saur-like auxin-responsive protein, NRT1.7 - nitrate transporter 1.7, PAP8 - purple acid phosphatase 8, GLP5 - germin-like protein 5, A…
	GO:0009719	response to endogenous stimulus	1.4e-06	0.00025	1.74	[AT2G21220 - saur-like auxin-responsive protein, PUB22 - e3 ubiquitin-protein ligase pub22, AT2G39370 - probable membrane-associated kinase regulator 4, TT5 - chalcone--flavonone isomerase 1, XTH6 - probable xyloglucan endotransglucosylase/hydrolase protein 6, CKX5 - cytokinin dehydrogenase 5, AT5G50760 - saur-like auxin-responsive protein, FRU - fer-like iron deficiency-induced transcription fac…
	GO:0070592	cell wall polysaccharide biosynthetic process	1.56e-06	0.000265	3.32	[GLP10 - germin-like protein 10, AT3G21710 - hypothetical protein, AT1G54790 - gdsl esterase/lipase, AT3G23090 - targeting protein for xklp2-like protein, GAUT12 - probable galacturonosyltransferase 12, FRA8 - probable glucuronoxylan glucuronosyltransferase irx7, AT5G67210 - hypothetical protein, AT5G42180 - peroxidase, LAC17 - laccase 17, AT3G27200 - plastocyanin-like domain-containing protein, …
	GO:0070589	cellular component macromolecule biosynthetic process	1.56e-06	0.000254	3.32	[GLP10 - germin-like protein 10, AT3G21710 - hypothetical protein, AT1G54790 - gdsl esterase/lipase, AT3G23090 - targeting protein for xklp2-like protein, GAUT12 - probable galacturonosyltransferase 12, FRA8 - probable glucuronoxylan glucuronosyltransferase irx7, AT5G67210 - hypothetical protein, AT5G42180 - peroxidase, LAC17 - laccase 17, AT3G27200 - plastocyanin-like domain-containing protein, …
	GO:0044038	cell wall macromolecule biosynthetic process	1.56e-06	0.000243	3.32	[GLP10 - germin-like protein 10, AT3G21710 - hypothetical protein, AT1G54790 - gdsl esterase/lipase, AT3G23090 - targeting protein for xklp2-like protein, GAUT12 - probable galacturonosyltransferase 12, FRA8 - probable glucuronoxylan glucuronosyltransferase irx7, AT5G67210 - hypothetical protein, AT5G42180 - peroxidase, LAC17 - laccase 17, AT3G27200 - plastocyanin-like domain-containing protein, …
	GO:0051707	response to other organism	1.57e-06	0.000235	1.79	[ACBP3 - acyl-coa-binding domain 3, Hsp70b - heat shock protein 70b, FMO1 - flavin-dependent monooxygenase 1, THI1 - thiazole biosynthetic enzyme, TLP1 - thaumatin-like protein 1, GLP5 - germin-like protein 5, ALDH2C4 - aldehyde dehydrogenase 2c4, SNC1 - toll interleukin1 receptor-nucleotide binding-leu- rich repeat-type resistance protein, BAP2 - bon1-associated protein 2, SCPL51 - serine carbox…
	GO:0002679	respiratory burst involved in defense response	1.87e-06	0.000269	4.37	[PLA2A - phospholipase a 2a, YLS9 - late embryogenesis abundant hydroxyproline-rich glycoprotein, PUB22 - e3 ubiquitin-protein ligase pub22, AT5G22250 - ccr4-associated factor 1b, AT5G51190 - ethylene-responsive transcription factor erf105, SYP121 - syntaxin-121, ERF-1 - ethylene-responsive transcription factor 1a, FH8 - formin-like protein 8, WRKY22 - wrky transcription factor 22, WRKY11 - putat…
	GO:0045730	respiratory burst	1.87e-06	0.000259	4.37	[PLA2A - phospholipase a 2a, YLS9 - late embryogenesis abundant hydroxyproline-rich glycoprotein, PUB22 - e3 ubiquitin-protein ligase pub22, AT5G22250 - ccr4-associated factor 1b, AT5G51190 - ethylene-responsive transcription factor erf105, SYP121 - syntaxin-121, ERF-1 - ethylene-responsive transcription factor 1a, FH8 - formin-like protein 8, WRKY22 - wrky transcription factor 22, WRKY11 - putat…
	GO:0009611	response to wounding	1.87e-06	0.00025	2.76	[VEP1 - 3-oxo-delta(4,5)-steroid 5-beta-reductase, JAZ12 - protein tify 3b, CYP711A1 - cytochrome p450, family 711, subfamily a, polypeptide 1, WR3 - high-affinity nitrate transporter 3.1, LOX1 - lipoxygenase 1, AT1G18740 - hypothetical protein, PAL1 - phenylalanine ammonia-lyase 1, SRC2 - hypothetical protein, AT2G05940 - rpm1-induced protein kinase, AT3G44260 - putative ccr4-associated factor 1…
	GO:0009832	plant-type cell wall biogenesis	2.3e-06	0.000296	3.66	[AT1G54790 - gdsl esterase/lipase, FLA7 - fasciclin-like arabinogalactan protein 7, GAUT12 - probable galacturonosyltransferase 12, FRA8 - probable glucuronoxylan glucuronosyltransferase irx7, AT5G67210 - hypothetical protein, LAC17 - laccase 17, CESA5 - cellulose synthase a catalytic subunit 5 [udp-forming], MYB26 - myb domain protein 26, IRX12 - laccase-4, IRX3 - cellulose synthase a catalytic …
	GO:0010383	cell wall polysaccharide metabolic process	2.51e-06	0.000313	3.02	[AT3G21710 - hypothetical protein, GLP10 - germin-like protein 10, AT1G54790 - gdsl esterase/lipase, AT3G23090 - targeting protein for xklp2-like protein, GAUT12 - probable galacturonosyltransferase 12, FRA8 - probable glucuronoxylan glucuronosyltransferase irx7, AT5G67210 - hypothetical protein, AT5G42180 - peroxidase, LAC17 - laccase 17, AT3G27200 - plastocyanin-like domain-containing protein, …
	GO:0044036	cell wall macromolecule metabolic process	3.7e-06	0.000447	2.73	[GLP10 - germin-like protein 10, AT4G25433 - peptidoglycan-binding lysm domain-containing protein, GAUT12 - probable galacturonosyltransferase 12, FRA8 - probable glucuronoxylan glucuronosyltransferase irx7, AT5G42180 - peroxidase, LAC17 - laccase 17, AT3G27200 - plastocyanin-like domain-containing protein, NRT1.1 - nitrate transporter 1.1, PMEPCRA - methylesterase pcr a, AT1G09610 - hypothetical…
Biological Process	GO:0009991	response to extracellular stimulus	4.2e-06	0.000491	2.71	[AT4G30170 - peroxidase 45, BOR1 - boron transporter 1, SPX1 - spx domain-containing protein 1, PAP10 - purple acid phosphatase 10, GSTU19 - glutathione s-transferase tau 19, AT3G43110 - hypothetical protein, SPX3 - spx domain protein 3, ZIP1 - zinc transporter 1, BHLH038 - transcription factor org2, PIP1;4 - plasma membrane intrinsic protein 1;4, AT2G05940 - rpm1-induced protein kinase, KUP3 - p…
	GO:0031668	cellular response to extracellular stimulus	5.67e-06	0.000642	2.73	[KUP3 - potassium transporter kup3p, AT3G21710 - hypothetical protein, AT4G30170 - peroxidase 45, MSRB3 - peptide methionine sulfoxide reductase b3, SQD1 - sulfoquinovosyldiacylglycerol 1, RCI3 - peroxidase 3, AT3G23090 - targeting protein for xklp2-like protein, BOR1 - boron transporter 1, AT1G49750 - leucine-rich repeat (lrr) family protein, SPX1 - spx domain-containing protein 1, AT5G01750 - h…
	GO:0042546	cell wall biogenesis	5.74e-06	0.000631	3.06	[AT1G54790 - gdsl esterase/lipase, FLA7 - fasciclin-like arabinogalactan protein 7, GAUT12 - probable galacturonosyltransferase 12, FRA8 - probable glucuronoxylan glucuronosyltransferase irx7, AT5G67210 - hypothetical protein, LAC17 - laccase 17, CESA5 - cellulose synthase a catalytic subunit 5 [udp-forming], MYB26 - myb domain protein 26, AT5G44670 - hypothetical protein, IRX12 - laccase-4, IRX3…
	GO:0071496	cellular response to external stimulus	6.43e-06	0.000688	2.71	[KUP3 - potassium transporter kup3p, AT3G21710 - hypothetical protein, AT4G30170 - peroxidase 45, MSRB3 - peptide methionine sulfoxide reductase b3, SQD1 - sulfoquinovosyldiacylglycerol 1, RCI3 - peroxidase 3, AT3G23090 - targeting protein for xklp2-like protein, BOR1 - boron transporter 1, AT1G49750 - leucine-rich repeat (lrr) family protein, SPX1 - spx domain-containing protein 1, AT5G01750 - h…
	GO:0051704	multi-organism process	6.93e-06	0.00072	1.72	[ACBP3 - acyl-coa-binding domain 3, Hsp70b - heat shock protein 70b, FMO1 - flavin-dependent monooxygenase 1, THI1 - thiazole biosynthetic enzyme, TLP1 - thaumatin-like protein 1, ALDH2C4 - aldehyde dehydrogenase 2c4, GLP5 - germin-like protein 5, SNC1 - toll interleukin1 receptor-nucleotide binding-leu- rich repeat-type resistance protein, BAP2 - bon1-associated protein 2, SCPL51 - serine carbox…
	GO:0043207	response to external biotic stimulus	7.18e-06	0.000726	1.71	[ACBP3 - acyl-coa-binding domain 3, Hsp70b - heat shock protein 70b, FMO1 - flavin-dependent monooxygenase 1, THI1 - thiazole biosynthetic enzyme, TLP1 - thaumatin-like protein 1, GLP5 - germin-like protein 5, ALDH2C4 - aldehyde dehydrogenase 2c4, SNC1 - toll interleukin1 receptor-nucleotide binding-leu- rich repeat-type resistance protein, BAP2 - bon1-associated protein 2, SCPL51 - serine carbox…
	GO:0009607	response to biotic stimulus	7.18e-06	0.000707	1.71	[ACBP3 - acyl-coa-binding domain 3, Hsp70b - heat shock protein 70b, FMO1 - flavin-dependent monooxygenase 1, THI1 - thiazole biosynthetic enzyme, TLP1 - thaumatin-like protein 1, ALDH2C4 - aldehyde dehydrogenase 2c4, GLP5 - germin-like protein 5, SNC1 - toll interleukin1 receptor-nucleotide binding-leu- rich repeat-type resistance protein, BAP2 - bon1-associated protein 2, SCPL51 - serine carbox…
	GO:0007154	cell communication	9.19e-06	0.000881	2.35	[AT4G30170 - peroxidase 45, BOR1 - boron transporter 1, SPX1 - spx domain-containing protein 1, GSTU19 - glutathione s-transferase tau 19, PAP10 - purple acid phosphatase 10, AT3G43110 - hypothetical protein, SPX3 - spx domain protein 3, ZIP1 - zinc transporter 1, PLL5 - putative protein phosphatase 2c, BHLH038 - transcription factor org2, AT2G05940 - rpm1-induced protein kinase, PIP1;4 - plasma …
	GO:0009617	response to bacterium	1e-05	0.000939	2.24	[ACBP3 - acyl-coa-binding domain 3, HSPRO2 - hs1 pro-1 2-like protein, FMO1 - flavin-dependent monooxygenase 1, THI1 - thiazole biosynthetic enzyme, TLP1 - thaumatin-like protein 1, LOX1 - lipoxygenase 1, CYT1 - gdp-mannose pyrophosphorylase/ mannose-1-pyrophosphatase, SNC1 - toll interleukin1 receptor-nucleotide binding-leu- rich repeat-type resistance protein, PMEPCRA - methylesterase pcr a, AT…
	GO:0035556	intracellular signal transduction	1.09e-05	0.000992	2.3	[ERF-1 - ethylene-responsive transcription factor 1a, CCR3 - crinkly4 related 3, ARR9 - two-component response regulator arr9, PLL5 - putative protein phosphatase 2c, WRKY22 - wrky transcription factor 22, WRKY11 - putative wrky transcription factor 11, AT1G05000 - atypical dual-specificity phosphatase, AT1G08320 - bzip transcription factor family protein, AT2G05940 - rpm1-induced protein kinase,…
	GO:0010106	cellular response to iron ion starvation	1.61e-05	0.00143	4.98	[IRT1 - fe(2+) transport protein 1, AT3G21710 - hypothetical protein, AT4G30170 - peroxidase 45, RCI3 - peroxidase 3, ZIP1 - zinc transporter 1, AT3G23090 - targeting protein for xklp2-like protein, BOR1 - boron transporter 1, BHLH038 - transcription factor org2, ZIP2 - zrt/irt-like protein 2, PIP1;4 - plasma membrane intrinsic protein 1;4]
	GO:0001101	response to acid chemical	1.7e-05	0.00148	1.77	[PUB22 - e3 ubiquitin-protein ligase pub22, BOR1 - boron transporter 1, XTH6 - probable xyloglucan endotransglucosylase/hydrolase protein 6, CKX5 - cytokinin dehydrogenase 5, AT5G50760 - saur-like auxin-responsive protein, GSTU19 - glutathione s-transferase tau 19, PUB9 - arm domain-containing protein, GLP5 - germin-like protein 5, ALDH2C4 - aldehyde dehydrogenase 2c4, NRT1.1 - nitrate transporte…
	GO:0042742	defense response to bacterium	1.92e-05	0.00163	2.35	[ACBP3 - acyl-coa-binding domain 3, HSPRO2 - hs1 pro-1 2-like protein, FMO1 - flavin-dependent monooxygenase 1, THI1 - thiazole biosynthetic enzyme, TLP1 - thaumatin-like protein 1, LOX1 - lipoxygenase 1, CYT1 - gdp-mannose pyrophosphorylase/ mannose-1-pyrophosphatase, SNC1 - toll interleukin1 receptor-nucleotide binding-leu- rich repeat-type resistance protein, AT4G38840 - saur-like auxin-respon…
	GO:0006952	defense response	2.01e-05	0.00167	1.75	[PUB22 - e3 ubiquitin-protein ligase pub22, ACBP3 - acyl-coa-binding domain 3, FMO1 - flavin-dependent monooxygenase 1, THI1 - thiazole biosynthetic enzyme, WRKY72 - putative wrky transcription factor 72, AT5G66900 - cc-nbs-lrr class disease resistance protein, TLP1 - thaumatin-like protein 1, ALDH2C4 - aldehyde dehydrogenase 2c4, GLP5 - germin-like protein 5, BAP2 - bon1-associated protein 2, SN…
	GO:0050896	response to stimulus	2.27e-05	0.00184	1.27	[AT4G17070 - peptidyl-prolyl cis-trans isomerase, STH2 - putative salt tolerance-like protein, PUB22 - e3 ubiquitin-protein ligase pub22, XTH6 - probable xyloglucan endotransglucosylase/hydrolase protein 6, CKX5 - cytokinin dehydrogenase 5, AT1G13680 - phospholipase c/ phosphoric diester hydrolase, PUB9 - arm domain-containing protein, SNC1 - toll interleukin1 receptor-nucleotide binding-leu- ric…
	GO:0006865	amino acid transport	3.35e-05	0.00267	2.66	[AT1G30700 - fad-binding berberine family protein, AT4G31980 - hypothetical protein, PUB22 - e3 ubiquitin-protein ligase pub22, SYP121 - syntaxin-121, WR3 - high-affinity nitrate transporter 3.1, AT1G47670 - lysine histidine transporter-like 8, AT5G53110 - wall-associated receptor kinase and ring-finger domain-containing protein, TLP10 - tubby-like f-box protein 10, GLP5 - germin-like protein 5, …
	GO:0080134	regulation of response to stress	3.69e-05	0.00287	2.08	[JAZ12 - protein tify 3b, AT4G36550 - u-box domain-containing protein 5, CYP711A1 - cytochrome p450, family 711, subfamily a, polypeptide 1, WR3 - high-affinity nitrate transporter 3.1, SPX1 - spx domain-containing protein 1, FMO1 - flavin-dependent monooxygenase 1, CCR3 - crinkly4 related 3, AT1G18740 - hypothetical protein, AT2G41180 - vq motif-containing protein, CRK3 - cysteine-rich receptor-…
	GO:0071369	cellular response to ethylene stimulus	4.58e-05	0.00349	9.96	[IRT1 - fe(2+) transport protein 1, NAS1 - nicotianamine synthase 1, AT3G12900 - oxidoreductase, 2og-fe(ii) oxygenase family protein, AT1G21140 - vacuolar iron transporter homolog 1, FRU - fer-like iron deficiency-induced transcription factor]
	GO:0031347	regulation of defense response	5.03e-05	0.00376	2.1	[JAZ12 - protein tify 3b, AT4G36550 - u-box domain-containing protein 5, CYP711A1 - cytochrome p450, family 711, subfamily a, polypeptide 1, WR3 - high-affinity nitrate transporter 3.1, FMO1 - flavin-dependent monooxygenase 1, CCR3 - crinkly4 related 3, AT1G18740 - hypothetical protein, CRK3 - cysteine-rich receptor-like protein kinase 3, AT2G41180 - vq motif-containing protein, PLL5 - putative p…
	GO:0000041	transition metal ion transport	5.56e-05	0.00408	3.33	[AT3G21710 - hypothetical protein, AT2G30840 - 2-oxoglutarate (2og) and fe(ii)-dependent oxygenase-like protein, AT4G30170 - peroxidase 45, RCI3 - peroxidase 3, AT3G23090 - targeting protein for xklp2-like protein, AT5G06740 - concanavalin a-like lectin kinase-like protein, BOR1 - boron transporter 1, FRU - fer-like iron deficiency-induced transcription factor, IRT1 - fe(2+) transport protein 1, …
	GO:0006812	cation transport	6.73e-05	0.00484	1.93	[AT2G30840 - 2-oxoglutarate (2og) and fe(ii)-dependent oxygenase-like protein, AT4G30170 - peroxidase 45, PUB22 - e3 ubiquitin-protein ligase pub22, BOR1 - boron transporter 1, WR3 - high-affinity nitrate transporter 3.1, FRU - fer-like iron deficiency-induced transcription factor, CHX19 - cation/h(+) antiporter 19, AT5G14880 - potassium transporter 8, AT1G14780 - mac/perforin domain-containing p…
	GO:0042221	response to chemical	7.08e-05	0.005	1.37	[AT2G21220 - saur-like auxin-responsive protein, PUB22 - e3 ubiquitin-protein ligase pub22, Hsp70b - heat shock protein 70b, XTH6 - probable xyloglucan endotransglucosylase/hydrolase protein 6, CKX5 - cytokinin dehydrogenase 5, FMO1 - flavin-dependent monooxygenase 1, PUB9 - arm domain-containing protein, AT1G19210 - ethylene-responsive transcription factor erf017, SNC1 - toll interleukin1 recept…
	GO:0009620	response to fungus	7.49e-05	0.00519	2.22	[ACBP3 - acyl-coa-binding domain 3, FMO1 - flavin-dependent monooxygenase 1, PLL5 - putative protein phosphatase 2c, PMR5 - powdery mildew resistance protein 5, CESA4 - cellulose synthase a catalytic subunit 4 [udp-forming], AT2G05940 - rpm1-induced protein kinase, EFE - 1-aminocyclopropane-1-carboxylate oxidase, PLA2A - phospholipase a 2a, YLS9 - late embryogenesis abundant hydroxyproline-rich g…
	GO:0015849	organic acid transport	7.72e-05	0.00525	2.45	[AT1G30700 - fad-binding berberine family protein, AT4G31980 - hypothetical protein, PUB22 - e3 ubiquitin-protein ligase pub22, ACBP3 - acyl-coa-binding domain 3, SYP121 - syntaxin-121, WR3 - high-affinity nitrate transporter 3.1, AT1G47670 - lysine histidine transporter-like 8, AT5G53110 - wall-associated receptor kinase and ring-finger domain-containing protein, TLP10 - tubby-like f-box protein…
	GO:0046942	carboxylic acid transport	7.72e-05	0.00516	2.45	[AT1G30700 - fad-binding berberine family protein, AT4G31980 - hypothetical protein, PUB22 - e3 ubiquitin-protein ligase pub22, ACBP3 - acyl-coa-binding domain 3, SYP121 - syntaxin-121, WR3 - high-affinity nitrate transporter 3.1, AT1G47670 - lysine histidine transporter-like 8, AT5G53110 - wall-associated receptor kinase and ring-finger domain-containing protein, TLP10 - tubby-like f-box protein…
	GO:0080135	regulation of cellular response to stress	8.14e-05	0.00534	2.29	[JAZ12 - protein tify 3b, CYP711A1 - cytochrome p450, family 711, subfamily a, polypeptide 1, SPX1 - spx domain-containing protein 1, WR3 - high-affinity nitrate transporter 3.1, CCR3 - crinkly4 related 3, AT1G18740 - hypothetical protein, SPX3 - spx domain protein 3, PLL5 - putative protein phosphatase 2c, SRC2 - hypothetical protein, UGT85A1 - udp-glycosyltransferase 85a1, AT2G05940 - rpm1-indu…
	GO:0006664	glycolipid metabolic process	8.24e-05	0.00531	3.4	[KUP3 - potassium transporter kup3p, MSRB3 - peptide methionine sulfoxide reductase b3, AT3G26380 - melibiase family protein, SQD1 - sulfoquinovosyldiacylglycerol 1, SPX1 - spx domain-containing protein 1, GSTU19 - glutathione s-transferase tau 19, AT3G43110 - hypothetical protein, PLA IIIA - patatin-like protein 6, PAP17 - purple acid phosphatase 17, MGD2 - monogalactosyldiacylglycerol synthase …
	GO:0019374	galactolipid metabolic process	8.27e-05	0.00524	3.61	[KUP3 - potassium transporter kup3p, AT3G43110 - hypothetical protein, PAP17 - purple acid phosphatase 17, PLA IIIA - patatin-like protein 6, MGD2 - monogalactosyldiacylglycerol synthase 2, MSRB3 - peptide methionine sulfoxide reductase b3, SQD1 - sulfoquinovosyldiacylglycerol 1, SPX3 - spx domain protein 3, SUS5 - sucrose synthase 5, SPX1 - spx domain-containing protein 1, AT2G05940 - rpm1-induc…
	GO:0015711	organic anion transport	8.54e-05	0.00532	2.38	[AT1G30700 - fad-binding berberine family protein, UTR2 - udp-galactose transporter 2, AT4G31980 - hypothetical protein, PUB22 - e3 ubiquitin-protein ligase pub22, ACBP3 - acyl-coa-binding domain 3, SYP121 - syntaxin-121, WR3 - high-affinity nitrate transporter 3.1, AT1G47670 - lysine histidine transporter-like 8, AT5G53110 - wall-associated receptor kinase and ring-finger domain-containing prote…
	GO:0010941	regulation of cell death	9.41e-05	0.00577	2.23	[JAZ12 - protein tify 3b, CYP711A1 - cytochrome p450, family 711, subfamily a, polypeptide 1, WR3 - high-affinity nitrate transporter 3.1, CCR3 - crinkly4 related 3, AT1G18740 - hypothetical protein, PLL5 - putative protein phosphatase 2c, SRC2 - hypothetical protein, UGT85A1 - udp-glycosyltransferase 85a1, AT2G05940 - rpm1-induced protein kinase, EFE - 1-aminocyclopropane-1-carboxylate oxidase, …
	GO:0098542	defense response to other organism	9.78e-05	0.0059	1.75	[ACBP3 - acyl-coa-binding domain 3, WR3 - high-affinity nitrate transporter 3.1, HSPRO2 - hs1 pro-1 2-like protein, FMO1 - flavin-dependent monooxygenase 1, THI1 - thiazole biosynthetic enzyme, TLP1 - thaumatin-like protein 1, LOX1 - lipoxygenase 1, GLP5 - germin-like protein 5, ALDH2C4 - aldehyde dehydrogenase 2c4, CYT1 - gdp-mannose pyrophosphorylase/ mannose-1-pyrophosphatase, CRK3 - cysteine-…
	GO:1903509	liposaccharide metabolic process	9.83e-05	0.00584	3.34	[KUP3 - potassium transporter kup3p, MSRB3 - peptide methionine sulfoxide reductase b3, AT3G26380 - melibiase family protein, SQD1 - sulfoquinovosyldiacylglycerol 1, SPX1 - spx domain-containing protein 1, GSTU19 - glutathione s-transferase tau 19, AT3G43110 - hypothetical protein, PAP17 - purple acid phosphatase 17, PLA IIIA - patatin-like protein 6, MGD2 - monogalactosyldiacylglycerol synthase …
	GO:0005576	extracellular region	8.29e-17	4.47e-14	2.24	[GLP10 - germin-like protein 10, AT3G52500 - aspartyl protease family protein, EXPA17 - expansin a17, AT4G25433 - peptidoglycan-binding lysm domain-containing protein, LAC17 - laccase 17, XTH6 - probable xyloglucan endotransglucosylase/hydrolase protein 6, CKX5 - cytokinin dehydrogenase 5, AT5G39110 - germin-like protein subfamily 1 member 14, AT3G27950 - gdsl esterase/lipase, AT4G37530 - peroxid…
Cellular Component	GO:0005886	plasma membrane	4.63e-05	0.0125	1.39	[AT5G65660 - hydroxyproline-rich glycoprotein family protein, UTR2 - udp-galactose transporter 2, AT3G56480 - myosin heavy chain-like protein, SC3 - secretory carrier-associated membrane protein 3, Hsp70b - heat shock protein 70b, AT1G48210 - serine/threonine protein kinase, AT1G13680 - phospholipase c/ phosphoric diester hydrolase, NRT1.7 - nitrate transporter 1.7, PUB9 - arm domain-containing p…
	GO:0030312	external encapsulating structure	5.45e-05	0.00979	2.04	[GLP10 - germin-like protein 10, AT3G26380 - melibiase family protein, AT3G52500 - aspartyl protease family protein, AT3G54400 - aspartyl protease family protein, AT5G42180 - peroxidase, Hsp70b - heat shock protein 70b, SCPL34 - serine carboxypeptidase-like 34, AT1G05240 - peroxidase, PAP10 - purple acid phosphatase 10, scpl42 - serine carboxypeptidase-like 42, GLP5 - germin-like protein 5, GUS3 …
	GO:0005618	cell wall	5.45e-05	0.00734	2.04	[GLP10 - germin-like protein 10, AT3G26380 - melibiase family protein, AT3G52500 - aspartyl protease family protein, AT3G54400 - aspartyl protease family protein, AT5G42180 - peroxidase, Hsp70b - heat shock protein 70b, SCPL34 - serine carboxypeptidase-like 34, AT1G05240 - peroxidase, PAP10 - purple acid phosphatase 10, scpl42 - serine carboxypeptidase-like 42, GLP5 - germin-like protein 5, GUS3 …
	GO:0003700	sequence-specific DNA binding transcription factor activity	5.74e-06	0.0112	1.84	[STH2 - putative salt tolerance-like protein, NF-YB3 - nuclear transcription factor y subunit b-3, ZFP4 - zinc finger protein 4, AT1G76880 - duplicated homeodomain-like superfamily protein, FRU - fer-like iron deficiency-induced transcription factor, WRKY72 - putative wrky transcription factor 72, AT1G19210 - ethylene-responsive transcription factor erf017, AT1G75710 - c2h2-like zinc finger prote…
	GO:0001071	nucleic acid binding transcription factor activity	6.11e-06	0.00598	1.83	[STH2 - putative salt tolerance-like protein, NF-YB3 - nuclear transcription factor y subunit b-3, ZFP4 - zinc finger protein 4, AT1G76880 - duplicated homeodomain-like superfamily protein, FRU - fer-like iron deficiency-induced transcription factor, WRKY72 - putative wrky transcription factor 72, AT1G19210 - ethylene-responsive transcription factor erf017, AT1G75710 - c2h2-like zinc finger prote…
	GO:0004601	peroxidase activity	1.03e-05	0.00675	4.74	[AT4G11290 - peroxidase 39, AT2G38390 - peroxidase 23, AT4G30170 - peroxidase 45, RCI3 - peroxidase 3, RHS19 - peroxidase 73, AT5G66390 - peroxidase, AT5G42180 - peroxidase, AT5G05340 - peroxidase 52, AT4G37530 - peroxidase 51, AT2G41480 - putative peroxidase, AT1G05240 - peroxidase]
Molecular Function	GO:0016684	oxidoreductase activity, acting on peroxide as acceptor	1.37e-05	0.00673	4.61	[AT4G11290 - peroxidase 39, AT2G38390 - peroxidase 23, AT4G30170 - peroxidase 45, RCI3 - peroxidase 3, RHS19 - peroxidase 73, AT5G42180 - peroxidase, AT5G66390 - peroxidase, AT5G05340 - peroxidase 52, AT4G37530 - peroxidase 51, AT2G41480 - putative peroxidase, AT1G05240 - peroxidase]
	GO:0016298	lipase activity	2.18e-05	0.00853	4.83	[AT1G28610 - gdsl esterase/lipase, PLA IIIA - patatin-like protein 6, PLA2A - phospholipase a 2a, AT3G26430 - gdsl esterase/lipase, PLDALPHA1 - phospholipase d alpha 1, AT4G18550 - alpha/beta-hydrolases superfamily protein, PLA-I{beta]2 - phospholipase a1-ibeta2, AT1G28580 - gdsl esterase/lipase, PLA-I{gamma}1 - phospholipase a1-igamma1, GLIP2 - gdsl-motif lipase 2]
	GO:0019825	oxygen binding	3.24e-05	0.0106	3.49	[CYP82C3 - cytochrome p450, family 82, subfamily c, polypeptide 3, CYP722A1 - cytochrome p450, family 722, subfamily a, polypeptide 1, CYP716A1 - cytochrome p450, family 716, subfamily a, polypeptide 1, CYP721A1 - cytochrome p450, family 721, subfamily a, polypeptide 1, CYP711A1 - cytochrome p450, family 711, subfamily a, polypeptide 1, CYP78A5 - cytochrome p450, family 78, subfamily a, polypepti…
	GO:0052689	carboxylic ester hydrolase activity	8.55e-05	0.0239	2.82	[AT1G28610 - gdsl esterase/lipase, AT3G26430 - gdsl esterase/lipase, AT1G54790 - gdsl esterase/lipase, AT3G49220 - putative pectinesterase/pectinesterase inhibitor 34, AT4G18550 - alpha/beta-hydrolases superfamily protein, MES1 - methyl esterase 1, MES17 - methyl esterase 17, PLA-I{gamma}1 - phospholipase a1-igamma1, AT1G28580 - gdsl esterase/lipase, AT3G11210 - gdsl esterase/lipase, PMEPCRA - me…
