# Supplementary material for: Natural variation and gene regulatory basis for the responses of asparagus beans to soil drought
Source: Front Plant Sci. 2015 Oct 27;6:891. doi: 10.3389/fpls.2015.00891 (PMC4621818; doi:10.3389/fpls.2015.00891)
Supplement: Table S6 — Mapped DEGs that are in LD with the significant SNPs detected by GWAS. [file Table6.XLSX]

## Sheet: Sheet1
Table S6. Mapped DEGs that are in LD with the significant SNPs detected by GWAS
Mapped DEG	Coresponding SNP locus	LG location	Position	SNPs detected by GWAS in LD	Annotation
UP12_15041	1_0050	LG10	39.5902	1_0759	gi|15236349|ref|NP_193113.1| cytochrome P450 83A1 [Arabidopsis thaliana]_x0001_gi|6166038|sp|P48421.2|C83A1_ARATH RecName: Full=Cytochrome P450 83A1; AltName: Full=CYPLXXXIII_x0001_gi|16226709|gb|AAL16238.1|AF428469_1 AT4g13770/F18A5_160 [Arabidopsis thaliana]_x0001_gi|2454176|gb|AAB71623.1| cytochrome P450 monooxygenase [Arabidopsis thaliana]_x0001_gi|3164128|dbj|BAA28532.1| cytochrome P450 mono…
UP12_2785	1_0739	LG10	41.7739	1_0759	gi|15239779|ref|NP_199715.1| disease resistance-responsive (dirigent-like protein) family protein [Arabidopsis thaliana]_x0001_gi|75170767|sp|Q9FI66.1|DIR3_ARATH RecName: Full=Dirigent protein 3; Short=AtDIR3; Flags: Precursor_x0001_gi|10177194|dbj|BAB10328.1| unnamed protein product [Arabidopsis thaliana]_x0001_gi|332008382|gb|AED95765.1| disease resistance-responsive (dirigent-like protein) fam…
UP12_3833	1_0065	LG10	42.334	1_0759	gi|15231964|ref|NP_187489.1| lipid-transfer protein 6 [Arabidopsis thaliana]_x0001_gi|31076852|sp|Q9LDB4.1|NLTP6_ARATH RecName: Full=Non-specific lipid-transfer protein 6; Short=LTP 6; AltName: Full=Xylogen-like protein 15; Short=AtXYP15; Flags: Precursor_x0001_gi|12322739|gb|AAG51363.1|AC012562_24 putative nonspecific lipid-transfer protein; 75707-75272 [Arabidopsis thaliana]_x0001_gi|8571927|gb…
UP12_16413	1_1214	LG11	21.6494	1_0486	gi|62321531|dbj|BAD95022.1| beta-ketoacyl-CoA synthase like protein [Arabidopsis thaliana]
UP12_2391	1_0574	LG11	21.9865	1_0486	gi|18404658|ref|NP_566777.1| allene oxide cyclase 3 [Arabidopsis thaliana]_x0001_gi|73921673|sp|Q9LS01.1|AOC3_ARATH RecName: Full=Allene oxide cyclase 3, chloroplastic; Flags: Precursor_x0001_gi|7939564|dbj|BAA95765.1| unnamed protein product [Arabidopsis thaliana]_x0001_gi|21592959|gb|AAM64909.1| allene oxide cyclase, putative [Arabidopsis thaliana]_x0001_gi|34391986|emb|CAC83763.1| allene oxide…
UP12_543	1_0563	LG11	22.417	1_0486	gi|5031219|gb|AAD38120.1|AF105034_1 delta7 sterol C-5 desaturase [Arabidopsis thaliana]
UP12_7178	1_0859	LG11	23.138	1_0486	gi|15233971|ref|NP_195015.1| GATA transcription factor 9 [Arabidopsis thaliana]_x0001_gi|71159362|sp|O82632.1|GATA9_ARATH RecName: Full=GATA transcription factor 9_x0001_gi|3688170|emb|CAA21198.1| putative protein [Arabidopsis thaliana]_x0001_gi|7270236|emb|CAB80006.1| putative protein [Arabidopsis thaliana]_x0001_gi|26449440|dbj|BAC41847.1| unknown protein [Arabidopsis thaliana]_x0001_gi|3072535…
UP12_13158	1_0637	LG11	26.779	1_0274	gi|18403546|ref|NP_565786.1| photosystem II light harvesting complex protein B1B2 [Arabidopsis thaliana]_x0001_gi|13926260|gb|AAK49602.1|AF372886_1 At2g34420/T31E10.24 [Arabidopsis thaliana]_x0001_gi|16226426|gb|AAL16165.1|AF428397_1 At2g34420/T31E10.24 [Arabidopsis thaliana]_x0001_gi|16930391|gb|AAL31882.1|AF419548_1 At2g34420/T31E10.24 [Arabidopsis thaliana]_x0001_gi|16930467|gb|AAL31919.1|AF41…
UP12_12685	1_0993	LG2	34.2687	1_1181,1_1140, 1_0693	gi|1934730|gb|AAB51752.1| germin-like protein [Arabidopsis thaliana]
UP12_6012	1_0062	LG2	34.6266	1_1181,1_1140, 1_0693	gi|18391006|ref|NP_563841.1| uncharacterized protein [Arabidopsis thaliana]_x0001_gi|13194796|gb|AAK15560.1|AF348589_1 unknown protein [Arabidopsis thaliana]_x0001_gi|4337175|gb|AAD18096.1| ESTs gb|T20589, gb|T04648, gb|AA597906, gb|T04111, gb|R84180, gb|R65428, gb|T44439, gb|T76570, gb|R90004, gb|T45020, gb|T42457, gb|T20921, gb|AA042762 and gb|AA720210 come from this gene [Arabidopsis thaliana]…
UP12_6673	1_0642	LG2	72.2873	1_1021, 1_1481	gi|15239070|ref|NP_196151.1| FAD/NAD(P)-binding oxidoreductase family protein [Arabidopsis thaliana]_x0001_gi|10176744|dbj|BAB09975.1| monooxygenase [Arabidopsis thaliana]_x0001_gi|27808600|gb|AAO24580.1| At5g05320 [Arabidopsis thaliana]_x0001_gi|110743614|dbj|BAE99644.1| monooxygenase [Arabidopsis thaliana]_x0001_gi|332003474|gb|AED90857.1| FAD/NAD(P)-binding oxidoreductase family protein [Arabi…
UP12_8253	1_1105	LG2	72.7905	1_1021, 1_1481	gi|166660|gb|AAA32766.1| chalcone isomerase [Arabidopsis thaliana]_x0001_gi|8670928|emb|CAB94975.1| chalcone flavanone isomerase [Arabidopsis thaliana]_x0001_gi|8670934|emb|CAB94978.1| chalcone flavanone isomerase [Arabidopsis thaliana]_x0001_gi|8670953|emb|CAB94980.1| chalcone flavanone isomerase [Arabidopsis thaliana]_x0001_gi|8670957|emb|CAB94982.1| chalcone flavanone isomerase [Arabidopsis th…
UP12_4270	1_0853	LG3	10.8195	1_0724	gi|8778217|gb|AAF79226.1|AC006917_11 F10B6.30 [Arabidopsis thaliana]_x0001_gi|17529116|gb|AAL38768.1| unknown protein [Arabidopsis thaliana]_x0001_gi|21592860|gb|AAM64810.1| unknown [Arabidopsis thaliana]_x0001_gi|22136710|gb|AAM91674.1| unknown protein [Arabidopsis thaliana]
UP12_7213	1_0079	LG3	11.8465	1_0724	gi|15239904|ref|NP_199759.1| Ca2+-binding protein 1 [Arabidopsis thaliana]_x0001_gi|11762204|gb|AAG40380.1|AF325028_1 AT5g49480 [Arabidopsis thaliana]_x0001_gi|14190413|gb|AAK55687.1|AF378884_1 AT5g49480/K6M13_2 [Arabidopsis thaliana]_x0001_gi|10177614|dbj|BAB10761.1| NaCl-inducible Ca2+-binding protein-like; calmodulin-like [Arabidopsis thaliana]_x0001_gi|15450553|gb|AAK96454.1| AT5g49480/K6M13_…
UP12_10378	1_0465	LG3	34.9326	1_1483	gi|21593610|gb|AAM65577.1| globulin-like protein [Arabidopsis thaliana]
UP12_12122	1_0984	LG3	73.4232	1_0380, 1_1162	gi|42567433|ref|NP_195313.2| aspartyl protease family protein [Arabidopsis thaliana]_x0001_gi|190576481|gb|ACE79041.1| At4g35880 [Arabidopsis thaliana]_x0001_gi|222423134|dbj|BAH19546.1| AT4G35880 [Arabidopsis thaliana]_x0001_gi|332661184|gb|AEE86584.1| aspartyl protease family protein [Arabidopsis thaliana]
UP12_2707	1_0456	LG4	2.15768	1_1147	#N/A
UP12_13269	1_0678	LG4	27.6037	1_0128	gi|15228031|ref|NP_181213.1| UDP-glucosyl transferase 73C1 [Arabidopsis thaliana]_x0001_gi|66774040|sp|Q9ZQ99.1|U73C1_ARATH RecName: Full=UDP-glycosyltransferase 73C1; AltName: Full=Cytokinin-O-glucosyltransferase 1; AltName: Full=Zeatin O-glucosyltransferase 1; Short=AtZOG1_x0001_gi|4415920|gb|AAD20151.1| putative glucosyl transferase [Arabidopsis thaliana]_x0001_gi|46318041|gb|AAS87590.1| zeati…
UP12_14728	1_0399	LG5	43.9938	1_0205, 1_0127, 1_0032	gi|15225637|ref|NP_181543.1| zinc finger CCCH domain-containing protein 29 [Arabidopsis thaliana]_x0001_gi|79324795|ref|NP_001031517.1| zinc finger CCCH domain-containing protein 29 [Arabidopsis thaliana]_x0001_gi|75315011|sp|Q9XEE6.1|C3H29_ARATH RecName: Full=Zinc finger CCCH domain-containing protein 29; Short=AtC3H29; AltName: Full=AtSZF2_x0001_gi|4587989|gb|AAD25930.1|AF085279_3 hypothetical …
UP12_4874	1_1128	LG5	45.7573	1_0127, 1_0032	gi|15220383|ref|NP_171993.1| atypical dual-speci###city phosphatase 1 [Arabidopsis thaliana]_x0001_gi|73921030|sp|Q9ZVN4.1|Y1500_ARATH RecName: Full=Probable tyrosine-protein phosphatase At1g05000_x0001_gi|4056425|gb|AAC97999.1| ESTs gb|H36249, gb|AA59732 and gb|AA651219 come from this gene [Arabidopsis thaliana]_x0001_gi|28950701|gb|AAO63274.1| At1g05000 [Arabidopsis thaliana]_x0001_gi|110736114…
UP12_7342	1_0661	LG5	47.1784	1_0664	gi|30697281|ref|NP_200789.2| Subtilase 5.4 [Arabidopsis thaliana]_x0001_gi|332009853|gb|AED97236.1| Subtilase family protein [Arabidopsis thaliana]
UP12_1560	1_0648	LG7	28.2054	1_1057	gi|21618216|gb|AAM67266.1| unknown [Arabidopsis thaliana]
UP12_1936	1_0306	LG8	43.4544	1_0838, 1_1374	gi|18391062|ref|NP_563851.1| aspartyl protease-like protein [Arabidopsis thaliana]_x0001_gi|2160166|gb|AAB60729.1| F21M12.13 gene product [Arabidopsis thaliana]_x0001_gi|21593996|gb|AAM65914.1| nucleoid DNA-binding-like protein [Arabidopsis thaliana]_x0001_gi|26983826|gb|AAN86165.1| unknown protein [Arabidopsis thaliana]_x0001_gi|332190367|gb|AEE28488.1| aspartyl protease-like protein [Arabidopsi…
UP12_3565	1_0586	LG8	47.2251	1_1374	gi|227202664|dbj|BAH56805.1| AT5G25610 [Arabidopsis thaliana]
UP12_12126	1_0213	LG9	0	1_1167	gi|30697666|ref|NP_201042.2| plant invertase/pectin methylesterase inhibitor superfamily protein [Arabidopsis thaliana]_x0001_gi|8809649|dbj|BAA97200.1| ripening-related protein-like; contains similarity to pectinesterase [Arabidopsis thaliana]_x0001_gi|28393132|gb|AAO41999.1| putative DC1.2 homolog [Arabidopsis thaliana]_x0001_gi|332010217|gb|AED97600.1| plant invertase/pectin methylesterase inh…
UP12_842	1_0668	LG9	1.06847	1_1167	gi|30694964|ref|NP_175552.2| putative alcohol dehydrogenase [Arabidopsis thaliana]_x0001_gi|67633448|gb|AAY78648.1| putative cinnamyl-alcohol dehydrogenase [Arabidopsis thaliana]_x0001_gi|332194544|gb|AEE32665.1| Rossmann-fold NAD(P)-binding domain-containing protein [Arabidopsis thaliana]
UP12_15656	1_0377	LG9	6.70125	1_0097	gi|240254500|ref|NP_565509.4| MATE efflux family protein [Arabidopsis thaliana]_x0001_gi|75162471|sp|Q8W4G3.1|MATE4_ARATH RecName: Full=MATE efflux family protein 4, chloroplastic; AltName: Full=Protein DTX46; Flags: Precursor_x0001_gi|17065002|gb|AAL32655.1| Unknown protein [Arabidopsis thaliana]_x0001_gi|22136238|gb|AAM91197.1| unknown protein [Arabidopsis thaliana]_x0001_gi|330252070|gb|AEC071…
UP12_16395	1_0999	LG9	6.70125	1_0097	gi|240255805|ref|NP_193027.5| serine carboxypeptidase-like 20 [Arabidopsis thaliana]_x0001_gi|125987775|sp|Q8L7B2.2|SCP20_ARATH RecName: Full=Serine carboxypeptidase-like 20; Flags: Precursor_x0001_gi|332657802|gb|AEE83202.1| serine carboxypeptidase-like 20 [Arabidopsis thaliana]
UP12_7448	1_0651	LG9	9.12345	1_0097	gi|15226675|ref|NP_179204.1| non-symbiotic hemoglobin 1 [Arabidopsis thaliana]_x0001_gi|17432970|sp|O24520.1|HBL1_ARATH RecName: Full=Non-symbiotic hemoglobin 1; AltName: Full=ARAth GLB1; Short=Hb1_x0001_gi|459358425|pdb|3ZHW|A Chain A, X-ray Crystallographic Structural Characteristics Of Arabidopsis Hemoglobin I And Their Functional Implications_x0001_gi|459358426|pdb|3ZHW|B Chain B, X-ray Cryst…
UP12_9400	1_1255	LG9	40.1037	1_0474	gi|227202664|dbj|BAH56805.1| AT5G25610 [Arabidopsis thaliana]
