# Supplementary material for: Natural variation and gene regulatory basis for the responses of asparagus beans to soil drought
Source: Front Plant Sci. 2015 Oct 27;6:891. doi: 10.3389/fpls.2015.00891 (PMC4621818; doi:10.3389/fpls.2015.00891)
Supplement: Table S7 — DEGs that are in LD with the significant SNPs detected by GWAS via a comparative genomic approach. [file Table7.XLSX]

## Sheet: Sheet1
Table S7 DEGs that are in LD with the significant SNPs detected by GWAS via a comparative genomic approach.
DEG	SNPs detected by GWAS in LD	Orthologus soybean chromsome	%_Identity	Alignment Length	Query.start	Subjct.start	E-value	Annotation
UP12_6822	1_0205, LG5	Gm02	91.48	951	474	46925150	0	gi|15225553|ref|NP_181507.1| GDP-mannose pyrophosphorylase/ mannose-1-pyrophosphatase [Arabidopsis thaliana]_x0001_gi|334184825|ref|NP_001189713.1| GDP-mannose pyrophosphorylase/ mannose-1-pyrophosphatase [Arabidopsis thaliana]_x0001_gi|75097412|sp|O22287.1|GMPP1_ARATH RecName: Full=Mannose-1-phosphate guanylyltransferase 1; AltName: Full=GDP-mannose pyrophosphorylase 1; AltName: Full=Protein CYT…
UP12_18610	1_0205, LG5	Gm02	88.89	216	287	47016514	2e-67	gi|9759240|dbj|BAB09764.1| serine protease-like protein [Arabidopsis thaliana]
UP12_11669	1_0205, LG5	Gm02	91.42	268	338	47314179	1e-98	gi|26453056|dbj|BAC43604.1| unknown protein [Arabidopsis thaliana]
UP12_27713	1_0205, LG5	Gm02	85.21	453	76	47321098	2e-128	gi|15225612|ref|NP_181529.1| HS1 PRO-1 2-like protein [Arabidopsis thaliana]_x0001_gi|75096959|sp|O04203.1|HSPR2_ARATH RecName: Full=Nematode resistance protein-like HSPRO2; AltName: Full=AKINbetagamma-interacting protein 2; AltName: Full=Ortholog of sugar beet HS1 PRO-1 protein 2; AltName: Full=Protein Hs1pro-2_x0001_gi|2088653|gb|AAB95285.1| putative nematode-resistance protein [Arabidopsis tha…
UP12_18905	1_0205, LG5	Gm02	90.42	261	180	47511168	3e-92	gi|21537324|gb|AAM61665.1| leucoanthocyanidin dioxygenase-like protein [Arabidopsis thaliana]
UP12_17190	1_0205, LG5	Gm02	89.77	352	250	47548244	9e-125	gi|15228789|ref|NP_191158.1| protein ESKIMO 1 [Arabidopsis thaliana]_x0001_gi|75181009|sp|Q9LY46.1|TBL29_ARATH RecName: Full=Protein ESKIMO 1; AltName: Full=Protein trichome birefringence-like 29_x0001_gi|7573494|emb|CAB87853.1| putative protein [Arabidopsis thaliana]_x0001_gi|332645943|gb|AEE79464.1| uncharacterized protein AT3G55990 [Arabidopsis thaliana]
UP12_29343	1_0205, LG5	Gm02	84.65	658	25	47880126	5e-176	gi|15239114|ref|NP_196163.1| abscisic acid receptor PYL5 [Arabidopsis thaliana]_x0001_gi|75171431|sp|Q9FLB1.1|PYL5_ARATH RecName: Full=Abscisic acid receptor PYL5; AltName: Full=ABI1-binding protein 3; AltName: Full=PYR1-like protein 5; AltName: Full=Regulatory components of ABA receptor 8_x0001_gi|10176756|dbj|BAB09987.1| unnamed protein product [Arabidopsis thaliana]_x0001_gi|15529254|gb|AAK977…
UP12_25350	1_0205, LG5	Gm02	85.54	401	270	47968192	1e-111	gi|227206132|dbj|BAH57121.1| AT5G07090 [Arabidopsis thaliana]
UP12_6245	1_0205, LG5	Gm02	84.38	493	390	48197592	2e-133	gi|42569882|ref|NP_181827.2| GDSL esterase/lipase [Arabidopsis thaliana]_x0001_gi|75116667|sp|Q67ZI9.1|GDL48_ARATH RecName: Full=GDSL esterase/lipase At2g42990; AltName: Full=Extracellular lipase At2g42990; Flags: Precursor_x0001_gi|51970398|dbj|BAD43891.1| putative GDSL-motif lipase/hydrolase [Arabidopsis thaliana]_x0001_gi|330255101|gb|AEC10195.1| GDSL esterase/lipase [Arabidopsis thaliana]
UP12_13314	1_1374, LG8	Gm04	82.73	249	853	6694847	7e-53	gi|79326195|ref|NP_001031777.1| La protein 1 [Arabidopsis thaliana]_x0001_gi|332660710|gb|AEE86110.1| La protein 1 [Arabidopsis thaliana]
UP12_4377	1_1374, LG8	Gm04	96.41	167	789	6710346	1e-71	gi|15239078|ref|NP_196713.1| aspartate aminotransferase 3 [Arabidopsis thaliana]_x0001_gi|1168258|sp|P46644.1|AAT3_ARATH RecName: Full=Aspartate aminotransferase 3, chloroplastic; AltName: Full=Protein YELLOW-LEAF-SPECIFIC GENE 4; AltName: Full=Transaminase A; Flags: Precursor_x0001_gi|693692|gb|AAA79371.1| aspartate aminotransferase [Arabidopsis thaliana]_x0001_gi|7573409|emb|CAB87712.1| asparta…
UP12_6719	1_1374, LG8	Gm04	81.11	757	245	7008918	6e-157	gi|15239113|ref|NP_196720.1| dehydration-responsive element-binding protein 3 [Arabidopsis thaliana]_x0001_gi|75264381|sp|Q9LYD3.1|DREB3_ARATH RecName: Full=Dehydration-responsive element-binding protein 3; AltName: Full=Protein TINY 2_x0001_gi|7573416|emb|CAB87719.1| transcription factor like protein [Arabidopsis thaliana]_x0001_gi|48479294|gb|AAT44918.1| putative AP2/EREBP transcription factor …
UP12_5524	1_1374, LG8	Gm04	93.5	123	142	7256331	3e-44	gi|11994101|dbj|BAB01104.1| unnamed protein product [Arabidopsis thaliana]
UP12_1936	1_1374, LG8	Gm04	87.19	1335	107	8032066	0	gi|18391062|ref|NP_563851.1| aspartyl protease-like protein [Arabidopsis thaliana]_x0001_gi|2160166|gb|AAB60729.1| F21M12.13 gene product [Arabidopsis thaliana]_x0001_gi|21593996|gb|AAM65914.1| nucleoid DNA-binding-like protein [Arabidopsis thaliana]_x0001_gi|26983826|gb|AAN86165.1| unknown protein [Arabidopsis thaliana]_x0001_gi|332190367|gb|AEE28488.1| aspartyl protease-like protein [Arabidopsi…
UP12_10410	1_1374, LG8	Gm04	87.11	900	127	8038167	0	gi|15233884|ref|NP_194188.1| dicarboxylate carrier 2 [Arabidopsis thaliana]_x0001_gi|75313179|sp|Q9SB52.1|PUMP4_ARATH RecName: Full=Mitochondrial uncoupling protein 4; Short=AtPUMP4; AltName: Full=Mitochondrial dicarboxylate carrier 2_x0001_gi|4220533|emb|CAA23006.1| putative mitochondrial uncoupling protein [Arabidopsis thaliana]_x0001_gi|7269307|emb|CAB79367.1| putative mitochondrial uncoupling…
UP12_3246	1_1374, LG8	Gm04	82.29	175	1	8039970	1e-32	#N/A
UP12_266	1_0888,LG4	Gm04	88.8	241	99	16474302	1e-76	gi|186520861|ref|NP_196322.3| nodulin MtN21 /EamA-like transporter family protein [Arabidopsis thaliana]_x0001_gi|75171397|sp|Q9FL41.1|WTR38_ARATH RecName: Full=WAT1-related protein At5g07050_x0001_gi|9759561|dbj|BAB11163.1| MtN21 nodulin protein-like [Arabidopsis thaliana]_x0001_gi|332003719|gb|AED91102.1| nodulin MtN21 /EamA-like transporter family protein [Arabidopsis thaliana]
UP12_7076	1_0888,LG4	Gm04	90.8	87	292	17438580	2e-24	gi|110739880|dbj|BAF01845.1| hexose transporter - like protein [Arabidopsis thaliana]
UP12_28268	1_0888,LG4	Gm04	91.19	295	251	17767954	7e-110	gi|334184696|ref|NP_001189681.1| AICARFT/IMPCHase bienzyme family protein [Arabidopsis thaliana]_x0001_gi|3033398|gb|AAC12842.1| putative phosphoribosylaminoimidazolecarboxamide formyltransferase [Arabidopsis thaliana]_x0001_gi|330253961|gb|AEC09055.1| AICARFT/IMPCHase bienzyme family protein [Arabidopsis thaliana]
UP12_14691	1_0771,LG8	Gm04	92.86	154	1	27606430	2e-56	gi|5725436|emb|CAB52445.1| putative protein [Arabidopsis thaliana]_x0001_gi|7269973|emb|CAB79790.1| putative protein [Arabidopsis thaliana]
UP12_12790	1_0771,LG8	Gm04	92.28	246	616	27606522	5e-94	gi|5725436|emb|CAB52445.1| putative protein [Arabidopsis thaliana]_x0001_gi|7269973|emb|CAB79790.1| putative protein [Arabidopsis thaliana]
UP12_22545	1_0771,LG8	Gm04	91.9	210	13	27611115	1e-77	gi|145350106|ref|NP_194801.4| putative oxidoreductase/electron carrier [Arabidopsis thaliana]_x0001_gi|332660401|gb|AEE85801.1| putative oxidoreductase/electron carrier [Arabidopsis thaliana]
UP12_979	1_1022,1_1427,1_0064, LG3	Gm05	85.57	596	60	30943792	3e-173	gi|15236355|ref|NP_193119.1| chaperone protein dnaJ 20 [Arabidopsis thaliana]_x0001_gi|66774120|sp|Q9SDN0.2|DNJ20_ARATH RecName: Full=Chaperone protein dnaJ 20, chloroplastic; Short=AtDjC20; Short=AtJ20; Flags: Precursor_x0001_gi|13877947|gb|AAK44051.1|AF370236_1 putative DnaJ protein [Arabidopsis thaliana]_x0001_gi|4455312|emb|CAB36847.1| DnaJ-like protein [Arabidopsis thaliana]_x0001_gi|7268087…
UP12_25685	1_1022,1_1427,1_0064, LG3	Gm05	79.79	282	92	31183931	9e-44	gi|15218445|ref|NP_175036.1| serine decarboxylase 1 [Arabidopsis thaliana]_x0001_gi|7523682|gb|AAF63121.1|AC009526_6 Putative histidine decarboxylase [Arabidopsis thaliana]_x0001_gi|13430642|gb|AAK25943.1|AF360233_1 putative histidine decarboxylase [Arabidopsis thaliana]_x0001_gi|15011302|gb|AAK77493.1|AF389349_1 serine decarboxylase [Arabidopsis thaliana]_x0001_gi|14532818|gb|AAK64091.1| putativ…
UP12_28294	1_1022,1_1427,1_0064, LG3	Gm05	83.03	660	87	31283076	2e-165	gi|15233411|ref|NP_193814.1| FAD-binding and BBE domain-containing protein [Arabidopsis thaliana]_x0001_gi|5262222|emb|CAB45848.1| reticuline oxidase-like protein [Arabidopsis thaliana]_x0001_gi|7268878|emb|CAB79082.1| reticuline oxidase-like protein [Arabidopsis thaliana]_x0001_gi|332658964|gb|AEE84364.1| FAD-binding and BBE domain-containing protein [Arabidopsis thaliana]
UP12_17637	1_1022,1_1427,1_0064, LG3	Gm05	83.94	498	2	31407892	8e-124	#N/A
UP12_3445	1_1022,1_1427,1_0064, LG3	Gm05	84.95	930	6	31564258	0	gi|15241474|ref|NP_199249.1| FAD-binding and BBE domain-containing protein [Arabidopsis thaliana]_x0001_gi|10176891|dbj|BAB10121.1| berberine bridge enzyme [Arabidopsis thaliana]_x0001_gi|332007718|gb|AED95101.1| FAD-binding and BBE domain-containing protein [Arabidopsis thaliana]
UP12_29543	1_1022,1_1427,1_0064, LG3	Gm05	86.06	373	228	31575733	8e-109	gi|15241474|ref|NP_199249.1| FAD-binding and BBE domain-containing protein [Arabidopsis thaliana]_x0001_gi|10176891|dbj|BAB10121.1| berberine bridge enzyme [Arabidopsis thaliana]_x0001_gi|332007718|gb|AED95101.1| FAD-binding and BBE domain-containing protein [Arabidopsis thaliana]
UP12_10363	1_1022,1_1427,1_0064, LG3	Gm05	89.99	679	28	31668587	0	gi|4587532|gb|AAD25763.1|AC007060_21 Strong similarity to F19I3.2 gi|3033375 putative berberine bridge enzyme from Arabidopsis thaliana BAC gb|AC004238. This gene, partial [Arabidopsis thaliana]
UP12_11493	1_1022,1_1427,1_0064, LG3	Gm05	85.28	299	992	31736019	3e-81	gi|22328003|ref|NP_200990.2| uncharacterized protein [Arabidopsis thaliana]_x0001_gi|17529156|gb|AAL38804.1| unknown protein [Arabidopsis thaliana]_x0001_gi|21436255|gb|AAM51266.1| unknown protein [Arabidopsis thaliana]_x0001_gi|332010139|gb|AED97522.1| uncharacterized protein AT5G61820 [Arabidopsis thaliana]
UP12_27017	1_0636, LG3	Gm05	88.24	638	2	33646438	0	gi|15232175|ref|NP_186824.1| ankyrin repeat-containing protein [Arabidopsis thaliana]_x0001_gi|6016732|gb|AAF01558.1|AC009325_28 hypothetical protein [Arabidopsis thaliana]_x0001_gi|6091719|gb|AAF03431.1|AC010797_7 hypothetical protein [Arabidopsis thaliana]_x0001_gi|17529252|gb|AAL38853.1| unknown protein [Arabidopsis thaliana]_x0001_gi|20465973|gb|AAM20172.1| unknown protein [Arabidopsis thalia…
UP12_10633	1_0636, LG3	Gm05	86.05	932	285	33843219	0	gi|15222937|ref|NP_172827.1| cytochrome P450, family 78, subfamily A, polypeptide 5 [Arabidopsis thaliana]_x0001_gi|75311380|sp|Q9LMX7.1|C78A5_ARATH RecName: Full=Cytochrome P450 78A5; AltName: Full=Protein KLUH_x0001_gi|8920576|gb|AAF81298.1|AC027656_15 Strong similarity to cytochrome P-450 from Phalaenopsis sp. SM9108 gb|U34744. It contains a cytochrome P450 domain PF|00067. EST gb|T45256 comes…
UP12_4820	1_0636, LG3	Gm05	90.96	498	2	33945595	0	gi|170677810|gb|ACB30977.1| At1g27340, partial [Arabidopsis thaliana]
UP12_21770	1_0636, LG3	Gm05	92.58	229	470	34070519	1e-87	gi|15231890|ref|NP_187445.1| Rho GDP-dissociation inhibitor 1 [Arabidopsis thaliana]_x0001_gi|21759146|sp|Q9SFC6.1|GDIR_ARATH RecName: Full=Rho GDP-dissociation inhibitor 1; Short=AtRhoGDI1; Short=Rho GDI-1_x0001_gi|6648200|gb|AAF21198.1|AC013483_22 putative RHO GDP-dissociation inhibitor 1 [Arabidopsis thaliana]_x0001_gi|15866274|gb|AAL10299.1|AF412276_1 Rho GDP-dissociation inhibitor 1 [Arabido…
UP12_5780	1_0636, LG3	Gm05	83.76	930	472	34369063	0	gi|21593424|gb|AAM65391.1| fatty acid elongase-like protein (cer2-like) [Arabidopsis thaliana]
UP12_26266	1_0636, LG3	Gm05	86.82	584	1	34792928	6e-180	gi|18396990|ref|NP_564323.1| uncharacterized protein [Arabidopsis thaliana]_x0001_gi|9502420|gb|AAF88119.1|AC021043_12 Unknown protein [Arabidopsis thaliana]_x0001_gi|15529248|gb|AAK97718.1| At1g29190/F28N24_12 [Arabidopsis thaliana]_x0001_gi|16974401|gb|AAL31126.1| At1g29190/F28N24_12 [Arabidopsis thaliana]_x0001_gi|21593465|gb|AAM65432.1| unknown [Arabidopsis thaliana]_x0001_gi|332192936|gb|AEE…
UP12_27360	1_0636, LG3	Gm05	86.99	661	1	34848574	0	gi|222424122|dbj|BAH20020.1| AT2G30990 [Arabidopsis thaliana]
UP12_9230	1_0636, LG3	Gm05	89.4	896	1	35061529	0	gi|15218915|ref|NP_174228.1| U-box domain-containing protein 17 [Arabidopsis thaliana]_x0001_gi|75268254|sp|Q9C7R6.1|PUB17_ARATH RecName: Full=U-box domain-containing protein 17; AltName: Full=Plant U-box protein 17_x0001_gi|12323514|gb|AAG51726.1|AC068667_5 arm repeat-containing protein, putative; 6839-9028 [Arabidopsis thaliana]_x0001_gi|23297797|gb|AAN13028.1| putative arm repeat-containing pr…
UP12_22099	1_0636, LG3	Gm05	93.48	230	160	35106283	5e-92	gi|15234059|ref|NP_193626.1| NOD26-like intrinsic protein 1;2 [Arabidopsis thaliana]_x0001_gi|32363340|sp|Q8LFP7.2|NIP12_ARATH RecName: Full=Aquaporin NIP1-2; AltName: Full=NOD26-like intrinsic protein 1-2; Short=AtNIP1;2; AltName: Full=Nodulin-26-like major intrinsic protein 2; Short=NodLikeMip2; Short=Protein NLM2; Contains: RecName: Full=Aquaporin NIP1-2, N-terminally processed_x0001_gi|283261…
UP12_14745	1_0636, LG3	Gm05	87.86	206	419	35153264	6e-62	gi|15234068|ref|NP_193628.1| cyclic phosphodiesterase [Arabidopsis thaliana]_x0001_gi|51315738|sp|O04147.1|CPD_ARATH RecName: Full=Cyclic phosphodiesterase; Short=CPDase_x0001_gi|2065013|emb|CAA72363.1| cyclic phosphodiesterase [Arabidopsis thaliana]_x0001_gi|2832621|emb|CAA16750.1| putative protein [Arabidopsis thaliana]_x0001_gi|7268687|emb|CAB78895.1| putative protein [Arabidopsis thaliana]_x0…
UP12_26798	1_0636, LG3	Gm05	84.94	385	273	35352931	3e-103	#N/A
UP12_10112	1_0603, LG11	Gm07	80.38	586	52	6906934	6e-116	#N/A
UP12_10538	1_0603, LG11	Gm07	88.68	106	565	7168915	2e-27	#N/A
UP12_7108	1_0603, LG11	Gm07	80.79	328	22	7261805	3e-61	#N/A
UP12_19021	1_0603, LG11	Gm07	89.96	478	2	7302972	3e-173	gi|75319455|sp|Q39203.1|SD22_ARATH RecName: Full=G-type lectin S-receptor-like serine/threonine-protein kinase SD2-2; AltName: Full=Receptor-like kinase 4; AltName: Full=S-domain-2 (SD2) receptor kinase 2; Short=SD2-2; Flags: Precursor_x0001_gi|166848|gb|AAA32858.1| receptor-like protein kinase [Arabidopsis thaliana]
UP12_20309	1_0603, LG11	Gm07	88.13	337	173	7585171	6e-110	gi|15225510|ref|NP_182079.1| cytochrome P450 76C4 [Arabidopsis thaliana]_x0001_gi|5915834|sp|O64635.1|C76C4_ARATH RecName: Full=Cytochrome P450 76C4_x0001_gi|2979547|gb|AAC06156.1| putative cytochrome P450 [Arabidopsis thaliana]_x0001_gi|330255475|gb|AEC10569.1| cytochrome P450 76C4 [Arabidopsis thaliana]
UP12_29098	1_0603, LG11	Gm07	90.36	166	45	7852879	1e-53	#N/A
UP12_3511	1_0603, LG11	Gm07	78.2	266	280	8024789	6e-35	#N/A
UP12_21857	1_0603, LG11	Gm07	87.53	457	19	8300058	6e-146	gi|15230110|ref|NP_189085.1| hydrolase, alpha/beta fold family protein [Arabidopsis thaliana]_x0001_gi|11994705|dbj|BAB02943.1| hydrolase-like protein [Arabidopsis thaliana]_x0001_gi|51536428|gb|AAU05452.1| At3g24420 [Arabidopsis thaliana]_x0001_gi|53828585|gb|AAU94402.1| At3g24420 [Arabidopsis thaliana]_x0001_gi|110738305|dbj|BAF01081.1| hypothetical protein [Arabidopsis thaliana]_x0001_gi|33264…
UP12_14885	1_0603, LG11	Gm07	87.07	116	2	8356497	2e-26	gi|79419704|ref|NP_189264.3| cytochrome P450 71B37 [Arabidopsis thaliana]_x0001_gi|21542404|sp|Q9LIP3.2|C71BY_ARATH RecName: Full=Cytochrome P450 71B37_x0001_gi|332643625|gb|AEE77146.1| cytochrome P450 71B37 [Arabidopsis thaliana]
UP12_14107	1_0758,1_0086,LG3	Gm08	83.33	210	71	4702380	2e-43	#N/A
UP12_4221	1_0758,1_0086,LG3	Gm08	88.99	227	695	4793359	2e-73	gi|30685384|ref|NP_567623.2| protein HEAT-STRESS-ASSOCIATED 32 [Arabidopsis thaliana]_x0001_gi|26452567|dbj|BAC43368.1| unknown protein [Arabidopsis thaliana]_x0001_gi|332659039|gb|AEE84439.1| Aldolase-type TIM barrel family protein [Arabidopsis thaliana]
UP12_20876	1_0758,1_0086,LG3	Gm08	92.14	140	101	5196423	4e-48	gi|186515959|ref|NP_001119110.1| uncharacterized protein [Arabidopsis thaliana]_x0001_gi|332660856|gb|AEE86256.1| uncharacterized protein AT4G33625 [Arabidopsis thaliana]
UP12_26717	1_0758,1_0086,LG3	Gm08	91.3	184	261	5481220	6e-65	gi|37788549|gb|AAP44516.1| metacaspase 3 [Arabidopsis thaliana]
UP12_17718	1_0758,1_0086,LG3	Gm08	89.78	450	310	6395241	3e-158	gi|110737878|dbj|BAF00877.1| hypothetical protein [Arabidopsis thaliana]
UP12_3338	1_1005, 1_1349,LG3	Gm08	87.5	128	557	7090956	6e-33	gi|22325419|ref|NP_178298.2| purple acid phosphatase 8 [Arabidopsis thaliana]_x0001_gi|75248508|sp|Q8VYZ2.1|PPA8_ARATH RecName: Full=Purple acid phosphatase 8; Flags: Precursor_x0001_gi|20257479|gb|AAM15909.1|AF492660_1 purple acid phosphatase [Arabidopsis thaliana]_x0001_gi|17529296|gb|AAL38875.1| putative purple acid phosphatase [Arabidopsis thaliana]_x0001_gi|21436121|gb|AAM51307.1| putative p…
UP12_12987	1_1005, 1_1349,LG3	Gm08	85.54	249	547	7477826	9e-66	gi|15237392|ref|NP_199430.1| ornithine-delta-aminotransferase [Arabidopsis thaliana]_x0001_gi|75309235|sp|Q9FNK4.1|OAT_ARATH RecName: Full=Ornithine aminotransferase, mitochondrial; AltName: Full=Ornithine delta-aminotransferase; AltName: Full=Ornithine--oxo-acid aminotransferase; Flags: Precursor_x0001_gi|9757738|dbj|BAB08263.1| ornithine aminotransferase [Arabidopsis thaliana]_x0001_gi|66792620…
UP12_12760	1_1005, 1_1349,LG3	Gm08	82.22	388	190	8212418	3e-83	gi|1354207|gb|AAB82061.1| rof1 [Arabidopsis thaliana]
UP12_1475	1_1005, 1_1349,LG3	Gm08	82.37	312	171	8224192	5e-67	gi|15230306|ref|NP_191304.1| uncharacterized protein [Arabidopsis thaliana]_x0001_gi|6706416|emb|CAB66102.1| putative protein [Arabidopsis thaliana]_x0001_gi|21537251|gb|AAM61592.1| unknown [Arabidopsis thaliana]_x0001_gi|98961017|gb|ABF58992.1| At3g57450 [Arabidopsis thaliana]_x0001_gi|332646135|gb|AEE79656.1| uncharacterized protein AT3G57450 [Arabidopsis thaliana]
UP12_1723	1_1005, 1_1349,LG3	Gm08	86.24	625	10	8313122	0	gi|110743104|dbj|BAE99444.1| hypothetical protein [Arabidopsis thaliana]
UP12_17379	1_1005, 1_1349,LG3	Gm08	89.6	481	1	8361179	4e-172	gi|15010692|gb|AAK74005.1| At2g04160/T16B23.1 [Arabidopsis thaliana]_x0001_gi|16323308|gb|AAL15409.1| At2g04160/T16B23.1 [Arabidopsis thaliana]
UP12_26122	1_1005, 1_1349,LG3	Gm08	91.5	247	40	8362596	2e-91	gi|15010692|gb|AAK74005.1| At2g04160/T16B23.1 [Arabidopsis thaliana]_x0001_gi|16323308|gb|AAL15409.1| At2g04160/T16B23.1 [Arabidopsis thaliana]
UP12_15460	1_1005, 1_1349,LG3	Gm08	89.95	209	92	8505838	3e-70	gi|14517399|gb|AAK62590.1| At2g32810/F24L7.5 [Arabidopsis thaliana]_x0001_gi|25090389|gb|AAN72290.1| At2g32810/F24L7.5 [Arabidopsis thaliana]
UP12_8443	1_1005, 1_1349,LG3	Gm08	88.37	86	365	8618970	2e-20	gi|15224863|ref|NP_181959.1| bifunctional inhibitor/lipid-transfer protein/seed storage 2S albumin superfamily protein [Arabidopsis thaliana]_x0001_gi|3128176|gb|AAC16080.1| unknown protein [Arabidopsis thaliana]_x0001_gi|30017223|gb|AAP12845.1| At2g44300 [Arabidopsis thaliana]_x0001_gi|84778478|dbj|BAE73266.1| xylogen like protein 10 [Arabidopsis thaliana]_x0001_gi|330255311|gb|AEC10405.1| bifun…
UP12_2085	1_1005, 1_1349,LG3	Gm08	88.37	86	547	8618970	3e-20	gi|15224863|ref|NP_181959.1| bifunctional inhibitor/lipid-transfer protein/seed storage 2S albumin superfamily protein [Arabidopsis thaliana]_x0001_gi|3128176|gb|AAC16080.1| unknown protein [Arabidopsis thaliana]_x0001_gi|30017223|gb|AAP12845.1| At2g44300 [Arabidopsis thaliana]_x0001_gi|84778478|dbj|BAE73266.1| xylogen like protein 10 [Arabidopsis thaliana]_x0001_gi|330255311|gb|AEC10405.1| bifun…
UP12_23656	1_1005, 1_1349,LG3	Gm08	96.99	133	513	8663853	2e-56	gi|42571197|ref|NP_973672.1| serine/threonine-protein phosphatase PP2A-3 catalytic subunit [Arabidopsis thaliana]_x0001_gi|330255034|gb|AEC10128.1| serine/threonine-protein phosphatase PP2A-3 catalytic subunit [Arabidopsis thaliana]
UP12_7214	1_1005, 1_1349,LG3	Gm08	91.78	219	115	8857657	2e-80	gi|145325437|ref|NP_001077723.1| acyl-activating enzyme 18 [Arabidopsis thaliana]_x0001_gi|332195105|gb|AEE33226.1| acyl-activating enzyme 18 [Arabidopsis thaliana]
UP12_10688	1_1483,LG3	Gm08	89.68	591	682	9461979	0	gi|22329848|ref|NP_174230.2| Kinase-related protein [Arabidopsis thaliana]_x0001_gi|17380760|gb|AAL36210.1| unknown protein [Arabidopsis thaliana]_x0001_gi|20465691|gb|AAM20314.1| unknown protein [Arabidopsis thaliana]_x0001_gi|332192956|gb|AEE31077.1| Kinase-related protein [Arabidopsis thaliana]
UP12_21846	1_1483,LG3	Gm08	85.74	547	3	9675487	1e-162	gi|15225138|ref|NP_180738.1| UDP-glycosyltransferase 74C1 [Arabidopsis thaliana]_x0001_gi|75313532|sp|Q9SKC1.1|U74C1_ARATH RecName: Full=UDP-glycosyltransferase 74C1_x0001_gi|4887757|gb|AAD32293.1| putative glucosyltransferase [Arabidopsis thaliana]_x0001_gi|15810477|gb|AAL07126.1| putative glucosyltransferase [Arabidopsis thaliana]_x0001_gi|21436309|gb|AAM51293.1| putative glucosyltransferase [A…
UP12_17593	1_1483,LG3	Gm08	84.28	477	72	9915106	2e-123	gi|30686224|ref|NP_850238.1| putative UDP-arabinose 4-epimerase 2 [Arabidopsis thaliana]_x0001_gi|17979272|gb|AAL49952.1| At2g34850/F19I3.8 [Arabidopsis thaliana]_x0001_gi|20147163|gb|AAM10298.1| At2g34850/F19I3.8 [Arabidopsis thaliana]_x0001_gi|330253936|gb|AEC09030.1| putative UDP-arabinose 4-epimerase 2 [Arabidopsis thaliana]
UP12_26286	1_1483,LG3	Gm08	89.55	220	224	10163464	4e-72	gi|30688284|ref|NP_189269.2| Melibiase family protein [Arabidopsis thaliana]_x0001_gi|332643630|gb|AEE77151.1| Melibiase family protein [Arabidopsis thaliana]
UP12_3645	1_1483,LG3	Gm08	75.43	582	3	10220400	2e-55	#N/A
UP12_11396	1_1483,LG3	Gm08	84.22	374	3	10340505	4e-90	gi|42572159|ref|NP_974170.1| serine/threonine-protein kinase SRK2C [Arabidopsis thaliana]_x0001_gi|145327727|ref|NP_001077839.1| serine/threonine-protein kinase SRK2C [Arabidopsis thaliana]_x0001_gi|75336098|sp|Q9M9E9.1|SRK2C_ARATH RecName: Full=Serine/threonine-protein kinase SRK2C; AltName: Full=OST1-kinase-like 4; AltName: Full=SNF1-related kinase 2.8; Short=SnRK2.8_x0001_gi|8052538|gb|AAF7180…
UP12_20650	1_1483,LG3	Gm08	93.97	464	231	10457191	0	gi|15238315|ref|NP_201302.1| mitochondrial substrate carrier family protein [Arabidopsis thaliana]_x0001_gi|75311621|sp|Q9LV81.1|BRTL3_ARATH RecName: Full=Probable mitochondrial adenine nucleotide transporter BTL3; AltName: Full=Adenine nucleotide transporter BT1-like protein 3_x0001_gi|8843761|dbj|BAA97309.1| mitochondrial carrier protein-like [Arabidopsis thaliana]_x0001_gi|30793972|gb|AAP40437…
UP12_9260	1_1483,LG3	Gm08	93.75	192	288	10684097	7e-76	gi|42570871|ref|NP_973509.1| myo-inositol-1-phosphate synthase 2 [Arabidopsis thaliana]_x0001_gi|330252187|gb|AEC07281.1| myo-inositol-1-phosphate synthase 2 [Arabidopsis thaliana]
UP12_17918	1_1483,LG3	Gm08	78.55	429	1	11032720	1e-65	gi|15235062|ref|NP_195651.1| putative WRKY transcription factor 13 [Arabidopsis thaliana]_x0001_gi|29839686|sp|Q9SVB7.1|WRK13_ARATH RecName: Full=Probable WRKY transcription factor 13; AltName: Full=WRKY DNA-binding protein 13_x0001_gi|15991730|gb|AAL13042.1|AF421153_1 WRKY transcription factor 13 [Arabidopsis thaliana]_x0001_gi|5042157|emb|CAB44676.1| putative WRKY DNA-binding protein [Arabidops…
UP12_7905	1_1483,LG3	Gm08	84.62	299	443	11093613	6e-76	gi|240254508|ref|NP_179804.5| essential meiotic endonuclease 1B [Arabidopsis thaliana]_x0001_gi|403399375|sp|C5H8J1.1|EME1B_ARATH RecName: Full=Crossover junction endonuclease EME1B; AltName: Full=Essential meiotic endonuclease 1B; Short=AtEME1B_x0001_gi|223930680|gb|ACN24999.1| essential meiotic endonuclease 1B [Arabidopsis thaliana]_x0001_gi|330252176|gb|AEC07270.1| essential meiotic endonuclea…
UP12_17783	1_1483,LG3	Gm08	82.96	270	50	11151523	1e-57	#N/A
UP12_8760	1_0474,LG9	Gm08	86.18	897	447	17962140	0	gi|15239747|ref|NP_199704.1| hydroxycinnamoyl-CoA shikimate/quinate hydroxycinnamoyl transferase [Arabidopsis thaliana]_x0001_gi|75170776|sp|Q9FI78.1|HST_ARATH RecName: Full=Shikimate O-hydroxycinnamoyltransferase; AltName: Full=Hydroxycinnamoyl transferase; AltName: Full=Hydroxycinnamoyl-Coenzyme A shikimate/quinate hydroxycinnamoyltransferase_x0001_gi|10177182|dbj|BAB10316.1| anthranilate N-ben…
UP12_12914	1_0474,LG9	Gm08	80	280	81	18277228	5e-48	gi|30685701|ref|NP_851006.1| putative BPI/LBP family protein [Arabidopsis thaliana]_x0001_gi|334185491|ref|NP_001189939.1| putative BPI/LBP family protein [Arabidopsis thaliana]_x0001_gi|332642833|gb|AEE76354.1| putative BPI/LBP family protein [Arabidopsis thaliana]_x0001_gi|332642835|gb|AEE76356.1| putative BPI/LBP family protein [Arabidopsis thaliana]
UP12_20039	1_0474,LG9	Gm08	90.83	120	215	18356295	1e-37	gi|3152599|gb|AAC17080.1| Strong similarity to lupeol synthase gb|U49919 and cycloartenol synthase gb|U02555 from A. thaliana (the third gene with similar homology) [Arabidopsis thaliana]
UP12_16292	1_0474,LG9	Gm08	86.89	183	322	18365202	2e-50	gi|211926830|dbj|BAG82628.1| beta-amyrin synthase [Arabidopsis thaliana]
UP12_15335	1_0474,LG9	Gm08	85.86	481	1	18449642	5e-142	gi|15237303|ref|NP_200104.1| plastidial pyruvate kinase 2 [Arabidopsis thaliana]_x0001_gi|75309198|sp|Q9FLW9.1|PKP2_ARATH RecName: Full=Plastidial pyruvate kinase 2; Short=PKp2; AltName: Full=Plastidial pyruvate kinase 1; Short=PKP1; AltName: Full=Pyruvate kinase III; AltName: Full=Pyruvate kinase isozyme B1, chloroplastic; Short=PKP-BETA1; Short=Plastidic pyruvate kinase beta subunit 1; Flags: P…
UP12_12522	1_0474,LG9	Gm08	78.12	978	11	18752145	1e-153	gi|15232818|ref|NP_190334.1| cyclic DOF factor 3 [Arabidopsis thaliana]_x0001_gi|55584038|sp|Q8LFV3.2|CDF3_ARATH RecName: Full=Cyclic dof factor 3; AltName: Full=Dof zinc finger protein DOF3.3; Short=AtDOF3.3; AltName: Full=H-protein promoter-binding factor 2a_x0001_gi|3386546|gb|AAC28390.1| H-protein promoter binding factor-2a [Arabidopsis thaliana]_x0001_gi|6522533|emb|CAB61976.1| H-protein pro…
UP12_20612	1_0474,LG9	Gm08	85.48	241	5	18901714	1e-63	gi|15223275|ref|NP_177245.1| MLP-like protein 43 [Arabidopsis thaliana]_x0001_gi|21542142|sp|Q9SSK5.1|MLP43_ARATH RecName: Full=MLP-like protein 43_x0001_gi|5902402|gb|AAD55504.1|AC008148_14 Unknown protein [Arabidopsis thaliana]_x0001_gi|16197686|emb|CAC83578.1| major latex-like protein [Arabidopsis thaliana]_x0001_gi|17473721|gb|AAL38311.1| unknown protein [Arabidopsis thaliana]_x0001_gi|307255…
UP12_17946	1_0474,LG9	Gm08	82.77	238	8	18901729	6e-52	#N/A
UP12_12557	1_0474,LG9	Gm08	86.98	192	9	18918771	2e-54	gi|15223275|ref|NP_177245.1| MLP-like protein 43 [Arabidopsis thaliana]_x0001_gi|21542142|sp|Q9SSK5.1|MLP43_ARATH RecName: Full=MLP-like protein 43_x0001_gi|5902402|gb|AAD55504.1|AC008148_14 Unknown protein [Arabidopsis thaliana]_x0001_gi|16197686|emb|CAC83578.1| major latex-like protein [Arabidopsis thaliana]_x0001_gi|17473721|gb|AAL38311.1| unknown protein [Arabidopsis thaliana]_x0001_gi|307255…
UP12_24472	1_0474,LG9	Gm08	90.62	160	310	19260142	4e-52	gi|222423455|dbj|BAH19698.1| AT1G30820 [Arabidopsis thaliana]
UP12_9651	1_0474,LG9	Gm08	93.94	231	212	19264817	5e-94	gi|15230562|ref|NP_187873.1| CTP synthase family protein [Arabidopsis thaliana]_x0001_gi|12321972|gb|AAG51029.1|AC069474_28 CTP-synthetase, putative; 3708-7443 [Arabidopsis thaliana]_x0001_gi|11994408|dbj|BAB02410.1| CTP synthase [Arabidopsis thaliana]_x0001_gi|20260422|gb|AAM13109.1| CTP-synthetase, putative [Arabidopsis thaliana]_x0001_gi|30725394|gb|AAP37719.1| At3g12670 [Arabidopsis thaliana]…
UP12_28249	1_0474,LG9	Gm08	80.03	676	1	19430487	2e-135	gi|15219342|ref|NP_178051.1| metacaspase 5 [Arabidopsis thaliana]_x0001_gi|75219813|sp|O64518.1|MCA5_ARATH RecName: Full=Metacaspase-5; Short=AtMC5; AltName: Full=Metacaspase 2b; Short=AtMCP2b; AltName: Full=Metacaspase-6_x0001_gi|3152557|gb|AAC17038.1| Contains similarity to S. cerevisiae hypothetical protein YOR197w, gb|Z75105. EST gb|T76227 comes from this gene [Arabidopsis thaliana]_x0001_gi|…
UP12_22670	1_0905,LG11	Gm09	85.91	660	13	38064717	0	gi|22327431|ref|NP_198637.2| protein kinase family protein [Arabidopsis thaliana]_x0001_gi|18175791|gb|AAL59928.1| putative protein kinase [Arabidopsis thaliana]_x0001_gi|22136902|gb|AAM91795.1| putative protein kinase [Arabidopsis thaliana]_x0001_gi|332006898|gb|AED94281.1| protein kinase-like protein [Arabidopsis thaliana]
UP12_6408	1_0905,LG11	Gm09	85.78	830	301	38395464	0	gi|15229641|ref|NP_188473.1| aluminum-activated malate transporter 9 [Arabidopsis thaliana]_x0001_gi|75273888|sp|Q9LS46.1|ALMT9_ARATH RecName: Full=Aluminum-activated malate transporter 9; Short=AtALMT9_x0001_gi|11994107|dbj|BAB01110.1| unnamed protein product [Arabidopsis thaliana]_x0001_gi|20466394|gb|AAM20514.1| unknown protein [Arabidopsis thaliana]_x0001_gi|23198100|gb|AAN15577.1| unknown pr…
UP12_13983	1_0905,LG11	Gm09	84.37	531	574	38423602	1e-144	gi|15225510|ref|NP_182079.1| cytochrome P450 76C4 [Arabidopsis thaliana]_x0001_gi|5915834|sp|O64635.1|C76C4_ARATH RecName: Full=Cytochrome P450 76C4_x0001_gi|2979547|gb|AAC06156.1| putative cytochrome P450 [Arabidopsis thaliana]_x0001_gi|330255475|gb|AEC10569.1| cytochrome P450 76C4 [Arabidopsis thaliana]
UP12_14655	1_0905,LG11	Gm09	87.88	231	24	38434753	2e-70	gi|15231538|ref|NP_189261.1| cytochrome P450 71B34 [Arabidopsis thaliana]_x0001_gi|13878379|sp|Q9LIP6.1|C71BV_ARATH RecName: Full=Cytochrome P450 71B34_x0001_gi|9294288|dbj|BAB02190.1| cytochrome P450 [Arabidopsis thaliana]_x0001_gi|332643622|gb|AEE77143.1| cytochrome P450 71B34 [Arabidopsis thaliana]
UP12_21446	1_0905,LG11	Gm09	79.77	692	36	38442982	1e-137	gi|15225510|ref|NP_182079.1| cytochrome P450 76C4 [Arabidopsis thaliana]_x0001_gi|5915834|sp|O64635.1|C76C4_ARATH RecName: Full=Cytochrome P450 76C4_x0001_gi|2979547|gb|AAC06156.1| putative cytochrome P450 [Arabidopsis thaliana]_x0001_gi|330255475|gb|AEC10569.1| cytochrome P450 76C4 [Arabidopsis thaliana]
UP12_4184	1_0905,LG11	Gm09	81.83	732	786	38442983	8e-173	gi|15241483|ref|NP_196416.1| Flavonoid 3'-monooxygenase [Arabidopsis thaliana]_x0001_gi|27151499|sp|Q9SD85.1|F3PH_ARATH RecName: Full=Flavonoid 3'-monooxygenase; AltName: Full=Cytochrome P450 75B1; AltName: Full=Flavonoid 3'-hydroxylase; Short=AtF3'H; AltName: Full=Protein TRANSPARENT TESTA 7_x0001_gi|8132328|gb|AAF73253.1|AF155171_1 flavonoid 3'-hydroxylase [Arabidopsis thaliana]_x0001_gi|103348…
UP12_22742	1_0905,LG11	Gm09	86.1	590	138	38634194	3e-168	#N/A
UP12_20867	1_0905,LG11	Gm09	84.66	365	1	38898900	2e-95	gi|15239771|ref|NP_197455.1| uncharacterized protein [Arabidopsis thaliana]_x0001_gi|15292823|gb|AAK92780.1| unknown protein [Arabidopsis thaliana]_x0001_gi|21537101|gb|AAM61442.1| unknown [Arabidopsis thaliana]_x0001_gi|22136824|gb|AAM91756.1| unknown protein [Arabidopsis thaliana]_x0001_gi|332005340|gb|AED92723.1| uncharacterized protein AT5G19540 [Arabidopsis thaliana]
UP12_14272	1_0905,LG11	Gm09	90.43	533	79	38924915	0	gi|227206330|dbj|BAH57220.1| AT3G24550 [Arabidopsis thaliana]
UP12_15226	1_0905,LG11	Gm09	80.57	247	132	38979410	4e-40	#N/A
UP12_5482	1_0905,LG11	Gm09	92.51	187	191	39405098	9e-70	gi|110739953|dbj|BAF01881.1| hypothetical protein [Arabidopsis thaliana]
UP12_6200	1_0905,LG11	Gm09	85.44	103	725	39631368	2e-21	gi|26452194|dbj|BAC43185.1| putative protein kinase [Arabidopsis thaliana]
UP12_16834	1_0905,LG11	Gm09	84.38	397	11	39632496	1e-106	gi|45454218|gb|AAS65788.1| putative protein kinase [Arabidopsis thaliana]
UP12_16413	1_1021,LG2	Gm10	80.56	144	246	49127136	1e-22	gi|62321531|dbj|BAD95022.1| beta-ketoacyl-CoA synthase like protein [Arabidopsis thaliana]
UP12_22536	1_1021,LG2	Gm10	84.04	213	5	49459263	3e-49	#N/A
UP12_18650	1_1021,LG2	Gm10	88.35	352	448	49486522	8e-115	gi|15222675|ref|NP_175919.1| uncharacterized protein [Arabidopsis thaliana]_x0001_gi|12323182|gb|AAG51578.1|AC027034_24 unknown protein; 75526-74624 [Arabidopsis thaliana]_x0001_gi|49617741|gb|AAT67566.1| hypothetical protein At1G55230 [Arabidopsis thaliana]_x0001_gi|60547647|gb|AAX23787.1| hypothetical protein At1g55230 [Arabidopsis thaliana]_x0001_gi|332195087|gb|AEE33208.1| uncharacterized pro…
UP12_25789	1_1021,LG2	Gm10	83.01	677	1	49560558	2e-169	gi|22135886|gb|AAM91525.1| putative glucosyltransferase [Arabidopsis thaliana]_x0001_gi|53828637|gb|AAU94428.1| At2g15480 [Arabidopsis thaliana]
UP12_6673	1_1021,LG2	Gm10	79.43	530	694	49718481	1e-99	gi|15239070|ref|NP_196151.1| FAD/NAD(P)-binding oxidoreductase family protein [Arabidopsis thaliana]_x0001_gi|10176744|dbj|BAB09975.1| monooxygenase [Arabidopsis thaliana]_x0001_gi|27808600|gb|AAO24580.1| At5g05320 [Arabidopsis thaliana]_x0001_gi|110743614|dbj|BAE99644.1| monooxygenase [Arabidopsis thaliana]_x0001_gi|332003474|gb|AED90857.1| FAD/NAD(P)-binding oxidoreductase family protein [Arabi…
UP12_6487	1_1021,LG2	Gm10	78.12	576	698	49718481	2e-94	gi|15239070|ref|NP_196151.1| FAD/NAD(P)-binding oxidoreductase family protein [Arabidopsis thaliana]_x0001_gi|10176744|dbj|BAB09975.1| monooxygenase [Arabidopsis thaliana]_x0001_gi|27808600|gb|AAO24580.1| At5g05320 [Arabidopsis thaliana]_x0001_gi|110743614|dbj|BAE99644.1| monooxygenase [Arabidopsis thaliana]_x0001_gi|332003474|gb|AED90857.1| FAD/NAD(P)-binding oxidoreductase family protein [Arabi…
UP12_23047	1_1021,LG2	Gm10	85.06	154	561	49724742	6e-36	gi|15233923|ref|NP_195566.1| FAD/NAD(P)-binding oxidoreductase family protein [Arabidopsis thaliana]_x0001_gi|3426064|emb|CAA07575.1| monooxygenase [Arabidopsis thaliana]_x0001_gi|4467141|emb|CAB37510.1| monooxygenase 2 (MO2) [Arabidopsis thaliana]_x0001_gi|7270837|emb|CAB80518.1| monooxygenase 2 (MO2) [Arabidopsis thaliana]_x0001_gi|332661544|gb|AEE86944.1| FAD/NAD(P)-binding oxidoreductase fami…
UP12_14673	1_1021,LG2	Gm10	92.94	326	588	49990670	1e-131	gi|18420660|ref|NP_568428.1| dihydroorotate dehydrogenase [Arabidopsis thaliana]_x0001_gi|26454657|sp|P32746.2|PYRD_ARATH RecName: Full=Dihydroorotate dehydrogenase (quinone), mitochondrial; Short=DHOdehase; AltName: Full=Dihydroorotate oxidase; Flags: Precursor_x0001_gi|24753785|gb|AAN64025.1|AF454729_1 dihydroorotate dehydrogenase [Arabidopsis thaliana]_x0001_gi|110736302|dbj|BAF00121.1| dihydr…
UP12_22050	1_1057,LG7	Gm11	88.06	377	1	5303349	1e-123	gi|18409208|ref|NP_566941.1| uncharacterized protein [Arabidopsis thaliana]_x0001_gi|14517540|gb|AAK62660.1| AT3g50910/F18B3_190 [Arabidopsis thaliana]_x0001_gi|27764930|gb|AAO23586.1| At3g50910/F18B3_190 [Arabidopsis thaliana]_x0001_gi|332645203|gb|AEE78724.1| uncharacterized protein AT3G50910 [Arabidopsis thaliana]
UP12_19423	1_1057,LG7	Gm11	92.79	222	287	5590110	4e-86	gi|18394235|ref|NP_563973.1| Lactoylglutathione lyase / glyoxalase I family protein [Arabidopsis thaliana]_x0001_gi|79317995|ref|NP_001031049.1| Lactoylglutathione lyase / glyoxalase I family protein [Arabidopsis thaliana]_x0001_gi|5103836|gb|AAD39666.1|AC007591_31 Is a member of the PF|00903 gyloxalase family. ESTs gb|T44721, gb|T21844 and gb|AA395404 come from this gene [Arabidopsis thaliana]_x…
UP12_408	1_1057,LG7	Gm11	94.22	294	367	5590169	3e-124	gi|18412683|ref|NP_565231.1| GLYOXYLASE I 7 [Arabidopsis thaliana]_x0001_gi|21554257|gb|AAM63332.1| unknown [Arabidopsis thaliana]_x0001_gi|194708804|gb|ACF88486.1| At1g80160 [Arabidopsis thaliana]_x0001_gi|222423794|dbj|BAH19863.1| AT1G80160 [Arabidopsis thaliana]_x0001_gi|332198243|gb|AEE36364.1| GLYOXYLASE I 7 [Arabidopsis thaliana]
UP12_20250	1_1057,LG7	Gm11	93.88	294	367	5590169	1e-122	gi|18412683|ref|NP_565231.1| GLYOXYLASE I 7 [Arabidopsis thaliana]_x0001_gi|21554257|gb|AAM63332.1| unknown [Arabidopsis thaliana]_x0001_gi|194708804|gb|ACF88486.1| At1g80160 [Arabidopsis thaliana]_x0001_gi|222423794|dbj|BAH19863.1| AT1G80160 [Arabidopsis thaliana]_x0001_gi|332198243|gb|AEE36364.1| GLYOXYLASE I 7 [Arabidopsis thaliana]
UP12_13641	1_1057,LG7	Gm11	85.84	586	45	5800074	2e-172	gi|9843641|emb|CAC03599.1| J11 protein [Arabidopsis thaliana]
UP12_17876	1_1057,LG7	Gm11	85.47	344	1	5815978	1e-95	gi|15239298|ref|NP_201421.1| armadillo repeat only 2 protein [Arabidopsis thaliana]_x0001_gi|10177135|dbj|BAB10425.1| unnamed protein product [Arabidopsis thaliana]_x0001_gi|22531060|gb|AAM97034.1| putative protein [Arabidopsis thaliana]_x0001_gi|23198098|gb|AAN15576.1| putative protein [Arabidopsis thaliana]_x0001_gi|332010793|gb|AED98176.1| armadillo repeat only 2 protein [Arabidopsis thaliana]
UP12_22797	1_1057,LG7	Gm11	86.67	90	265	5935198	2e-19	#N/A
UP12_18642	1_1057,LG7	Gm11	86.68	458	366	6020971	8e-140	gi|15238309|ref|NP_199033.1| peroxidase [Arabidopsis thaliana]_x0001_gi|26397658|sp|Q43872.1|PER64_ARATH RecName: Full=Peroxidase 64; Short=Atperox P64; AltName: Full=ATP17a; AltName: Full=PRXR4; Flags: Precursor_x0001_gi|1402910|emb|CAA66960.1| peroxidase [Arabidopsis thaliana]_x0001_gi|1429223|emb|CAA67550.1| peroxidase [Arabidopsis thaliana]_x0001_gi|9757963|dbj|BAB08451.1| peroxidase [Arabido…
UP12_1560	1_1057,LG7	Gm11	81.89	392	494	6070381	2e-81	gi|21618216|gb|AAM67266.1| unknown [Arabidopsis thaliana]
UP12_15895	1_1057,LG7	Gm11	84.06	389	74	6078991	8e-99	gi|79591151|ref|NP_849966.2| uncharacterized protein [Arabidopsis thaliana]_x0001_gi|41059785|gb|AAR99367.1| hypothetical protein At2g17705 [Arabidopsis thaliana]_x0001_gi|50058911|gb|AAT69200.1| hypothetical protein At2g17705 [Arabidopsis thaliana]_x0001_gi|330251577|gb|AEC06671.1| uncharacterized protein AT2G17705 [Arabidopsis thaliana]
UP12_26500	1_1057,LG7	Gm11	90.77	130	163	6342097	6e-41	gi|15217987|ref|NP_173485.1| cyclin-B2-3 [Arabidopsis thaliana]_x0001_gi|147743080|sp|Q9LDM4.2|CCB23_ARATH RecName: Full=Cyclin-B2-3; AltName: Full=G2/mitotic-specific cyclin-B2-3; Short=CycB2;3_x0001_gi|119935845|gb|ABM06010.1| At1g20610 [Arabidopsis thaliana]_x0001_gi|332191872|gb|AEE29993.1| cyclin-B2-3 [Arabidopsis thaliana]
UP12_11605	1_1057,LG7	Gm11	87.03	979	9	6741515	0	gi|15232332|ref|NP_190949.1| L-type lectin-domain containing receptor kinase IV.2 [Arabidopsis thaliana]_x0001_gi|75335868|sp|Q9M345.1|LRK42_ARATH RecName: Full=L-type lectin-domain containing receptor kinase IV.2; Short=Arabidopsis thaliana lectin-receptor kinase a4; Short=AthlecRK-a4; Short=LecRK-IV.2; AltName: Full=Protein SMALL, GLUED-TOGETHER, AND COLLAPSED POLLEN; Flags: Precursor_x0001_gi|…
UP12_28396	1_1057,LG7	Gm11	78.95	285	281	6776835	1e-42	gi|145339161|ref|NP_190174.2| 2-oxoglutarate (2OG) and Fe(II)-dependent oxygenase superfamily protein [Arabidopsis thaliana]_x0001_gi|110741676|dbj|BAE98784.1| phospholipase - like protein [Arabidopsis thaliana]_x0001_gi|332644565|gb|AEE78086.1| 2-oxoglutarate (2OG) and Fe(II)-dependent oxygenase superfamily protein [Arabidopsis thaliana]
UP12_20805	1_1057,LG7	Gm11	91.69	698	39	6931353	0	gi|145338044|ref|NP_186956.2| P-loop containing nucleoside triphosphate hydrolases superfamily protein [Arabidopsis thaliana]_x0001_gi|110741899|dbj|BAE98891.1| putative 26S proteosome regulatory subunit [Arabidopsis thaliana]_x0001_gi|332640376|gb|AEE73897.1| P-loop containing nucleoside triphosphate hydrolases superfamily protein [Arabidopsis thaliana]
UP12_17180	1_1057,LG7	Gm11	89.29	280	177	7107620	1e-94	gi|20260310|gb|AAM13053.1| unknown protein [Arabidopsis thaliana]_x0001_gi|23198394|gb|AAN15724.1| unknown protein [Arabidopsis thaliana]
UP12_12120	1_1057,LG7	Gm11	86.11	612	161	7120998	2e-180	gi|15217942|ref|NP_175561.1| ABC transporter G family member 12 [Arabidopsis thaliana]_x0001_gi|75333524|sp|Q9C8K2.1|AB12G_ARATH RecName: Full=ABC transporter G family member 12; Short=ABC transporter ABCG.12; Short=AtABCG12; AltName: Full=Protein ECERIFERUM 5; AltName: Full=White-brown complex homolog protein 12; Short=AtWBC12_x0001_gi|12325360|gb|AAG52619.1|AC024261_6 ATP-dependent transmembran…
UP12_1409	1_0097,LG9	Gm11	87.55	466	1	8138583	2e-150	gi|15227905|ref|NP_179374.1| senescence/dehydration related protein [Arabidopsis thaliana]_x0001_gi|13272393|gb|AAK17135.1|AF325067_1 putative senescence-related protein [Arabidopsis thaliana]_x0001_gi|16226784|gb|AAL16261.1|AF428331_1 probable senescence related protein [Arabidopsis thaliana]_x0001_gi|19698945|gb|AAL91208.1| putative senescence-related protein [Arabidopsis thaliana]_x0001_gi|248…
UP12_28940	1_0097,LG9	Gm11	84.03	288	1	8138943	9e-69	gi|15230434|ref|NP_190693.1| Senescence/dehydration-associated protein-like protein [Arabidopsis thaliana]_x0001_gi|6562277|emb|CAB62647.1| putative protein [Arabidopsis thaliana]_x0001_gi|15215688|gb|AAK91390.1| AT3g51250/F24M12_290 [Arabidopsis thaliana]_x0001_gi|21464565|gb|AAM52237.1| AT3g51250/F24M12_290 [Arabidopsis thaliana]_x0001_gi|332645247|gb|AEE78768.1| Senescence/dehydration-associat…
UP12_18166	1_0097,LG9	Gm11	93.51	185	126	8229889	2e-72	gi|334187169|ref|NP_001190918.1| salt stress-related protein kinase [Arabidopsis thaliana]_x0001_gi|332661053|gb|AEE86453.1| salt stress-related protein kinase [Arabidopsis thaliana]
UP12_22233	1_0097,LG9	Gm11	91.08	157	112	8486819	1e-53	gi|16226653|gb|AAL16224.1|AF428455_1 AT4g38970/F19H22_70 [Arabidopsis thaliana]
UP12_19405	1_0097,LG9	Gm11	90.88	548	43	8514756	0	gi|110741812|dbj|BAE98849.1| subtilisin-like protease -like protein [Arabidopsis thaliana]
UP12_15656	1_0097,LG9	Gm11	90.71	140	959	8542048	6e-45	gi|240254500|ref|NP_565509.4| MATE efflux family protein [Arabidopsis thaliana]_x0001_gi|75162471|sp|Q8W4G3.1|MATE4_ARATH RecName: Full=MATE efflux family protein 4, chloroplastic; AltName: Full=Protein DTX46; Flags: Precursor_x0001_gi|17065002|gb|AAL32655.1| Unknown protein [Arabidopsis thaliana]_x0001_gi|22136238|gb|AAM91197.1| unknown protein [Arabidopsis thaliana]_x0001_gi|330252070|gb|AEC071…
UP12_9439	1_0097,LG9	Gm11	80.04	892	112	8749613	6e-172	gi|15236153|ref|NP_195185.1| G-box binding factor 6 [Arabidopsis thaliana]_x0001_gi|3096928|emb|CAA18838.1| bZIP transcription factor ATB2 [Arabidopsis thaliana]_x0001_gi|7270409|emb|CAB80176.1| bZIP transcription factor ATB2 [Arabidopsis thaliana]_x0001_gi|17381046|gb|AAL36335.1| putative bZIP transcription factor ATB2 [Arabidopsis thaliana]_x0001_gi|20465863|gb|AAM20036.1| putative bZIP transcr…
UP12_5395	1_0097,LG9	Gm11	77.78	459	25	8882784	6e-64	gi|3096922|emb|CAA18832.1| putative protein [Arabidopsis thaliana]_x0001_gi|7270403|emb|CAB80170.1| putative protein [Arabidopsis thaliana]
UP12_1500	1_0097,LG9	Gm11	86.83	744	186	9030055	0	gi|15222103|ref|NP_175357.1| BURP domain protein USPL1 [Arabidopsis thaliana]_x0001_gi|5430766|gb|AAD43166.1|AC007504_21 Putative BURP domain containing protein [Arabidopsis thaliana]_x0001_gi|30102636|gb|AAP21236.1| At1g49320 [Arabidopsis thaliana]_x0001_gi|110743717|dbj|BAE99695.1| hypothetical protein [Arabidopsis thaliana]_x0001_gi|332194296|gb|AEE32417.1| BURP domain protein USPL1 [Arabidops…
UP12_26079	1_0097,LG9	Gm11	85.52	504	172	9030057	1e-146	gi|15222103|ref|NP_175357.1| BURP domain protein USPL1 [Arabidopsis thaliana]_x0001_gi|5430766|gb|AAD43166.1|AC007504_21 Putative BURP domain containing protein [Arabidopsis thaliana]_x0001_gi|30102636|gb|AAP21236.1| At1g49320 [Arabidopsis thaliana]_x0001_gi|110743717|dbj|BAE99695.1| hypothetical protein [Arabidopsis thaliana]_x0001_gi|332194296|gb|AEE32417.1| BURP domain protein USPL1 [Arabidops…
UP12_5674	1_0097,LG9	Gm11	85.57	201	356	9271775	2e-51	gi|15226675|ref|NP_179204.1| non-symbiotic hemoglobin 1 [Arabidopsis thaliana]_x0001_gi|17432970|sp|O24520.1|HBL1_ARATH RecName: Full=Non-symbiotic hemoglobin 1; AltName: Full=ARAth GLB1; Short=Hb1_x0001_gi|459358425|pdb|3ZHW|A Chain A, X-ray Crystallographic Structural Characteristics Of Arabidopsis Hemoglobin I And Their Functional Implications_x0001_gi|459358426|pdb|3ZHW|B Chain B, X-ray Cryst…
UP12_7448	1_0097,LG9	Gm11	94.67	150	375	9276376	3e-59	gi|15226675|ref|NP_179204.1| non-symbiotic hemoglobin 1 [Arabidopsis thaliana]_x0001_gi|17432970|sp|O24520.1|HBL1_ARATH RecName: Full=Non-symbiotic hemoglobin 1; AltName: Full=ARAth GLB1; Short=Hb1_x0001_gi|459358425|pdb|3ZHW|A Chain A, X-ray Crystallographic Structural Characteristics Of Arabidopsis Hemoglobin I And Their Functional Implications_x0001_gi|459358426|pdb|3ZHW|B Chain B, X-ray Cryst…
UP12_1944	1_0097,LG9	Gm11	80.19	424	195	9279459	2e-77	gi|15230307|ref|NP_190649.1| uncharacterized protein [Arabidopsis thaliana]_x0001_gi|4835231|emb|CAB42909.1| putative protein [Arabidopsis thaliana]_x0001_gi|28393455|gb|AAO42149.1| unknown protein [Arabidopsis thaliana]_x0001_gi|28827350|gb|AAO50519.1| unknown protein [Arabidopsis thaliana]_x0001_gi|332645190|gb|AEE78711.1| uncharacterized protein AT3G50800 [Arabidopsis thaliana]
UP12_20609	1_0097,LG9	Gm11	92.9	169	1	9355698	4e-63	gi|15451170|gb|AAK96856.1| putative GTP-binding protein (extra large) [Arabidopsis thaliana]
UP12_19995	1_0097,LG9	Gm11	87.37	293	86	9447749	1e-88	#N/A
UP12_27970	1_0097,LG9	Gm11	81.43	711	1	9546069	1e-146	gi|15223907|ref|NP_172353.1| uncharacterized protein [Arabidopsis thaliana]_x0001_gi|9802564|gb|AAF99766.1|AC003981_16 F22O13.25 [Arabidopsis thaliana]_x0001_gi|20466334|gb|AAM20484.1| unknown protein [Arabidopsis thaliana]_x0001_gi|34098803|gb|AAQ56784.1| At1g08760 [Arabidopsis thaliana]_x0001_gi|332190223|gb|AEE28344.1| uncharacterized protein AT1G08760 [Arabidopsis thaliana]
UP12_17423	1_0097,LG9	Gm11	91.02	423	41	9636106	1e-159	gi|15221365|ref|NP_172093.1| probable fructokinase-2 [Arabidopsis thaliana]_x0001_gi|75311394|sp|Q9LNE3.1|SCRK2_ARATH RecName: Full=Probable fructokinase-2_x0001_gi|8810465|gb|AAF80126.1|AC024174_8 Contains similarity to a fructokinase from Solanum tuberosum gi|585973 and is a member of the pfkB carbohydrate kinase family PF|00294 [Arabidopsis thaliana]_x0001_gi|20258778|gb|AAM13911.1| putative f…
UP12_11637	1_0127,LG5	Gm11	89.26	391	991	36655040	1e-134	gi|15228194|ref|NP_191139.1| Sedoheptulose-1,7-bisphosphatase [Arabidopsis thaliana]_x0001_gi|1173345|sp|P46283.1|S17P_ARATH RecName: Full=Sedoheptulose-1,7-bisphosphatase, chloroplastic; AltName: Full=SED(1,7)P2ase; AltName: Full=Sedoheptulose bisphosphatase; Short=SBPase; Flags: Precursor_x0001_gi|786466|gb|AAB33001.1| sedoheptulose-1,7-bisphosphatase [Arabidopsis thaliana]_x0001_gi|7263568|emb…
UP12_15077	1_0127,LG5	Gm11	95.38	303	372	36768610	4e-134	gi|18411332|ref|NP_567178.1| plasma membrane intrinsic protein 1;4 [Arabidopsis thaliana]_x0001_gi|32363274|sp|Q39196.1|PIP14_ARATH RecName: Full=Probable aquaporin PIP1-4; AltName: Full=Plasma membrane intrinsic protein 1-4; Short=AtPIP1;4; AltName: Full=Transmembrane protein C; Short=TMP-C_x0001_gi|535780|dbj|BAA05654.1| transmembrane protein [Arabidopsis thaliana]_x0001_gi|20466718|gb|AAM20676…
UP12_8973	1_0127,LG5	Gm11	90.57	456	1	36780842	5e-171	gi|15225612|ref|NP_181529.1| HS1 PRO-1 2-like protein [Arabidopsis thaliana]_x0001_gi|75096959|sp|O04203.1|HSPR2_ARATH RecName: Full=Nematode resistance protein-like HSPRO2; AltName: Full=AKINbetagamma-interacting protein 2; AltName: Full=Ortholog of sugar beet HS1 PRO-1 protein 2; AltName: Full=Protein Hs1pro-2_x0001_gi|2088653|gb|AAB95285.1| putative nematode-resistance protein [Arabidopsis tha…
UP12_23989	1_0127,LG5	Gm11	80.93	514	164	36781739	2e-109	gi|15225612|ref|NP_181529.1| HS1 PRO-1 2-like protein [Arabidopsis thaliana]_x0001_gi|75096959|sp|O04203.1|HSPR2_ARATH RecName: Full=Nematode resistance protein-like HSPRO2; AltName: Full=AKINbetagamma-interacting protein 2; AltName: Full=Ortholog of sugar beet HS1 PRO-1 protein 2; AltName: Full=Protein Hs1pro-2_x0001_gi|2088653|gb|AAB95285.1| putative nematode-resistance protein [Arabidopsis tha…
UP12_22292	1_0127,LG5	Gm11	85.02	267	522	36982153	7e-71	gi|26000425|gb|AAN75042.1| phosphoinositide-specific phospholipase C 8 [Arabidopsis thaliana]
UP12_1893	1_0127,LG5	Gm11	89.06	868	449	37038906	0	gi|15228781|ref|NP_191154.1| CRINKLY4 related 3 [Arabidopsis thaliana]_x0001_gi|75335634|sp|Q9LY50.1|ACCR3_ARATH RecName: Full=Putative serine/threonine-protein kinase-like protein CCR3; AltName: Full=Protein CRINKLY 4 RELATED 3; Short=AtCRR3; Flags: Precursor_x0001_gi|7573490|emb|CAB87849.1| receptor kinase-like protein [Arabidopsis thaliana]_x0001_gi|332645939|gb|AEE79460.1| CRINKLY4 related 3 …
UP12_21420	1_0127,LG5	Gm11	84.47	380	36	37119535	3e-98	gi|30680605|ref|NP_563813.2| 60S ribosomal protein L10a-1 [Arabidopsis thaliana]_x0001_gi|28173519|sp|Q8VZB9.1|R10A1_ARATH RecName: Full=60S ribosomal protein L10a-1_x0001_gi|17473553|gb|AAL38253.1| putative ribosomal protein L10 [Arabidopsis thaliana]_x0001_gi|21386915|gb|AAM47861.1| putative ribosomal protein L10 [Arabidopsis thaliana]_x0001_gi|332190160|gb|AEE28281.1| 60S ribosomal protein L10…
UP12_21879	1_0127,LG5	Gm11	90.73	205	269	37289667	6e-71	gi|28393743|gb|AAO42282.1| unknown protein [Arabidopsis thaliana]
UP12_3304	1_0127,LG5	Gm11	90.83	338	372	37292134	2e-125	gi|28393743|gb|AAO42282.1| unknown protein [Arabidopsis thaliana]
UP12_29616	1_0127,LG5	Gm11	89.11	459	232	37298491	2e-160	gi|15239114|ref|NP_196163.1| abscisic acid receptor PYL5 [Arabidopsis thaliana]_x0001_gi|75171431|sp|Q9FLB1.1|PYL5_ARATH RecName: Full=Abscisic acid receptor PYL5; AltName: Full=ABI1-binding protein 3; AltName: Full=PYR1-like protein 5; AltName: Full=Regulatory components of ABA receptor 8_x0001_gi|10176756|dbj|BAB09987.1| unnamed protein product [Arabidopsis thaliana]_x0001_gi|15529254|gb|AAK977…
UP12_16736	1_0127,LG5	Gm11	90.14	142	261	37383284	6e-45	gi|145334303|ref|NP_001078533.1| Heavy metal transport/detoxification superfamily protein [Arabidopsis thaliana]_x0001_gi|62318584|dbj|BAD94985.1| hypothetical protein [Arabidopsis thaliana]_x0001_gi|62319229|dbj|BAD94432.1| hypothetical protein [Arabidopsis thaliana]_x0001_gi|332003482|gb|AED90865.1| Heavy metal transport/detoxification superfamily protein [Arabidopsis thaliana]
UP12_12231	1_0127,LG5	Gm11	84.11	875	59	37406041	0	gi|6016696|gb|AAF01523.1|AC009991_19 unknown protein [Arabidopsis thaliana]
UP12_15917	1_0875,LG4	Gm11	82.57	746	69	37911081	0	gi|15236282|ref|NP_195242.1| O-methyltransferase family protein [Arabidopsis thaliana]_x0001_gi|4455342|emb|CAB36723.1| O-methyltransferase-like protein [Arabidopsis thaliana]_x0001_gi|7270467|emb|CAB80233.1| O-methyltransferase-like protein [Arabidopsis thaliana]_x0001_gi|20466674|gb|AAM20654.1| O-methyltransferase-like protein [Arabidopsis thaliana]_x0001_gi|23198188|gb|AAN15621.1| O-methyltran…
UP12_3030	1_0875,LG4	Gm11	83.03	654	11	37911131	1e-162	gi|15236282|ref|NP_195242.1| O-methyltransferase family protein [Arabidopsis thaliana]_x0001_gi|4455342|emb|CAB36723.1| O-methyltransferase-like protein [Arabidopsis thaliana]_x0001_gi|7270467|emb|CAB80233.1| O-methyltransferase-like protein [Arabidopsis thaliana]_x0001_gi|20466674|gb|AAM20654.1| O-methyltransferase-like protein [Arabidopsis thaliana]_x0001_gi|23198188|gb|AAN15621.1| O-methyltran…
UP12_2880	1_0875,LG4	Gm11	82.81	698	11	37911131	6e-172	gi|15236282|ref|NP_195242.1| O-methyltransferase family protein [Arabidopsis thaliana]_x0001_gi|4455342|emb|CAB36723.1| O-methyltransferase-like protein [Arabidopsis thaliana]_x0001_gi|7270467|emb|CAB80233.1| O-methyltransferase-like protein [Arabidopsis thaliana]_x0001_gi|20466674|gb|AAM20654.1| O-methyltransferase-like protein [Arabidopsis thaliana]_x0001_gi|23198188|gb|AAN15621.1| O-methyltran…
UP12_2314	1_0875,LG4	Gm11	94.85	97	408	37937099	4e-34	gi|12323173|gb|AAG51569.1|AC027034_15 unknown protein; 63629-62263 [Arabidopsis thaliana]_x0001_gi|15724272|gb|AAL06529.1|AF412076_1 At1g55260/F7A10_16 [Arabidopsis thaliana]_x0001_gi|19699114|gb|AAL90923.1| At1g55260/F7A10_16 [Arabidopsis thaliana]_x0001_gi|84778482|dbj|BAE73268.1| xylogen like protein 12 [Arabidopsis thaliana]
UP12_17561	1_0875,LG4	Gm11	84.73	478	3	38013392	5e-132	gi|15229524|ref|NP_189024.1| UDP-D-glucuronate 4-epimerase 6 [Arabidopsis thaliana]_x0001_gi|75311206|sp|Q9LIS3.1|GAE6_ARATH RecName: Full=UDP-glucuronate 4-epimerase 6; AltName: Full=UDP-glucuronic acid epimerase 6; Short=AtUGlcAE2_x0001_gi|13877895|gb|AAK44025.1|AF370210_1 putative NAD dependent epimerase [Arabidopsis thaliana]_x0001_gi|9294651|dbj|BAB03000.1| nucleotide sugar epimerase-like pr…
UP12_26112	1_1167,LG9	Gm12	89.56	182	370	1031467	3e-58	gi|15217804|ref|NP_176677.1| gamma-tocopherol methyltransferase [Arabidopsis thaliana]_x0001_gi|85690840|sp|Q9ZSK1.2|GTOMC_ARATH RecName: Full=Tocopherol O-methyltransferase, chloroplastic; AltName: Full=Gamma-tocopherol methyltransferase; AltName: Full=Vitamin E pathway gene 4 protein; Short=AtVTE4; Flags: Precursor_x0001_gi|8099780|gb|AAD38271.2|AC006193_27 gamma-tocopherol methyltransferase [A…
UP12_14103	1_1167,LG9	Gm12	76.46	429	58	1055632	2e-47	#N/A
UP12_18088	1_1167,LG9	Gm12	92.59	81	43	1245052	2e-24	gi|110743877|dbj|BAE99773.1| hypothetical protein [Arabidopsis thaliana]
UP12_2423	1_1167,LG9	Gm12	94.78	134	625	1383627	5e-52	gi|30694964|ref|NP_175552.2| putative alcohol dehydrogenase [Arabidopsis thaliana]_x0001_gi|67633448|gb|AAY78648.1| putative cinnamyl-alcohol dehydrogenase [Arabidopsis thaliana]_x0001_gi|332194544|gb|AEE32665.1| Rossmann-fold NAD(P)-binding domain-containing protein [Arabidopsis thaliana]
UP12_842	1_1167,LG9	Gm12	91.49	188	666	1383627	8e-67	gi|30694964|ref|NP_175552.2| putative alcohol dehydrogenase [Arabidopsis thaliana]_x0001_gi|67633448|gb|AAY78648.1| putative cinnamyl-alcohol dehydrogenase [Arabidopsis thaliana]_x0001_gi|332194544|gb|AEE32665.1| Rossmann-fold NAD(P)-binding domain-containing protein [Arabidopsis thaliana]
UP12_25256	1_0298,LG8	Gm15	83.39	590	145	13058188	5e-151	gi|15235535|ref|NP_195452.1| cytochrome P450, family 81, subfamily D, polypeptide 2 [Arabidopsis thaliana]_x0001_gi|4468802|emb|CAB38203.1| cytochrome p450-like protein [Arabidopsis thaliana]_x0001_gi|7270718|emb|CAB80401.1| cytochrome p450-like protein [Arabidopsis thaliana]_x0001_gi|332661384|gb|AEE86784.1| cytochrome P450, family 81, subfamily D, polypeptide 2 [Arabidopsis thaliana]
UP12_28812	1_0298,LG8	Gm15	95.83	120	508	13126962	1e-47	gi|15235272|ref|NP_193740.1| allantoate amidohydrolase [Arabidopsis thaliana]_x0001_gi|75219624|sp|O49434.2|AAH_ARATH RecName: Full=Allantoate deiminase; AltName: Full=Allantoate amidohydrolase; Short=AtAAH; Flags: Precursor_x0001_gi|7228243|emb|CAA16615.2| hyuC-like protein [Arabidopsis thaliana]_x0001_gi|7268802|emb|CAB79007.1| hyuC-like protein [Arabidopsis thaliana]_x0001_gi|95147310|gb|ABF57…
UP12_18324	1_0298,LG8	Gm15	94.51	273	1	13164452	4e-116	gi|30694433|ref|NP_199216.2| cellulose synthase A catalytic subunit 4 [UDP-forming] [Arabidopsis thaliana]_x0001_gi|73917712|sp|Q84JA6.1|CESA4_ARATH RecName: Full=Cellulose synthase A catalytic subunit 4 [UDP-forming]; Short=AtCesA4; AltName: Full=Protein IRREGULAR XYLEM 5; Short=AtIRX5_x0001_gi|28973611|gb|AAO64130.1| putative cellulose synthase catalytic subunit [Arabidopsis thaliana]_x0001_gi|…
UP12_16235	1_0298,LG8	Gm15	84.2	576	1	13166509	5e-150	gi|27462651|gb|AAO15532.1|AF458083_1 cellulose synthase [Arabidopsis thaliana]
UP12_1314	1_0298,LG8	Gm15	83.12	480	74	13185904	5e-116	gi|15239062|ref|NP_196147.1| defective in anther dehiscence1-activating factor [Arabidopsis thaliana]_x0001_gi|68565292|sp|Q9FLC6.1|ATL73_ARATH RecName: Full=RING-H2 finger protein ATL73; Flags: Precursor_x0001_gi|10176740|dbj|BAB09971.1| RING zinc finger protein-like [Arabidopsis thaliana]_x0001_gi|332003467|gb|AED90850.1| defective in anther dehiscence1-activating factor [Arabidopsis thaliana]
UP12_22372	1_0298,LG8	Gm15	90.17	173	46	13199670	5e-57	gi|18401485|ref|NP_566574.1| S-adenosyl-L-methionine-dependent methyltransferase-like protein [Arabidopsis thaliana]_x0001_gi|15293079|gb|AAK93650.1| unknown protein [Arabidopsis thaliana]_x0001_gi|21689773|gb|AAM67530.1| unknown protein [Arabidopsis thaliana]_x0001_gi|332642423|gb|AEE75944.1| S-adenosyl-L-methionine-dependent methyltransferase-like protein [Arabidopsis thaliana]
UP12_3598	1_0298,LG8	Gm15	89.13	184	172	13199681	2e-57	gi|18401485|ref|NP_566574.1| S-adenosyl-L-methionine-dependent methyltransferase-like protein [Arabidopsis thaliana]_x0001_gi|15293079|gb|AAK93650.1| unknown protein [Arabidopsis thaliana]_x0001_gi|21689773|gb|AAM67530.1| unknown protein [Arabidopsis thaliana]_x0001_gi|332642423|gb|AEE75944.1| S-adenosyl-L-methionine-dependent methyltransferase-like protein [Arabidopsis thaliana]
UP12_1437	1_1147,LG4	Gm16	95.19	187	257	206984	2e-77	gi|42569798|ref|NP_181567.3| transducin/WD-40 repeat-containing protein [Arabidopsis thaliana]_x0001_gi|330254724|gb|AEC09818.1| transducin/WD-40 repeat-containing protein [Arabidopsis thaliana]
UP12_8320	1_1147,LG4	Gm16	90.64	652	17	479104	0	#N/A
UP12_1929	1_1147,LG4	Gm16	87.66	1232	1	479637	0	gi|15221754|ref|NP_175822.1| uncharacterized protein [Arabidopsis thaliana]_x0001_gi|4585964|gb|AAD25600.1|AC005287_2 hypothetical protein [Arabidopsis thaliana]_x0001_gi|119360031|gb|ABL66744.1| At1g54200 [Arabidopsis thaliana]_x0001_gi|332194939|gb|AEE33060.1| uncharacterized protein AT1G54200 [Arabidopsis thaliana]
UP12_745	1_1147,LG4	Gm16	88.26	409	66	713558	9e-134	gi|15218526|ref|NP_177398.1| putative receptor-like protein kinase [Arabidopsis thaliana]_x0001_gi|75333647|sp|Q9CAH1.1|Y1725_ARATH RecName: Full=Putative receptor-like protein kinase At1g72540_x0001_gi|12323760|gb|AAG51840.1|AC010926_3 putative protein kinase; 93848-95585 [Arabidopsis thaliana]_x0001_gi|332197216|gb|AEE35337.1| putative receptor-like protein kinase [Arabidopsis thaliana]
UP12_351	1_1147,LG4	Gm16	88.32	702	242	724848	0	gi|15225512|ref|NP_182081.1| cytochrome P450 76C2 [Arabidopsis thaliana]_x0001_gi|5915832|sp|O64637.1|C76C2_ARATH RecName: Full=Cytochrome P450 76C2; AltName: Full=Protein YELLOW-LEAF-SPECIFIC GENE 6_x0001_gi|2979549|gb|AAC06158.1| putative cytochrome P450 [Arabidopsis thaliana]_x0001_gi|17065048|gb|AAL32678.1| putative cytochrome P450 [Arabidopsis thaliana]_x0001_gi|21387151|gb|AAM47979.1| putat…
UP12_26181	1_1147,LG4	Gm16	82.51	406	11	852992	9e-89	#N/A
UP12_18385	1_1147,LG4	Gm16	80	590	18	896659	9e-109	#N/A
UP12_5915	1_1147,LG4	Gm16	92.03	414	1	953965	3e-164	gi|15228052|ref|NP_181228.1| ABC transporter B family member 1 [Arabidopsis thaliana]_x0001_gi|75338892|sp|Q9ZR72.1|AB1B_ARATH RecName: Full=ABC transporter B family member 1; Short=ABC transporter ABCB.1; Short=AtABCB1; AltName: Full=Multidrug resistance protein 1; AltName: Full=P-glycoprotein 1; Short=AtPgp1_x0001_gi|3849833|emb|CAA43646.1| P-glycoprotein [Arabidopsis thaliana]_x0001_gi|4883607…
UP12_13464	1_1147,LG4	Gm16	86.46	458	18	1018818	7e-135	gi|18410081|ref|NP_565042.1| SAUR-like auxin-responsive protein family [Arabidopsis thaliana]_x0001_gi|12325266|gb|AAG52573.1|AC016529_4 hypothetical protein; 47720-48079 [Arabidopsis thaliana]_x0001_gi|21618190|gb|AAM67240.1| unknown [Arabidopsis thaliana]_x0001_gi|88011102|gb|ABD38903.1| At1g72430 [Arabidopsis thaliana]_x0001_gi|332197203|gb|AEE35324.1| SAUR-like auxin-responsive protein family…
UP12_102	1_1147,LG4	Gm16	87.02	262	340	1024453	5e-77	gi|15221027|ref|NP_175807.1| CIII heat shock protein 17.4 [Arabidopsis thaliana]_x0001_gi|75314096|sp|Q9SYG1.1|HS174_ARATH RecName: Full=17.4 kDa class III heat shock protein; AltName: Full=17.4 kDa heat shock protein 2; Short=AtHsp17.4B_x0001_gi|4587546|gb|AAD25777.1|AC006577_13 Belongs to the PF|00011 Hsp20/alpha crystallin family. EST gb|W4312 comes from this gene [Arabidopsis thaliana]_x0001_…
UP12_17883	1_1147,LG4	Gm16	85.04	274	373	1071509	1e-72	gi|75213423|sp|Q9SYF0.1|GLIP2_ARATH RecName: Full=GDSL esterase/lipase 2; AltName: Full=Extracellular lipase 2; Flags: Precursor_x0001_gi|4587535|gb|AAD25766.1|AC006577_2 Belongs to the PF|00657 Lipase/Acylhydrolase with GDSL-motif family. EST gb|R29935 comes from this gene [Arabidopsis thaliana]
UP12_12122	1_1162,LG3	Gm16	95.28	233	74	26790035	3e-100	gi|42567433|ref|NP_195313.2| aspartyl protease family protein [Arabidopsis thaliana]_x0001_gi|190576481|gb|ACE79041.1| At4g35880 [Arabidopsis thaliana]_x0001_gi|222423134|dbj|BAH19546.1| AT4G35880 [Arabidopsis thaliana]_x0001_gi|332661184|gb|AEE86584.1| aspartyl protease family protein [Arabidopsis thaliana]
UP12_8941	1_1162,LG3	Gm16	88.71	673	173	27473248	0	gi|79484988|ref|NP_194149.2| thaumatin-like protein 1 [Arabidopsis thaliana]_x0001_gi|332659460|gb|AEE84860.1| thaumatin-like protein 1 [Arabidopsis thaliana]
UP12_3149	1_0486,LG11	Gm16	84.03	357	40	30213319	5e-92	gi|15227867|ref|NP_179943.1| methyl esterase 1 [Arabidopsis thaliana]_x0001_gi|75330960|sp|Q8S8S9.1|MES1_ARATH RecName: Full=Methylesterase 1; Short=AtMES1_x0001_gi|20196998|gb|AAM14864.1| putative acetone-cyanohydrin lyase [Arabidopsis thaliana]_x0001_gi|48310671|gb|AAT41864.1| At2g23620 [Arabidopsis thaliana]_x0001_gi|330252379|gb|AEC07473.1| methyl esterase 1 [Arabidopsis thaliana]
UP12_28917	1_0486,LG11	Gm16	83.62	354	13	30236837	6e-86	gi|15231911|ref|NP_187456.1| serine carboxypeptidase-like 27 [Arabidopsis thaliana]_x0001_gi|75337170|sp|Q9SFB5.1|SCP27_ARATH RecName: Full=Serine carboxypeptidase-like 27; Flags: Precursor_x0001_gi|6648211|gb|AAF21209.1|AC013483_33 putative serine carboxypeptidase II [Arabidopsis thaliana]_x0001_gi|50253506|gb|AAT71955.1| At3g07990 [Arabidopsis thaliana]_x0001_gi|53850527|gb|AAU95440.1| At3g0799…
UP12_28918	1_0486,LG11	Gm16	89.25	93	543	30239075	3e-24	gi|15231911|ref|NP_187456.1| serine carboxypeptidase-like 27 [Arabidopsis thaliana]_x0001_gi|75337170|sp|Q9SFB5.1|SCP27_ARATH RecName: Full=Serine carboxypeptidase-like 27; Flags: Precursor_x0001_gi|6648211|gb|AAF21209.1|AC013483_33 putative serine carboxypeptidase II [Arabidopsis thaliana]_x0001_gi|50253506|gb|AAT71955.1| At3g07990 [Arabidopsis thaliana]_x0001_gi|53850527|gb|AAU95440.1| At3g0799…
UP12_12707	1_0486,LG11	Gm16	84.45	849	65	30655928	0	gi|18403871|ref|NP_564601.1| uncharacterized protein [Arabidopsis thaliana]_x0001_gi|4220461|gb|AAD12688.1| ESTs gb|T75642 and gb|AA650997 come from this gene [Arabidopsis thaliana]_x0001_gi|28393418|gb|AAO42131.1| unknown protein [Arabidopsis thaliana]_x0001_gi|28973121|gb|AAO63885.1| unknown protein [Arabidopsis thaliana]_x0001_gi|332194638|gb|AEE32759.1| uncharacterized protein AT1G52140 [Arab…
UP12_11551	1_0486,LG11	Gm16	90.08	131	130	30701567	2e-40	gi|15225605|ref|NP_178708.1| endoxyloglucan transferase A1 [Arabidopsis thaliana]_x0001_gi|38605154|sp|Q39099.1|XTH4_ARATH RecName: Full=Xyloglucan endotransglucosylase/hydrolase protein 4; Short=At-XTH4; Short=XTH-4; Flags: Precursor_x0001_gi|5533309|gb|AAD45123.1|AF163819_1 endoxyloglucan transferase [Arabidopsis thaliana]_x0001_gi|469484|dbj|BAA03921.1| endo-xyloglucan transferase [Arabidopsis…
UP12_4063	1_0486,LG11	Gm16	88.44	294	368	30746103	3e-93	gi|15218709|ref|NP_176726.1| protein FLOWERING LOCUS T [Arabidopsis thaliana]_x0001_gi|17432933|sp|Q9SXZ2.2|FT_ARATH RecName: Full=Protein FLOWERING LOCUS T_x0001_gi|6117978|gb|AAF03936.1|AF152096_1 flowering locus T [Arabidopsis thaliana]_x0001_gi|2190540|gb|AAB60904.1| Similar to Arabidopsis TFL1 (gb|U77674) [Arabidopsis thaliana]_x0001_gi|4903012|dbj|BAA77838.1| FT [Arabidopsis thaliana]_x0001…
UP12_7178	1_0486,LG11	Gm16	85.55	713	167	30962987	0	gi|15233971|ref|NP_195015.1| GATA transcription factor 9 [Arabidopsis thaliana]_x0001_gi|71159362|sp|O82632.1|GATA9_ARATH RecName: Full=GATA transcription factor 9_x0001_gi|3688170|emb|CAA21198.1| putative protein [Arabidopsis thaliana]_x0001_gi|7270236|emb|CAB80006.1| putative protein [Arabidopsis thaliana]_x0001_gi|26449440|dbj|BAC41847.1| unknown protein [Arabidopsis thaliana]_x0001_gi|3072535…
UP12_13072	1_0486,LG11	Gm16	90.98	255	713	31026826	3e-92	gi|15228667|ref|NP_187041.1| glutamate dehydrogenase 3 [Arabidopsis thaliana]_x0001_gi|12229816|sp|Q9S7A0.1|DHE3_ARATH RecName: Full=Probable glutamate dehydrogenase 3; Short=GDH 3_x0001_gi|6006851|gb|AAF00627.1|AC009540_4 putative glutamate dehydrogenase [Arabidopsis thaliana]_x0001_gi|6223637|gb|AAF05851.1|AC011698_2 putative glutamate dehydrogenase [Arabidopsis thaliana]_x0001_gi|332640490|gb|…
UP12_13383	1_0486,LG11	Gm16	90.27	226	223	31079729	4e-78	gi|15238738|ref|NP_197311.1| copper/zinc superoxide dismutase 3 [Arabidopsis thaliana]_x0001_gi|75309156|sp|Q9FK60.1|SODC3_ARATH RecName: Full=Superoxide dismutase [Cu-Zn] 3; AltName: Full=Copper/zinc superoxide dismutase 3_x0001_gi|9758892|dbj|BAB09468.1| Cu/Zn superoxide dismutase-like protein [Arabidopsis thaliana]_x0001_gi|26450557|dbj|BAC42391.1| putative Cu/Zn superoxide dismutase [Arabidop…
UP12_10224	1_0486,LG11	Gm16	82.02	317	184	31155097	5e-67	gi|15228095|ref|NP_181254.1| aquaporin PIP2-2 [Arabidopsis thaliana]_x0001_gi|21431896|sp|P43287.2|PIP22_ARATH RecName: Full=Aquaporin PIP2-2; AltName: Full=Plasma membrane intrinsic protein 2-2; Short=AtPIP2;2; AltName: Full=Plasma membrane intrinsic protein 2b; Short=PIP2b; AltName: Full=TMP2b; Contains: RecName: Full=Aquaporin PIP2-2, N-terminally processed_x0001_gi|4371284|gb|AAD18142.1| aqua…
UP12_27331	1_0486,LG11	Gm16	81.6	500	126	31676086	5e-111	gi|15236618|ref|NP_194926.1| uncharacterized protein [Arabidopsis thaliana]_x0001_gi|2827637|emb|CAA16591.1| putative protein [Arabidopsis thaliana]_x0001_gi|7270102|emb|CAB79916.1| putative protein [Arabidopsis thaliana]_x0001_gi|332660585|gb|AEE85985.1| uncharacterized protein AT4G31980 [Arabidopsis thaliana]
UP12_18537	1_0486,LG11	Gm16	83.98	256	12	31830480	2e-61	gi|1402914|emb|CAA66962.1| peroxidase [Arabidopsis thaliana]
UP12_10826	1_0486,LG11	Gm16	86.37	719	39	31969095	0	gi|18403549|ref|NP_565787.1| light-harvesting chlorophyll protein complex II subunit B1 [Arabidopsis thaliana]_x0001_gi|11908034|gb|AAG41446.1|AF326864_1 putative photosystem II type I chlorophyll a/b binding protein [Arabidopsis thaliana]_x0001_gi|12642854|gb|AAK00369.1|AF339687_1 putative photosystem II type I chlorophyll a/b binding protein [Arabidopsis thaliana]_x0001_gi|16366|emb|CAA45789.1|…
UP12_19996	1_0838,LG8	Gm18	87.29	527	77	58524386	2e-166	gi|15242221|ref|NP_197017.1| putative WRKY transcription factor 72 [Arabidopsis thaliana]_x0001_gi|29839650|sp|Q9LXG8.1|WRK72_ARATH RecName: Full=Probable WRKY transcription factor 72; AltName: Full=WRKY DNA-binding protein 72_x0001_gi|7671482|emb|CAB89323.1| putative protein [Arabidopsis thaliana]_x0001_gi|332004737|gb|AED92120.1| putative WRKY transcription factor 72 [Arabidopsis thaliana]
UP12_12788	1_0838,LG8	Gm18	83.26	472	397	58710388	9e-115	gi|145324022|ref|NP_001077600.1| 60S ribosomal protein L34-1 [Arabidopsis thaliana]_x0001_gi|332192633|gb|AEE30754.1| 60S ribosomal protein L34-1 [Arabidopsis thaliana]
UP12_20888	1_0838,LG8	Gm18	87.78	221	350	58817616	2e-66	gi|18072853|emb|CAC81708.1| putative aquaglyceroporin [Arabidopsis thaliana]
UP12_29404	1_0838,LG8	Gm18	88.32	505	1	58885391	2e-170	gi|8920621|gb|AAF81343.1|AC007767_23 Contains similarity to a peptide transport protein homolog F17L22.140 gi|7488004 from Arabidopsis thaliana BAC F17L22 gb|AL035527. It contains a POT family domain PF|00854. ESTs gb|BE038248, gb|T22680, gb|T04498, gb|R89961, gb|R30626, gb|R30389, gb|AA713063 and gb|AA585801 come from this gene [Arabidopsis thaliana]
UP12_4548	1_0838,LG8	Gm18	90.91	198	331	58938003	3e-69	gi|15221148|ref|NP_175266.1| 1,4-dihydroxy-2-naphthoyl-CoA thioesterase 1 [Arabidopsis thaliana]_x0001_gi|5733877|gb|AAD49765.1|AC007932_13 F11A17.13 [Arabidopsis thaliana]_x0001_gi|33589776|gb|AAQ22654.1| At1g48320 [Arabidopsis thaliana]_x0001_gi|110738947|dbj|BAF01394.1| F11A17.13 [Arabidopsis thaliana]_x0001_gi|332194153|gb|AEE32274.1| 1,4-dihydroxy-2-naphthoyl-CoA thioesterase 1 [Arabidopsis …
UP12_6995	1_0838,LG8	Gm18	87.07	611	579	58947523	0	gi|15222356|ref|NP_177112.1| expansin A1 [Arabidopsis thaliana]_x0001_gi|30697880|ref|NP_849868.1| expansin A1 [Arabidopsis thaliana]_x0001_gi|20138328|sp|Q9C554.1|EXPA1_ARATH RecName: Full=Expansin-A1; Short=AtEXPA1; AltName: Full=Alpha-expansin-1; Short=At-EXP1; Short=AtEx1; AltName: Full=Ath-ExpAlpha-1.2; Flags: Precursor_x0001_gi|12597783|gb|AAG60095.1|AC073178_6 expansin (At-EXP1) [Arabidops…
UP12_1867	1_0838,LG8	Gm18	89.18	776	7	59162204	0	gi|15228653|ref|NP_189568.1| pentatricopeptide repeat-containing protein [Arabidopsis thaliana]_x0001_gi|75273910|sp|Q9LS72.1|PP261_ARATH RecName: Full=Pentatricopeptide repeat-containing protein At3g29230_x0001_gi|9293916|dbj|BAB01819.1| unnamed protein product [Arabidopsis thaliana]_x0001_gi|332644032|gb|AEE77553.1| pentatricopeptide repeat-containing protein [Arabidopsis thaliana]
UP12_3775	1_0838,LG8	Gm18	90.62	576	774	59179772	0	gi|110742427|dbj|BAE99132.1| cyclic nucleotide-gated cation channel [Arabidopsis thaliana]
UP12_13021	1_0838,LG8	Gm18	85.71	756	1	59308826	0	gi|15232846|ref|NP_186859.1| UDP-glycosyltransferase 83A1 [Arabidopsis thaliana]_x0001_gi|75265806|sp|Q9SGA8.1|U83A1_ARATH RecName: Full=UDP-glycosyltransferase 83A1_x0001_gi|6513946|gb|AAF14850.1|AC011664_32 putative UDP-glucosyl transferase [Arabidopsis thaliana]_x0001_gi|332640242|gb|AEE73763.1| UDP-glycosyltransferase 83A1 [Arabidopsis thaliana]
UP12_7391	1_0838,LG8	Gm18	86.98	768	16	59423990	0	gi|15237207|ref|NP_197091.1| glycosyl hydrolase family 81 protein [Arabidopsis thaliana]_x0001_gi|9755633|emb|CAC01786.1| putative protein [Arabidopsis thaliana]_x0001_gi|332004836|gb|AED92219.1| glycosyl hydrolase family 81 protein [Arabidopsis thaliana]
UP12_13947	1_0838,LG8	Gm18	83.16	867	1	59425323	0	gi|15237207|ref|NP_197091.1| glycosyl hydrolase family 81 protein [Arabidopsis thaliana]_x0001_gi|9755633|emb|CAC01786.1| putative protein [Arabidopsis thaliana]_x0001_gi|332004836|gb|AED92219.1| glycosyl hydrolase family 81 protein [Arabidopsis thaliana]
UP12_10242	1_0838,LG8	Gm18	88.91	496	1	59425451	3e-173	gi|15237207|ref|NP_197091.1| glycosyl hydrolase family 81 protein [Arabidopsis thaliana]_x0001_gi|9755633|emb|CAC01786.1| putative protein [Arabidopsis thaliana]_x0001_gi|332004836|gb|AED92219.1| glycosyl hydrolase family 81 protein [Arabidopsis thaliana]
UP12_9521	1_0838,LG8	Gm18	85.08	590	910	59434479	1e-164	gi|15810575|gb|AAL07175.1| unknown protein [Arabidopsis thaliana]
UP12_28109	1_0838,LG8	Gm18	79.33	653	6	59453686	2e-125	gi|15236282|ref|NP_195242.1| O-methyltransferase family protein [Arabidopsis thaliana]_x0001_gi|4455342|emb|CAB36723.1| O-methyltransferase-like protein [Arabidopsis thaliana]_x0001_gi|7270467|emb|CAB80233.1| O-methyltransferase-like protein [Arabidopsis thaliana]_x0001_gi|20466674|gb|AAM20654.1| O-methyltransferase-like protein [Arabidopsis thaliana]_x0001_gi|23198188|gb|AAN15621.1| O-methyltran…
UP12_2129	1_0838,LG8	Gm18	80.35	809	2	59453698	5e-169	gi|15236280|ref|NP_195241.1| O-methyltransferase family protein [Arabidopsis thaliana]_x0001_gi|4455341|emb|CAB36722.1| O-methyltransferase-like protein [Arabidopsis thaliana]_x0001_gi|7270466|emb|CAB80232.1| O-methyltransferase-like protein [Arabidopsis thaliana]_x0001_gi|332661073|gb|AEE86473.1| O-methyltransferase family protein [Arabidopsis thaliana]
UP12_21350	1_0838,LG8	Gm18	78.19	596	29	59698089	3e-94	gi|155242200|gb|ABT18100.1| FERONIA receptor-like kinase [Arabidopsis thaliana]
UP12_23448	1_0838,LG8	Gm18	82.26	716	14	59805226	7e-155	gi|42568191|ref|NP_198713.3| brassinosteroid-6-oxidase 1 [Arabidopsis thaliana]_x0001_gi|332006998|gb|AED94381.1| brassinosteroid-6-oxidase 1 [Arabidopsis thaliana]
UP12_20811	1_0838,LG8	Gm18	78.1	612	57	59871799	6e-96	gi|15241606|ref|NP_198716.1| putative receptor-like protein kinase [Arabidopsis thaliana]_x0001_gi|75333906|sp|Q9FID8.1|Y5900_ARATH RecName: Full=Putative receptor-like protein kinase At5g39000; Flags: Precursor_x0001_gi|10177545|dbj|BAB10824.1| receptor-like protein kinase [Arabidopsis thaliana]_x0001_gi|332007002|gb|AED94385.1| putative receptor-like protein kinase [Arabidopsis thaliana]
UP12_970	1_0838,LG8	Gm18	86.59	716	1	60194258	0	gi|15230797|ref|NP_189674.1| basic leucine-zipper 42 [Arabidopsis thaliana]_x0001_gi|9279562|dbj|BAB01020.1| unnamed protein product [Arabidopsis thaliana]_x0001_gi|225898689|dbj|BAH30475.1| hypothetical protein [Arabidopsis thaliana]_x0001_gi|332644128|gb|AEE77649.1| basic leucine-zipper 42 [Arabidopsis thaliana]
UP12_28494	1_0128,LG4	Gm19	87.34	466	1	44259753	3e-144	gi|297823489|ref|XP_002879627.1| tonoplast intrinsic protein gamma [Arabidopsis lyrata subsp. lyrata]_x0001_gi|475048|emb|CAA51171.1| tonoplast intrinsic protein gamma (gamma-TIP) [Arabidopsis thaliana]_x0001_gi|297325466|gb|EFH55886.1| tonoplast intrinsic protein gamma [Arabidopsis lyrata subsp. lyrata]
UP12_29118	1_0128,LG4	Gm19	89.02	337	214	44294783	9e-114	gi|15232786|ref|NP_187603.1| phosphatidyl inositol monophosphate 5 kinase [Arabidopsis thaliana]_x0001_gi|79313173|ref|NP_001030666.1| phosphatidyl inositol monophosphate 5 kinase [Arabidopsis thaliana]_x0001_gi|334185202|ref|NP_001189852.1| phosphatidyl inositol monophosphate 5 kinase [Arabidopsis thaliana]_x0001_gi|78099094|sp|Q8L850.2|PI5K9_ARATH RecName: Full=Phosphatidylinositol 4-phosphate …
UP12_13269	1_0128,LG4	Gm19	80.42	710	53	44366467	2e-146	gi|15228031|ref|NP_181213.1| UDP-glucosyl transferase 73C1 [Arabidopsis thaliana]_x0001_gi|66774040|sp|Q9ZQ99.1|U73C1_ARATH RecName: Full=UDP-glycosyltransferase 73C1; AltName: Full=Cytokinin-O-glucosyltransferase 1; AltName: Full=Zeatin O-glucosyltransferase 1; Short=AtZOG1_x0001_gi|4415920|gb|AAD20151.1| putative glucosyl transferase [Arabidopsis thaliana]_x0001_gi|46318041|gb|AAS87590.1| zeati…
UP12_2244	1_0128,LG4	Gm19	85.37	533	3	44372813	8e-154	gi|15228032|ref|NP_181214.1| UDP-glucosyl transferase 73C2 [Arabidopsis thaliana]_x0001_gi|75315659|sp|Q9ZQ98.1|U73C2_ARATH RecName: Full=UDP-glycosyltransferase 73C2_x0001_gi|4415921|gb|AAD20152.1| putative glucosyl transferase [Arabidopsis thaliana]_x0001_gi|330254201|gb|AEC09295.1| UDP-glucosyl transferase 73C2 [Arabidopsis thaliana]_x0001_gi|591402164|gb|AHL38809.1| glycosyltransferase, parti…
UP12_8017	1_0128,LG4	Gm19	81.07	206	6	44373156	1e-37	#N/A
UP12_27494	1_0128,LG4	Gm19	84.99	713	1	44592454	0	gi|15238198|ref|NP_196075.1| uncharacterized protein [Arabidopsis thaliana]_x0001_gi|13605829|gb|AAK32900.1|AF367313_1 AT5g04550/T32M21_140 [Arabidopsis thaliana]_x0001_gi|7406458|emb|CAB85560.1| putative protein [Arabidopsis thaliana]_x0001_gi|17064802|gb|AAL32555.1| putative protein [Arabidopsis thaliana]_x0001_gi|20259826|gb|AAM13260.1| putative protein [Arabidopsis thaliana]_x0001_gi|20260408…
UP12_7695	1_0128,LG4	Gm19	86.47	266	371	44916101	5e-77	gi|15242811|ref|NP_195981.1| GDSL esterase/lipase [Arabidopsis thaliana]_x0001_gi|75181338|sp|Q9LZS7.1|GDL71_ARATH RecName: Full=GDSL esterase/lipase At5g03610; AltName: Full=Extracellular lipase At5g03610; Flags: Precursor_x0001_gi|13430834|gb|AAK26039.1|AF360329_1 unknown protein [Arabidopsis thaliana]_x0001_gi|7340646|emb|CAB82926.1| putative protein [Arabidopsis thaliana]_x0001_gi|21537326|gb…
UP12_17676	1_0128,LG4	Gm19	83.96	561	56	45053852	1e-147	gi|15237558|ref|NP_196009.1| uncharacterized protein [Arabidopsis thaliana]_x0001_gi|7406399|emb|CAB85509.1| putative protein [Arabidopsis thaliana]_x0001_gi|9758018|dbj|BAB08615.1| unnamed protein product [Arabidopsis thaliana]_x0001_gi|332003284|gb|AED90667.1| uncharacterized protein AT5G03890 [Arabidopsis thaliana]
UP12_1389	1_0128,LG4	Gm19	84.22	564	57	45053852	2e-150	gi|30681157|ref|NP_187623.2| uncharacterized protein [Arabidopsis thaliana]_x0001_gi|26450718|dbj|BAC42468.1| unknown protein [Arabidopsis thaliana]_x0001_gi|28372890|gb|AAO39927.1| At3g10120 [Arabidopsis thaliana]_x0001_gi|332641341|gb|AEE74862.1| uncharacterized protein AT3G10120 [Arabidopsis thaliana]
UP12_9422	1_0128,LG4	Gm19	93.02	1117	113	45086065	0	gi|18406073|ref|NP_564725.1| F-box protein [Arabidopsis thaliana]_x0001_gi|75172668|sp|Q9FVS1.1|FBK23_ARATH RecName: Full=F-box/kelch-repeat protein At1g57790_x0001_gi|11079521|gb|AAG29231.1|AC079732_2 hypothetical protein [Arabidopsis thaliana]_x0001_gi|20466201|gb|AAM20418.1| unknown protein [Arabidopsis thaliana]_x0001_gi|30984578|gb|AAP42752.1| At1g57790 [Arabidopsis thaliana]_x0001_gi|332195…
UP12_83	1_0128,LG4	Gm19	85.21	338	67	45291881	1e-93	gi|18407273|ref|NP_566097.1| short-chain dehydrogenase reductase 5 [Arabidopsis thaliana]_x0001_gi|75306631|sp|Q94K41.1|SDR3B_ARATH RecName: Full=Short-chain dehydrogenase reductase 3b; Short=AtSDR3b_x0001_gi|13878113|gb|AAK44134.1|AF370319_1 putative alcohol dehydrogenase [Arabidopsis thaliana]_x0001_gi|17104783|gb|AAL34280.1| putative alcohol dehydrogenase [Arabidopsis thaliana]_x0001_gi|201971…
UP12_26424	1_0128,LG4	Gm19	92.26	685	2	45822032	0	gi|15240085|ref|NP_196272.1| pentatricopeptide repeat-containing protein [Arabidopsis thaliana]_x0001_gi|75170345|sp|Q9FG16.1|PP367_ARATH RecName: Full=Pentatricopeptide repeat-containing protein At5g06540_x0001_gi|10178110|dbj|BAB11403.1| selenium-binding protein-like [Arabidopsis thaliana]_x0001_gi|332003649|gb|AED91032.1| pentatricopeptide repeat-containing protein [Arabidopsis thaliana]
UP12_5556	1_0128,LG4	Gm19	87.76	833	5	45834806	0	gi|15240088|ref|NP_196274.1| uncharacterized protein [Arabidopsis thaliana]_x0001_gi|13430752|gb|AAK25998.1|AF360288_1 unknown protein [Arabidopsis thaliana]_x0001_gi|10178112|dbj|BAB11405.1| unnamed protein product [Arabidopsis thaliana]_x0001_gi|15293221|gb|AAK93721.1| unknown protein [Arabidopsis thaliana]_x0001_gi|332003651|gb|AED91034.1| uncharacterized protein AT5G06560 [Arabidopsis thalian…
UP12_4357	1_0128,LG4	Gm19	91.07	571	7	45873046	0	gi|15229892|ref|NP_187796.1| aromatic and neutral transporter 1 [Arabidopsis thaliana]_x0001_gi|6671946|gb|AAF23206.1|AC016795_19 putative amino acid transporter protein [Arabidopsis thaliana]_x0001_gi|30725278|gb|AAP37661.1| At3g11900 [Arabidopsis thaliana]_x0001_gi|110743438|dbj|BAE99605.1| putative amino acid transporter protein [Arabidopsis thaliana]_x0001_gi|332641594|gb|AEE75115.1| aromatic…
UP12_21215	1_0128,LG4	Gm19	90	140	136	45886418	1e-43	gi|18410120|ref|NP_567007.1| glutamate carboxypeptidase [Arabidopsis thaliana]_x0001_gi|332278204|sp|Q9M1S8.3|GCP2_ARATH RecName: Full=Probable glutamate carboxypeptidase 2; AltName: Full=Probable glutamate carboxypeptidase II_x0001_gi|209529809|gb|ACI49799.1| At3g54720 [Arabidopsis thaliana]_x0001_gi|332645749|gb|AEE79270.1| glutamate carboxypeptidase [Arabidopsis thaliana]
UP12_22019	1_0128,LG4	Gm19	93.51	308	265	46048410	1e-126	gi|18412158|ref|NP_567252.1| uncharacterized protein [Arabidopsis thaliana]_x0001_gi|16226697|gb|AAL16235.1|AF428466_1 AT4g03150/F4C21_7 [Arabidopsis thaliana]_x0001_gi|21928055|gb|AAM78056.1| AT4g03150/F4C21_7 [Arabidopsis thaliana]_x0001_gi|332656879|gb|AEE82279.1| uncharacterized protein AT4G03150 [Arabidopsis thaliana]
UP12_13552	1_0128,LG4	Gm19	93.15	321	289	46048423	3e-130	gi|18412158|ref|NP_567252.1| uncharacterized protein [Arabidopsis thaliana]_x0001_gi|16226697|gb|AAL16235.1|AF428466_1 AT4g03150/F4C21_7 [Arabidopsis thaliana]_x0001_gi|21928055|gb|AAM78056.1| AT4g03150/F4C21_7 [Arabidopsis thaliana]_x0001_gi|332656879|gb|AEE82279.1| uncharacterized protein AT4G03150 [Arabidopsis thaliana]
UP12_8179	1_0664,LG6	Gm19	89.42	274	1094	47781832	2e-92	gi|15217485|ref|NP_172405.1| chloroplast stem-loop binding protein [Arabidopsis thaliana]_x0001_gi|75313128|sp|Q9SA52.1|CP41B_ARATH RecName: Full=Chloroplast stem-loop binding protein of 41 kDa b, chloroplastic; Short=CSP41-b; AltName: Full=Heteroglycan-interacting protein 1.3; AltName: Full=Protein CHLOROPLAST RNA BINDING; AltName: Full=Protein Gb5f; Flags: Precursor_x0001_gi|11762234|gb|AAG4039…
UP12_2750	1_0664,LG6	Gm19	83.1	355	321	47844384	1e-78	#N/A
UP12_16504	1_0664,LG6	Gm19	88.89	468	26	48102540	2e-162	gi|15230018|ref|NP_187211.1| alpha/beta-Hydrolases superfamily protein [Arabidopsis thaliana]_x0001_gi|6714450|gb|AAF26137.1|AC011620_13 putative epoxide hydrolase [Arabidopsis thaliana]_x0001_gi|17979165|gb|AAL49778.1| putative epoxide hydrolase [Arabidopsis thaliana]_x0001_gi|21436463|gb|AAM51432.1| putative epoxide hydrolase [Arabidopsis thaliana]_x0001_gi|332640743|gb|AEE74264.1| alpha/beta-H…
UP12_24923	1_0664,LG6	Gm19	95.2	125	418	48269974	1e-48	gi|334187983|ref|NP_198118.3| Trypsin family protein with PDZ domain [Arabidopsis thaliana]_x0001_gi|332006329|gb|AED93712.1| Trypsin family protein with PDZ domain [Arabidopsis thaliana]
UP12_16793	1_0664,LG6	Gm19	87.01	924	86	48379433	0	gi|42561840|ref|NP_563833.2| mannosylglycoprotein endo-beta-mannosidase [Arabidopsis thaliana]_x0001_gi|75226517|sp|Q75W54.3|EBM_ARATH RecName: Full=Mannosylglycoprotein endo-beta-mannosidase; Short=AtEBM; Short=Endo-beta-mannosidase; Contains: RecName: Full=Mannosylglycoprotein endo-beta-mannosidase 31 kDa subunit; Contains: RecName: Full=Mannosylglycoprotein endo-beta-mannosidase 28 kDa subunit…
UP12_9276	1_0664,LG6	Gm19	82.3	1147	62	48458007	0	gi|6729030|gb|AAF27026.1|AC009177_16 putative RING-H2 zinc finger protein ATL6 [Arabidopsis thaliana]
UP12_17114	1_0664,LG6	Gm19	91	200	390	48528837	3e-70	gi|1155058|emb|CAA58318.1| glutathione synthetase [Arabidopsis thaliana]
UP12_6233	1_0664,LG6	Gm19	92.92	113	993	48617844	2e-38	gi|30695810|ref|NP_850964.1| sugar transporter ERD6-like 5 [Arabidopsis thaliana]_x0001_gi|117940128|sp|Q3ECP7.2|ERDL5_ARATH RecName: Full=Sugar transporter ERD6-like 5_x0001_gi|332195018|gb|AEE33139.1| sugar transporter ERD6-like 5 [Arabidopsis thaliana]
UP12_23064	1_0664,LG6	Gm19	91.58	95	250	48619836	1e-28	gi|30695814|ref|NP_564665.3| sugar transporter ERD6-like 5 [Arabidopsis thaliana]_x0001_gi|15450848|gb|AAK96695.1| Unknown protein [Arabidopsis thaliana]_x0001_gi|332195019|gb|AEE33140.1| sugar transporter ERD6-like 5 [Arabidopsis thaliana]
UP12_2738	1_0664,LG6	Gm19	81.76	170	421	49118073	6e-32	gi|15229342|ref|NP_187123.1| pathogenesis-related 4 [Arabidopsis thaliana]_x0001_gi|1170247|sp|P43082.1|HEVL_ARATH RecName: Full=Hevein-like preproprotein; Contains: RecName: Full=CB-HEL; Contains: RecName: Full=CD-HEL; AltName: Full=RNase; Flags: Precursor_x0001_gi|6175186|gb|AAF04912.1|AC011437_27 hevein-like protein precursor [Arabidopsis thaliana]_x0001_gi|13899083|gb|AAK48963.1|AF370536_1 he…
UP12_20259	1_1481,LG2	Gm20	90.37	218	1	33545037	1e-73	gi|30689857|ref|NP_189653.2| nodulin MtN21 /EamA-like transporter family protein [Arabidopsis thaliana]_x0001_gi|75273312|sp|Q9LI65.1|WTR24_ARATH RecName: Full=WAT1-related protein At3g30340_x0001_gi|9294338|dbj|BAB02235.1| nodulin-like protein [Arabidopsis thaliana]_x0001_gi|26452482|dbj|BAC43326.1| unknown protein [Arabidopsis thaliana]_x0001_gi|332644112|gb|AEE77633.1| nodulin MtN21 /EamA-like…
UP12_20960	1_1481,LG2	Gm20	84.64	677	14	33787210	0	gi|15219083|ref|NP_173593.1| uncharacterized protein [Arabidopsis thaliana]_x0001_gi|5263327|gb|AAD41429.1|AC007727_18 EST gb|T20649 comes from this gene [Arabidopsis thaliana]_x0001_gi|225897958|dbj|BAH30311.1| hypothetical protein [Arabidopsis thaliana]_x0001_gi|332192029|gb|AEE30150.1| uncharacterized protein AT1G21740 [Arabidopsis thaliana]
UP12_7925	1_1481,LG2	Gm20	81.78	258	114	33962685	4e-48	#N/A
UP12_17945	1_1481,LG2	Gm20	91.94	372	107	34029142	1e-145	gi|50198979|gb|AAT70491.1| At1g14590 [Arabidopsis thaliana]
UP12_20895	1_1481,LG2	Gm20	86.59	522	8	34091934	7e-159	gi|6822072|emb|CAB71000.1| putative protein [Arabidopsis thaliana]
UP12_19358	1_1481,LG2	Gm20	90.52	591	113	34131387	0	gi|15222675|ref|NP_175919.1| uncharacterized protein [Arabidopsis thaliana]_x0001_gi|12323182|gb|AAG51578.1|AC027034_24 unknown protein; 75526-74624 [Arabidopsis thaliana]_x0001_gi|49617741|gb|AAT67566.1| hypothetical protein At1G55230 [Arabidopsis thaliana]_x0001_gi|60547647|gb|AAX23787.1| hypothetical protein At1g55230 [Arabidopsis thaliana]_x0001_gi|332195087|gb|AEE33208.1| uncharacterized pro…
UP12_8728	1_1481,LG2	Gm20	89.5	524	277	34330505	0	gi|42567636|ref|NP_196051.2| pectin lyase-like superfamily protein [Arabidopsis thaliana]_x0001_gi|332003342|gb|AED90725.1| pectin lyase-like superfamily protein [Arabidopsis thaliana]
UP12_8729	1_1481,LG2	Gm20	91.39	209	95	34331775	2e-75	gi|16604332|gb|AAL24172.1| putative pectate lyase [Arabidopsis thaliana]_x0001_gi|20466073|gb|AAM19958.1| At5g04300/At5g04300 [Arabidopsis thaliana]
UP12_24993	1_1481,LG2	Gm20	91.39	209	269	34331983	2e-75	gi|16604332|gb|AAL24172.1| putative pectate lyase [Arabidopsis thaliana]_x0001_gi|20466073|gb|AAM19958.1| At5g04300/At5g04300 [Arabidopsis thaliana]
UP12_888	1_1481,LG2	Gm20	77.75	445	2	34365652	2e-59	#N/A
UP12_24590	1_1481,LG2	Gm20	90.2	255	130	34609140	3e-89	gi|30689221|ref|NP_173915.2| zinc finger protein CONSTANS-LIKE 16 [Arabidopsis thaliana]_x0001_gi|52782786|sp|Q8RWD0.2|COL16_ARATH RecName: Full=Zinc finger protein CONSTANS-LIKE 16_x0001_gi|53749166|gb|AAU90068.1| At1g25440 [Arabidopsis thaliana]_x0001_gi|110740969|dbj|BAE98579.1| hypothetical protein [Arabidopsis thaliana]_x0001_gi|332192504|gb|AEE30625.1| zinc finger protein CONSTANS-LIKE 16 […
UP12_24822	1_1352,LG2	Gm20	91.19	386	290	38557061	4e-147	gi|15229055|ref|NP_190461.1| myb domain protein 45 [Arabidopsis thaliana]_x0001_gi|6522574|emb|CAB62018.1| myb-like protein [Arabidopsis thaliana]_x0001_gi|41619282|gb|AAS10066.1| MYB transcription factor [Arabidopsis thaliana]_x0001_gi|332644952|gb|AEE78473.1| myb domain protein 45 [Arabidopsis thaliana]
UP12_17989	1_1352,LG2	Gm20	84.28	458	1	38598954	2e-119	gi|222424566|dbj|BAH20238.1| AT5G52300 [Arabidopsis thaliana]
UP12_22131	1_1352,LG2	Gm20	86.51	593	1	38747631	0	#N/A
UP12_11643	1_1352,LG2	Gm20	86.49	696	1	38751636	0	gi|15233656|ref|NP_194133.1| NIN like protein 7 [Arabidopsis thaliana]_x0001_gi|313471382|sp|Q84TH9.2|NLP7_ARATH RecName: Full=Protein NLP7; Short=AtNLP7; AltName: Full=NIN-like protein 7; AltName: Full=Nodule inception protein-like protein 7_x0001_gi|2262113|gb|AAB63621.1| unknown protein [Arabidopsis thaliana]_x0001_gi|5668630|emb|CAB51645.1| putative protein [Arabidopsis thaliana]_x0001_gi|726…
UP12_15892	1_1352,LG2	Gm20	81.87	524	153	38765663	2e-114	gi|15241824|ref|NP_195865.1| 60S ribosomal protein L36-3 [Arabidopsis thaliana]_x0001_gi|17865566|sp|Q9LZ57.1|RL363_ARATH RecName: Full=60S ribosomal protein L36-3_x0001_gi|11692870|gb|AAG40038.1|AF324687_1 AT5g02450 [Arabidopsis thaliana]_x0001_gi|11908070|gb|AAG41464.1|AF326882_1 putative 60S ribosomal protein [Arabidopsis thaliana]_x0001_gi|12642884|gb|AAK00384.1|AF339702_1 putative 60S riboso…
UP12_10355	1_1352,LG2	Gm20	87.8	451	3	38880074	6e-142	#N/A
UP12_9978	1_1352,LG2	Gm20	92.78	291	462	39089934	7e-116	gi|62320826|dbj|BAD93771.1| pyruvate kinase [Arabidopsis thaliana]
UP12_3318	1_1352,LG2	Gm20	87.91	877	69	39098665	0	gi|2342459|dbj|BAA21873.1| acidic endochitinase [Arabidopsis thaliana]
UP12_819	1_1352,LG2	Gm20	83.83	1014	3	39366990	0	gi|15223770|ref|NP_177814.1| Duplicated homeodomain-like superfamily protein [Arabidopsis thaliana]_x0001_gi|12322223|gb|AAG51144.1|AC079283_1 GT-like trihelix DNA-binding protein, putative [Arabidopsis thaliana]_x0001_gi|332197777|gb|AEE35898.1| Duplicated homeodomain-like superfamily protein [Arabidopsis thaliana]
UP12_4183	1_1352,LG2	Gm20	88.51	174	580	39427907	2e-52	#N/A
UP12_11650	1_1352,LG2	Gm20	86.8	621	462	39575694	0	gi|15217539|ref|NP_177313.1| peroxidase 12 [Arabidopsis thaliana]_x0001_gi|25453205|sp|Q96520.1|PER12_ARATH RecName: Full=Peroxidase 12; Short=Atperox P12; AltName: Full=ATP4a; AltName: Full=PRXR6; Flags: Precursor_x0001_gi|7239495|gb|AAF43221.1|AC012654_5 Identical to the peroxidase ATP4a from Arabidopsis thaliana gi|6682609 [Arabidopsis thaliana]_x0001_gi|12248037|gb|AAG50110.1|AF334732_1 putat…
UP12_3107	1_1352,LG2	Gm20	84.85	746	108	39691985	0	gi|12324898|gb|AAG52400.1|AC020579_2 putative choline kinase; 11757-10052 [Arabidopsis thaliana]
UP12_19382	1_1352,LG2	Gm20	84.47	528	75	39692321	3e-143	gi|12323732|gb|AAG51828.1|AC016163_17 putative choline kinase; 4535-2895 [Arabidopsis thaliana]
UP12_26331	1_1352,LG2	Gm20	93.07	202	208	39714931	1e-77	gi|12323727|gb|AAG51823.1|AC016163_12 putative inositol polyphosphate phosphatase, 5' partial; 1-2276 [Arabidopsis thaliana]
UP12_5821	1_1352,LG2	Gm20	86.1	403	804	39812177	4e-115	gi|15234026|ref|NP_192710.1| RAB GTPase homolog G3A [Arabidopsis thaliana]_x0001_gi|75164695|sp|Q948K8.1|RAG3A_ARATH RecName: Full=Ras-related protein RABG3a; Short=AtRABG3a; AltName: Full=Ras-related protein Rab76; Short=AtRab76_x0001_gi|15718418|dbj|BAB68376.1| AtRab76 [Arabidopsis thaliana]_x0001_gi|110738224|dbj|BAF01041.1| AtRab76 [Arabidopsis thaliana]_x0001_gi|119360063|gb|ABL66760.1| At4g…
UP12_29072	1_1352,LG2	Gm20	80.56	463	68	40136172	4e-92	gi|604881|dbj|BAA04830.1| calcium-dependent protein kinase [Arabidopsis thaliana]
UP12_21044	1_1352,LG2	Gm20	92.43	581	150	40202064	0	gi|30681137|ref|NP_192700.2| mitochondrial transcription termination factor family protein [Arabidopsis thaliana]_x0001_gi|332657372|gb|AEE82772.1| mitochondrial transcription termination factor family protein [Arabidopsis thaliana]
UP12_2795	1_1352,LG2	Gm20	83.68	380	86	40216692	2e-96	gi|2781394|gb|AAB96879.1| O-methyltransferase 1 [Arabidopsis thaliana]
UP12_8593	1_1352,LG2	Gm20	88.41	207	217	40301918	2e-62	gi|42562518|ref|NP_174694.2| alpha/beta-hydrolase domain-containing protein [Arabidopsis thaliana]_x0001_gi|5091614|gb|AAD39602.1|AC007454_1 Contains a PF|00561 alpha/beta hydrolase fold domain [Arabidopsis thaliana]_x0001_gi|12323861|gb|AAG51902.1|AC023913_10 late embryogenesis abundant protein, putative; 78257-75162 [Arabidopsis thaliana]_x0001_gi|332193577|gb|AEE31698.1| alpha/beta-hydrolase d…
UP12_29492	1_1352,LG2	Gm20	93.1	116	242	40302781	2e-40	gi|42562518|ref|NP_174694.2| alpha/beta-hydrolase domain-containing protein [Arabidopsis thaliana]_x0001_gi|5091614|gb|AAD39602.1|AC007454_1 Contains a PF|00561 alpha/beta hydrolase fold domain [Arabidopsis thaliana]_x0001_gi|12323861|gb|AAG51902.1|AC023913_10 late embryogenesis abundant protein, putative; 78257-75162 [Arabidopsis thaliana]_x0001_gi|332193577|gb|AEE31698.1| alpha/beta-hydrolase d…
